# Supplementary material for: A subset of topologically associating domains fold into mesoscale core-periphery networks
Source: Sci Rep. 2019 Jul 2;9:9526. doi: 10.1038/s41598-019-45457-9 (PMC6606598; doi:10.1038/s41598-019-45457-9)
Supplement: Supplementary file 2 — Supplementary Table 2 [file 41598_2019_45457_MOESM2_ESM.xlsx]

## Sheet: ES DI300 TAD Calls
#chr	start	end
chr1	6270000	7000000
chr1	7010000	9550000
chr1	9560000	9720000
chr1	9750000	10120000
chr1	10170000	10760000
chr1	10790000	11590000
chr1	11640000	12860000
chr1	13030000	13140000
chr1	13150000	13660000
chr1	13690000	14740000
chr1	14740000	14880000
chr1	14970000	16070000
chr1	16100000	16440000
chr1	16660000	17140000
chr1	17140000	18170000
chr1	18310000	19050000
chr1	19090000	20580000
chr1	20690000	21170000
chr1	21350000	22520000
chr1	22540000	23300000
chr1	23300000	23560000
chr1	23700000	24260000
chr1	24300000	25830000
chr1	25910000	26820000
chr1	26820000	28640000
chr1	29550000	30690000
chr1	30720000	30950000
chr1	30950000	31160000
chr1	31170000	33620000
chr1	33650000	34440000
chr1	34470000	35700000
chr1	35820000	36290000
chr1	36310000	36680000
chr1	36730000	37260000
chr1	37260000	37410000
chr1	37430000	38130000
chr1	38130000	38940000
chr1	38980000	39540000
chr1	39580000	39950000
chr1	40000000	40680000
chr1	40800000	42850000
chr1	42900000	43090000
chr1	43100000	43270000
chr1	43280000	44120000
chr1	44150000	45790000
chr1	45810000	46030000
chr1	46080000	50930000
chr1	50960000	51440000
chr1	51460000	51620000
chr1	51630000	52120000
chr1	52240000	52980000
chr1	53040000	53280000
chr1	53350000	53700000
chr1	53710000	53900000
chr1	53960000	54550000
chr1	54660000	55170000
chr1	55200000	55760000
chr1	55870000	57380000
chr1	57400000	58390000
chr1	58420000	59230000
chr1	59240000	59690000
chr1	59730000	60100000
chr1	60340000	60960000
chr1	60970000	63110000
chr1	63180000	63580000
chr1	63590000	64540000
chr1	64710000	65190000
chr1	65220000	66070000
chr1	66100000	67000000
chr1	67060000	69170000
chr1	69190000	69780000
chr1	69780000	70760000
chr1	70780000	71550000
chr1	71560000	72170000
chr1	72220000	72860000
chr1	72860000	73890000
chr1	73890000	74190000
chr1	74280000	74400000
chr1	74770000	75320000
chr1	75320000	75600000
chr1	75610000	77940000
chr1	77970000	78490000
chr1	78490000	79720000
chr1	79780000	80150000
chr1	80180000	80410000
chr1	80770000	81300000
chr1	81310000	82550000
chr1	82550000	82700000
chr1	82770000	83000000
chr1	83160000	83720000
chr1	83730000	84700000
chr1	84720000	85350000
chr1	85440000	85740000
chr1	85850000	86030000
chr1	86060000	86350000
chr1	86360000	86530000
chr1	86590000	87080000
chr1	87210000	87770000
chr1	88010000	88290000
chr1	88310000	88730000
chr1	88740000	89230000
chr1	89310000	89630000
chr1	89640000	89970000
chr1	90000000	90610000
chr1	90630000	90900000
chr1	90970000	91250000
chr1	91420000	93080000
chr1	93120000	93800000
chr1	93810000	94080000
chr1	94090000	96820000
chr1	96840000	97020000
chr1	97040000	97710000
chr1	97770000	98370000
chr1	98570000	99660000
chr1	99740000	100460000
chr1	100510000	103790000
chr1	103800000	104980000
chr1	104980000	105660000
chr1	106050000	106410000
chr1	106430000	106850000
chr1	106890000	107500000
chr1	107560000	108850000
chr1	108910000	110000000
chr1	110040000	111640000
chr1	111650000	112430000
chr1	112470000	115050000
chr1	115250000	116520000
chr1	116640000	117550000
chr1	117590000	118320000
chr1	118320000	118760000
chr1	118770000	119080000
chr1	119090000	119500000
chr1	119540000	119910000
chr1	119940000	120560000
chr1	120570000	121560000
chr1	121570000	122920000
chr1	122930000	124680000
chr1	124710000	125360000
chr1	125370000	126480000
chr1	126610000	127000000
chr1	127010000	127480000
chr1	127490000	127770000
chr1	127800000	128250000
chr1	128360000	128850000
chr1	128850000	130470000
chr1	130540000	131080000
chr1	131100000	131280000
chr1	131280000	131880000
chr1	131910000	132360000
chr1	132520000	132990000
chr1	133020000	133360000
chr1	133370000	133620000
chr1	133660000	134110000
chr1	134140000	134340000
chr1	134350000	134630000
chr1	134640000	134950000
chr1	134970000	135130000
chr1	135140000	135390000
chr1	135460000	135800000
chr1	135850000	136470000
chr1	136530000	136750000
chr1	136770000	137220000
chr1	137230000	138070000
chr1	138090000	138790000
chr1	138830000	139370000
chr1	139420000	140680000
chr1	140710000	141880000
chr1	141960000	143660000
chr1	143780000	144390000
chr1	144390000	146760000
chr1	147260000	149810000
chr1	149830000	150380000
chr1	150390000	151030000
chr1	151030000	151420000
chr1	151430000	151730000
chr1	151760000	152390000
chr1	152510000	152760000
chr1	152770000	153090000
chr1	153100000	153480000
chr1	153490000	153750000
chr1	153770000	154190000
chr1	154200000	154770000
chr1	154780000	155010000
chr1	155020000	155250000
chr1	155290000	155560000
chr1	155570000	155740000
chr1	155790000	156030000
chr1	156040000	156560000
chr1	156720000	157090000
chr1	157110000	157470000
chr1	157520000	158660000
chr1	158670000	159230000
chr1	159270000	160190000
chr1	160210000	160910000
chr1	161040000	161190000
chr1	161200000	161970000
chr1	161980000	162730000
chr1	162740000	163070000
chr1	163080000	164250000
chr1	164300000	165190000
chr1	165270000	165530000
chr1	165650000	166160000
chr1	166160000	166360000
chr1	166420000	167220000
chr1	167220000	167350000
chr1	167370000	167660000
chr1	167690000	169510000
chr1	169520000	170180000
chr1	170210000	170860000
chr1	170870000	171080000
chr1	171080000	171510000
chr1	171510000	172010000
chr1	172020000	172370000
chr1	172380000	173190000
chr1	173270000	173420000
chr1	173440000	173680000
chr1	173750000	174110000
chr1	174150000	174470000
chr1	174560000	175010000
chr1	175030000	175880000
chr1	175920000	176710000
chr1	176860000	177190000
chr1	177260000	177800000
chr1	177810000	178060000
chr1	178060000	178470000
chr1	178500000	179490000
chr1	179500000	179800000
chr1	179810000	180240000
chr1	180250000	180430000
chr1	180430000	180810000
chr1	180850000	181210000
chr1	181250000	181830000
chr1	181880000	182130000
chr1	182140000	182550000
chr1	182550000	182960000
chr1	182980000	183290000
chr1	183430000	184810000
chr1	184840000	185420000
chr1	185520000	186750000
chr1	186760000	188010000
chr1	188310000	188960000
chr1	188980000	189640000
chr1	189690000	190910000
chr1	190930000	191290000
chr1	191310000	191570000
chr1	191570000	191820000
chr1	191830000	192100000
chr2	6000000	6170000
chr2	6170000	6420000
chr2	6430000	8660000
chr2	8660000	10050000
chr2	10080000	10310000
chr2	10380000	11310000
chr2	11320000	11580000
chr2	11600000	12400000
chr2	12420000	13270000
chr2	13270000	13610000
chr2	13660000	15050000
chr2	15050000	16350000
chr2	16380000	17410000
chr2	17420000	17840000
chr2	17850000	18690000
chr2	18700000	19390000
chr2	19390000	19920000
chr2	19960000	20810000
chr2	20860000	21210000
chr2	21270000	21930000
chr2	21940000	22890000
chr2	22920000	23040000
chr2	23190000	23570000
chr2	23590000	24350000
chr2	24410000	24790000
chr2	24920000	26140000
chr2	26150000	26290000
chr2	26450000	26590000
chr2	26640000	26910000
chr2	26930000	27250000
chr2	27260000	27440000
chr2	27540000	27770000
chr2	27770000	28190000
chr2	28200000	28580000
chr2	28640000	29060000
chr2	29190000	29750000
chr2	29760000	29870000
chr2	29890000	30040000
chr2	30050000	30290000
chr2	30410000	30940000
chr2	30970000	31170000
chr2	31180000	31670000
chr2	31680000	32690000
chr2	32780000	32960000
chr2	32980000	33430000
chr2	33480000	33640000
chr2	33660000	34760000
chr2	34820000	35200000
chr2	35200000	35400000
chr2	35520000	35970000
chr2	35980000	36220000
chr2	36280000	37360000
chr2	37450000	37780000
chr2	37810000	38400000
chr2	38420000	39010000
chr2	39010000	41090000
chr2	41400000	42700000
chr2	42700000	43670000
chr2	43690000	47450000
chr2	47460000	48900000
chr2	48950000	49330000
chr2	49350000	49750000
chr2	49750000	50290000
chr2	50290000	52130000
chr2	52130000	52700000
chr2	52740000	53190000
chr2	53210000	54130000
chr2	54160000	55060000
chr2	55070000	56050000
chr2	56080000	57090000
chr2	57120000	57990000
chr2	58010000	58450000
chr2	58460000	58680000
chr2	58690000	59470000
chr2	59500000	59760000
chr2	60030000	60210000
chr2	60250000	60430000
chr2	60440000	61560000
chr2	61600000	62660000
chr2	62670000	63370000
chr2	63460000	64960000
chr2	65130000	65340000
chr2	65370000	65570000
chr2	65780000	66430000
chr2	66460000	66670000
chr2	66810000	67480000
chr2	67560000	68760000
chr2	68760000	69500000
chr2	69630000	70630000
chr2	70660000	71110000
chr2	71140000	71390000
chr2	71410000	71960000
chr2	72040000	73450000
chr2	73540000	73890000
chr2	73910000	74670000
chr2	74680000	75600000
chr2	75600000	76100000
chr2	76120000	76670000
chr2	76830000	77340000
chr2	77370000	77750000
chr2	77950000	78920000
chr2	78930000	79340000
chr2	79360000	79820000
chr2	79850000	80640000
chr2	80670000	83630000
chr2	83640000	83950000
chr2	83990000	84450000
chr2	84450000	84890000
chr2	85060000	85570000
chr2	85600000	87450000
chr2	87470000	88320000
chr2	88330000	90450000
chr2	90460000	90680000
chr2	90680000	91640000
chr2	91730000	92450000
chr2	92480000	92850000
chr2	92870000	93200000
chr2	93210000	93850000
chr2	93870000	94010000
chr2	94050000	94390000
chr2	94430000	96280000
chr2	96550000	97410000
chr2	97460000	99190000
chr2	99230000	100460000
chr2	100600000	101610000
chr2	101660000	102470000
chr2	102610000	103070000
chr2	103090000	103430000
chr2	103440000	103720000
chr2	103870000	104030000
chr2	104030000	104810000
chr2	104860000	105240000
chr2	105250000	106210000
chr2	106250000	106980000
chr2	106980000	107920000
chr2	107950000	109880000
chr2	109890000	110610000
chr2	110640000	111010000
chr2	111070000	112490000
chr2	112500000	113490000
chr2	113510000	113830000
chr2	113850000	114180000
chr2	114180000	115490000
chr2	115570000	115850000
chr2	115860000	116140000
chr2	116190000	116850000
chr2	116880000	117450000
chr2	117490000	118250000
chr2	118260000	118430000
chr2	118480000	118630000
chr2	118630000	119010000
chr2	119030000	119530000
chr2	119660000	120080000
chr2	120170000	120300000
chr2	120410000	121140000
chr2	121170000	121500000
chr2	121540000	122030000
chr2	122050000	125250000
chr2	125260000	125540000
chr2	125620000	126560000
chr2	126590000	127020000
chr2	127070000	127210000
chr2	127270000	127690000
chr2	127790000	128690000
chr2	128690000	128820000
chr2	128880000	129070000
chr2	129070000	129270000
chr2	129300000	129450000
chr2	129480000	129880000
chr2	129890000	130280000
chr2	130280000	130570000
chr2	131040000	131530000
chr2	131540000	131810000
chr2	131820000	131970000
chr2	131980000	132260000
chr2	132290000	132920000
chr2	132940000	134530000
chr2	134540000	135350000
chr2	135360000	135960000
chr2	135990000	136450000
chr2	136480000	136890000
chr2	136890000	137970000
chr2	137980000	139370000
chr2	139380000	140030000
chr2	140170000	143090000
chr2	143100000	143830000
chr2	143830000	144260000
chr2	144330000	144460000
chr2	144600000	145660000
chr2	145670000	145900000
chr2	145910000	146430000
chr2	146460000	147320000
chr2	147370000	147790000
chr2	147800000	148110000
chr2	148120000	148680000
chr2	148760000	149170000
chr2	149190000	150520000
chr2	150550000	150760000
chr2	150790000	151050000
chr2	151070000	151490000
chr2	151570000	151700000
chr2	151740000	151870000
chr2	151870000	152370000
chr2	152600000	152850000
chr2	152890000	153600000
chr2	153680000	154380000
chr2	154410000	154600000
chr2	154660000	154960000
chr2	154980000	155230000
chr2	155470000	155790000
chr2	155820000	156150000
chr2	156180000	156730000
chr2	156870000	157120000
chr2	157280000	157590000
chr2	157590000	158370000
chr2	158410000	158660000
chr2	158850000	160950000
chr2	161070000	162900000
chr2	162920000	163420000
chr2	163420000	163730000
chr2	163860000	164000000
chr2	164070000	164380000
chr2	164400000	164750000
chr2	164770000	165370000
chr2	165500000	165770000
chr2	165780000	166050000
chr2	166060000	166580000
chr2	166580000	167000000
chr2	167060000	167420000
chr2	167510000	167630000
chr2	167640000	168050000
chr2	168110000	168210000
chr2	168230000	168660000
chr2	168680000	168980000
chr2	169000000	170100000
chr2	170110000	170350000
chr2	170410000	170510000
chr2	170510000	171380000
chr2	171480000	172370000
chr2	172460000	172820000
chr2	172830000	173090000
chr2	173100000	173570000
chr2	173580000	174300000
chr2	174300000	174960000
chr2	175020000	175180000
chr2	176700000	177600000
chr2	177760000	178080000
chr2	178080000	178340000
chr3	6300000	7310000
chr3	7330000	8560000
chr3	8580000	8920000
chr3	8930000	9070000
chr3	9070000	9250000
chr3	9360000	9710000
chr3	9710000	9970000
chr3	10010000	10350000
chr3	10370000	13880000
chr3	13880000	14530000
chr3	14660000	15250000
chr3	15270000	16170000
chr3	16180000	17910000
chr3	17980000	19190000
chr3	19240000	19900000
chr3	19900000	20210000
chr3	20240000	20520000
chr3	20540000	22280000
chr3	22300000	22720000
chr3	22780000	24240000
chr3	24330000	27060000
chr3	27160000	28120000
chr3	28140000	28780000
chr3	28810000	28980000
chr3	29010000	29740000
chr3	30000000	30540000
chr3	30590000	30990000
chr3	31050000	31140000
chr3	31140000	31710000
chr3	31740000	32330000
chr3	32350000	32710000
chr3	32730000	33800000
chr3	33800000	35640000
chr3	35670000	36150000
chr3	36160000	36550000
chr3	36580000	37420000
chr3	37420000	38230000
chr3	38230000	38860000
chr3	38870000	40740000
chr3	40850000	41730000
chr3	41750000	43760000
chr3	44090000	45350000
chr3	45370000	47210000
chr3	47390000	48910000
chr3	48960000	51200000
chr3	51200000	52240000
chr3	52250000	53010000
chr3	53020000	53500000
chr3	53510000	54300000
chr3	54350000	54690000
chr3	54790000	55070000
chr3	55150000	57450000
chr3	57460000	57640000
chr3	57660000	57820000
chr3	57840000	58480000
chr3	58640000	59770000
chr3	59860000	60620000
chr3	60730000	62460000
chr3	62510000	62880000
chr3	62900000	63940000
chr3	63960000	64890000
chr3	64940000	65350000
chr3	65380000	65970000
chr3	66000000	66230000
chr3	66300000	67350000
chr3	67430000	68050000
chr3	68060000	68960000
chr3	69130000	69930000
chr3	69950000	73080000
chr3	73090000	75200000
chr3	75210000	75880000
chr3	76000000	78940000
chr3	78950000	79620000
chr3	79650000	79820000
chr3	79840000	81950000
chr3	82010000	82350000
chr3	82360000	83090000
chr3	83280000	83770000
chr3	83790000	84160000
chr3	84160000	84320000
chr3	84330000	84550000
chr3	84590000	84880000
chr3	84910000	85570000
chr3	85700000	86140000
chr3	86140000	86790000
chr3	86830000	87000000
chr3	87010000	87180000
chr3	87230000	87870000
chr3	87890000	88270000
chr3	88300000	88530000
chr3	88570000	88770000
chr3	89090000	90490000
chr3	90510000	92030000
chr3	92120000	93060000
chr3	93080000	93510000
chr3	93520000	93610000
chr3	93630000	93910000
chr3	93920000	94310000
chr3	94360000	94840000
chr3	95040000	95430000
chr3	95450000	95820000
chr3	95860000	96060000
chr3	96060000	96240000
chr3	96270000	96490000
chr3	96500000	96720000
chr3	96730000	97660000
chr3	97660000	97880000
chr3	97890000	98460000
chr3	98640000	100130000
chr3	100130000	100910000
chr3	100930000	101300000
chr3	101310000	101470000
chr3	101480000	101840000
chr3	101870000	103170000
chr3	103180000	103380000
chr3	103390000	103750000
chr3	104010000	104490000
chr3	104510000	105060000
chr3	105080000	105650000
chr3	105670000	105960000
chr3	105970000	107210000
chr3	107340000	107600000
chr3	107640000	107870000
chr3	107930000	108160000
chr3	108280000	108910000
chr3	108950000	109500000
chr3	109510000	111120000
chr3	111180000	113300000
chr3	113520000	115640000
chr3	115640000	115990000
chr3	116010000	116330000
chr3	116330000	116870000
chr3	116880000	117510000
chr3	117510000	121160000
chr3	121290000	121510000
chr3	121530000	121770000
chr3	121860000	122270000
chr3	122290000	122640000
chr3	122640000	122930000
chr3	122940000	123160000
chr3	123160000	123390000
chr3	123470000	124290000
chr3	124320000	125770000
chr3	125830000	126550000
chr3	126590000	126970000
chr3	127310000	127560000
chr3	127560000	129230000
chr3	129250000	129750000
chr3	129820000	130080000
chr3	130090000	130700000
chr3	130710000	131270000
chr3	131290000	131560000
chr3	131570000	131930000
chr3	131950000	132680000
chr3	132720000	133070000
chr3	133090000	133280000
chr3	133310000	134640000
chr3	134690000	135220000
chr3	135270000	135740000
chr3	135830000	136860000
chr3	136910000	137770000
chr3	137770000	138170000
chr3	138190000	138450000
chr3	138500000	138910000
chr3	139210000	141850000
chr3	141860000	142280000
chr3	142290000	142480000
chr3	142490000	142750000
chr3	142770000	144410000
chr3	144450000	145180000
chr3	145390000	145930000
chr3	145930000	146180000
chr3	146180000	146950000
chr3	146960000	148020000
chr3	148080000	148990000
chr3	148990000	150020000
chr3	150370000	151660000
chr3	151770000	152100000
chr3	152110000	153890000
chr3	153940000	154240000
chr3	154260000	154580000
chr3	154600000	156560000
chr4	6520000	8380000
chr4	8390000	9130000
chr4	9130000	9770000
chr4	9810000	10160000
chr4	10260000	10870000
chr4	10890000	11190000
chr4	11320000	11540000
chr4	11580000	12090000
chr4	12140000	14490000
chr4	14500000	14930000
chr4	14930000	15320000
chr4	15330000	15950000
chr4	15960000	19540000
chr4	19560000	19960000
chr4	20010000	21710000
chr4	21720000	24700000
chr4	24710000	24900000
chr4	24970000	26580000
chr4	26720000	28810000
chr4	28820000	29330000
chr4	29460000	31960000
chr4	31970000	32580000
chr4	32580000	33310000
chr4	33340000	34560000
chr4	34680000	34930000
chr4	34930000	35220000
chr4	35230000	37400000
chr4	37530000	40120000
chr4	40130000	40710000
chr4	40720000	40940000
chr4	41020000	41400000
chr4	41460000	41860000
chr4	42840000	43430000
chr4	43430000	43490000
chr4	43580000	43880000
chr4	43900000	44010000
chr4	44060000	44300000
chr4	44310000	44950000
chr4	44980000	45290000
chr4	45380000	46140000
chr4	46200000	46450000
chr4	46600000	46670000
chr4	46670000	47060000
chr4	47100000	47350000
chr4	47400000	48680000
chr4	48680000	49630000
chr4	49650000	50690000
chr4	50860000	52440000
chr4	52490000	53010000
chr4	53020000	53610000
chr4	53710000	54920000
chr4	54920000	55280000
chr4	55360000	56730000
chr4	56950000	57190000
chr4	57340000	57920000
chr4	57960000	58260000
chr4	58280000	58960000
chr4	59060000	59350000
chr4	59360000	59780000
chr4	59780000	59920000
chr4	59930000	60640000
chr4	60640000	61940000
chr4	61940000	62290000
chr4	62470000	62770000
chr4	62780000	63130000
chr4	63150000	63330000
chr4	63360000	64500000
chr4	64510000	65610000
chr4	65630000	66460000
chr4	66500000	67350000
chr4	67480000	67820000
chr4	67980000	68960000
chr4	69160000	70390000
chr4	70410000	72200000
chr4	72260000	74240000
chr4	74260000	74390000
chr4	74420000	77000000
chr4	77040000	77610000
chr4	77620000	80820000
chr4	80840000	83210000
chr4	83240000	83520000
chr4	83600000	85110000
chr4	85120000	85820000
chr4	85830000	86810000
chr4	86880000	88030000
chr4	88030000	88640000
chr4	88750000	89530000
chr4	89530000	90830000
chr4	91050000	94550000
chr4	94560000	94940000
chr4	94980000	95980000
chr4	96030000	96690000
chr4	96700000	97750000
chr4	97750000	98720000
chr4	98720000	98920000
chr4	98930000	99200000
chr4	99220000	99900000
chr4	99930000	100560000
chr4	100580000	101330000
chr4	101380000	101650000
chr4	101650000	102020000
chr4	102100000	103210000
chr4	103270000	104960000
chr4	105020000	106320000
chr4	106440000	107360000
chr4	107370000	107710000
chr4	107730000	107880000
chr4	107890000	108330000
chr4	108330000	108620000
chr4	108660000	109410000
chr4	109440000	109650000
chr4	109750000	109980000
chr4	110020000	111720000
chr4	111860000	113080000
chr4	113080000	114320000
chr4	114400000	114640000
chr4	114650000	114960000
chr4	114990000	116050000
chr4	116070000	116560000
chr4	116630000	117000000
chr4	117010000	117160000
chr4	117210000	117680000
chr4	117690000	117800000
chr4	117810000	118090000
chr4	118140000	118300000
chr4	118440000	118590000
chr4	118590000	118990000
chr4	118990000	119240000
chr4	119380000	120160000
chr4	120210000	120570000
chr4	120580000	120920000
chr4	120970000	121740000
chr4	121970000	122880000
chr4	122900000	123090000
chr4	123140000	123520000
chr4	123530000	123900000
chr4	123910000	124850000
chr4	124910000	125090000
chr4	125110000	126150000
chr4	126210000	126320000
chr4	126320000	127000000
chr4	127060000	127330000
chr4	127370000	128610000
chr4	128710000	128890000
chr4	128950000	129120000
chr4	129190000	129280000
chr4	129340000	129460000
chr4	129670000	130300000
chr4	130360000	130580000
chr4	130760000	131870000
chr4	131900000	132350000
chr4	132350000	132530000
chr4	132540000	133460000
chr4	133570000	133900000
chr4	133970000	134400000
chr4	134400000	134510000
chr4	134530000	134910000
chr4	134920000	135420000
chr4	135440000	135950000
chr4	136060000	136160000
chr4	136200000	136630000
chr4	136640000	136840000
chr4	136880000	137070000
chr4	137070000	137330000
chr4	137430000	137650000
chr4	137670000	137960000
chr4	137960000	138220000
chr4	138310000	138900000
chr4	139080000	139300000
chr4	139350000	139640000
chr4	139680000	139860000
chr4	139870000	140700000
chr4	140760000	141080000
chr4	141140000	141370000
chr4	141380000	141790000
chr4	141970000	143390000
chr4	143390000	143960000
chr4	143970000	144560000
chr4	144570000	144880000
chr4	144890000	145360000
chr4	145400000	146760000
chr4	146890000	147820000
chr4	147820000	148440000
chr4	148450000	148620000
chr4	148630000	149100000
chr4	149130000	149600000
chr4	149740000	150130000
chr4	150260000	150580000
chr4	150640000	150920000
chr4	151060000	151140000
chr4	151150000	151930000
chr4	152140000	152290000
chr4	152330000	152450000
chr4	152510000	156360000
chr5	6000000	8200000
chr5	8420000	9160000
chr5	9160000	10630000
chr5	10640000	11080000
chr5	11130000	11720000
chr5	11840000	11920000
chr5	11960000	12550000
chr5	12560000	14300000
chr5	14350000	14900000
chr5	14900000	15610000
chr5	15650000	16890000
chr5	16920000	17790000
chr5	18080000	18450000
chr5	18450000	19410000
chr5	19470000	20980000
chr5	21060000	21650000
chr5	21810000	22370000
chr5	22550000	23700000
chr5	23700000	24480000
chr5	24660000	25840000
chr5	25920000	26120000
chr5	26120000	27050000
chr5	27050000	27680000
chr5	27730000	28080000
chr5	28120000	28400000
chr5	28440000	29380000
chr5	29570000	30080000
chr5	30110000	30680000
chr5	30700000	31150000
chr5	31220000	32210000
chr5	32310000	32710000
chr5	32860000	33040000
chr5	33040000	33160000
chr5	33380000	33630000
chr5	33660000	34660000
chr5	34660000	35060000
chr5	35140000	35520000
chr5	35570000	36750000
chr5	36940000	37190000
chr5	37260000	37760000
chr5	37810000	38220000
chr5	38280000	38650000
chr5	38750000	39980000
chr5	40240000	41010000
chr5	41060000	41820000
chr5	41840000	43640000
chr5	43660000	43990000
chr5	44280000	45450000
chr5	45450000	45670000
chr5	45700000	46380000
chr5	46400000	48370000
chr5	48390000	48750000
chr5	49080000	49340000
chr5	49360000	50710000
chr5	50750000	52110000
chr5	52120000	52830000
chr5	52880000	53150000
chr5	53270000	53670000
chr5	53870000	54140000
chr5	54140000	57690000
chr5	57710000	58730000
chr5	58930000	60010000
chr5	60640000	62760000
chr5	62870000	63810000
chr5	63890000	64070000
chr5	64120000	64960000
chr5	64990000	65300000
chr5	65390000	65700000
chr5	65760000	65950000
chr5	65960000	66250000
chr5	66250000	66680000
chr5	66680000	67040000
chr5	67040000	67450000
chr5	67490000	68030000
chr5	68100000	69480000
chr5	69590000	71480000
chr5	71530000	72160000
chr5	72170000	72280000
chr5	72320000	72870000
chr5	72890000	73400000
chr5	73410000	73640000
chr5	73650000	74300000
chr5	74300000	75180000
chr5	75190000	75860000
chr5	75860000	76910000
chr5	76980000	77310000
chr5	77350000	80560000
chr5	80750000	83490000
chr5	83510000	86010000
chr5	86060000	86800000
chr5	86810000	87540000
chr5	87560000	88500000
chr5	88550000	89400000
chr5	89530000	89690000
chr5	89820000	90200000
chr5	90220000	90930000
chr5	90930000	91420000
chr5	91450000	92260000
chr5	92310000	92400000
chr5	92440000	93320000
chr5	93340000	95520000
chr5	95800000	96780000
chr5	96800000	97060000
chr5	97090000	98170000
chr5	98190000	99170000
chr5	99190000	100040000
chr5	100040000	100500000
chr5	100530000	101700000
chr5	101870000	102080000
chr5	102120000	103320000
chr5	103330000	103660000
chr5	103680000	103850000
chr5	103930000	104340000
chr5	104340000	105390000
chr5	105400000	105880000
chr5	105910000	106450000
chr5	106450000	106810000
chr5	106850000	107900000
chr5	107900000	108180000
chr5	108420000	108690000
chr5	108780000	109500000
chr5	109550000	110230000
chr5	110290000	110770000
chr5	110780000	111280000
chr5	111370000	112210000
chr5	112230000	113180000
chr5	113270000	113820000
chr5	113850000	114610000
chr5	114630000	114940000
chr5	114960000	115280000
chr5	115350000	115490000
chr5	115490000	115630000
chr5	115660000	117100000
chr5	117110000	117280000
chr5	117290000	117420000
chr5	117500000	117980000
chr5	118170000	118760000
chr5	118770000	119740000
chr5	119770000	120480000
chr5	120500000	120610000
chr5	120610000	120760000
chr5	120780000	121130000
chr5	121200000	121390000
chr5	121540000	122090000
chr5	122110000	122350000
chr5	122400000	122780000
chr5	122910000	123060000
chr5	123060000	123930000
chr5	123930000	124110000
chr5	124110000	124350000
chr5	124350000	124580000
chr5	124600000	125390000
chr5	125510000	127580000
chr5	127590000	128510000
chr5	128520000	128980000
chr5	129020000	130250000
chr5	130270000	130860000
chr5	130870000	131440000
chr5	131450000	132070000
chr5	132110000	134140000
chr5	134170000	134490000
chr5	134490000	134900000
chr5	134900000	135350000
chr5	135370000	135870000
chr5	135890000	136770000
chr5	136780000	136910000
chr5	136920000	137120000
chr5	137130000	137780000
chr5	137790000	138170000
chr5	138200000	138660000
chr5	138700000	139200000
chr5	139530000	139780000
chr5	139810000	140420000
chr5	140460000	140700000
chr5	140750000	142460000
chr5	142460000	142880000
chr5	142930000	143310000
chr5	143320000	144010000
chr5	144030000	144190000
chr5	144240000	144770000
chr5	144770000	145120000
chr5	145190000	145730000
chr5	145770000	146190000
chr5	146330000	146560000
chr5	146670000	147330000
chr5	147380000	147860000
chr5	147930000	148280000
chr5	148300000	151740000
chr6	6000000	6900000
chr6	6940000	7680000
chr6	7690000	8210000
chr6	8260000	8860000
chr6	8890000	11890000
chr6	11890000	12280000
chr6	12300000	13270000
chr6	13290000	14530000
chr6	14570000	16990000
chr6	17010000	17640000
chr6	17680000	17850000
chr6	17900000	18370000
chr6	18390000	18840000
chr6	18860000	21760000
chr6	21790000	22090000
chr6	22110000	22500000
chr6	22530000	22980000
chr6	22990000	23140000
chr6	23250000	23480000
chr6	23480000	24490000
chr6	24520000	25800000
chr6	25810000	27640000
chr6	27640000	28410000
chr6	28420000	29150000
chr6	29160000	29660000
chr6	29720000	30390000
chr6	30390000	30740000
chr6	30800000	31050000
chr6	31070000	31470000
chr6	31500000	33230000
chr6	33250000	34290000
chr6	34290000	34470000
chr6	34480000	35130000
chr6	35250000	36660000
chr6	36680000	37050000
chr6	37050000	37350000
chr6	37360000	37450000
chr6	37460000	38360000
chr6	38380000	38530000
chr6	38550000	39120000
chr6	39180000	39580000
chr6	39600000	39810000
chr6	39810000	40440000
chr6	40480000	41560000
chr6	41590000	43300000
chr6	43340000	45070000
chr6	45270000	47190000
chr6	47190000	47670000
chr6	47740000	48990000
chr6	49010000	49210000
chr6	49220000	49410000
chr6	49420000	50300000
chr6	50310000	50610000
chr6	50630000	51170000
chr6	51180000	51460000
chr6	51470000	51580000
chr6	51590000	51860000
chr6	51870000	52240000
chr6	52250000	52980000
chr6	53020000	53750000
chr6	53770000	54350000
chr6	54380000	54560000
chr6	54580000	55200000
chr6	55210000	55510000
chr6	55510000	56000000
chr6	56050000	56710000
chr6	56790000	57570000
chr6	57590000	59200000
chr6	59230000	59490000
chr6	59500000	60210000
chr6	60320000	61310000
chr6	61320000	61910000
chr6	61950000	62190000
chr6	62540000	64660000
chr6	64680000	65090000
chr6	65120000	65460000
chr6	65510000	66570000
chr6	66960000	67170000
chr6	67170000	67330000
chr6	67590000	68930000
chr6	68940000	70790000
chr6	70800000	71830000
chr6	71930000	72350000
chr6	72400000	72540000
chr6	72620000	72900000
chr6	72930000	73260000
chr6	73310000	74220000
chr6	74330000	76200000
chr6	76320000	77610000
chr6	77620000	78520000
chr6	78520000	79640000
chr6	79690000	81920000
chr6	81950000	82610000
chr6	82630000	82910000
chr6	82910000	83300000
chr6	83320000	83690000
chr6	83800000	85140000
chr6	85140000	85430000
chr6	85590000	86020000
chr6	86120000	86370000
chr6	86420000	86680000
chr6	86730000	86840000
chr6	86850000	87010000
chr6	87050000	87840000
chr6	87840000	88090000
chr6	88110000	88520000
chr6	88520000	88900000
chr6	88900000	89640000
chr6	89650000	90610000
chr6	90780000	91150000
chr6	91160000	91280000
chr6	91290000	91460000
chr6	91510000	91760000
chr6	91770000	92090000
chr6	92200000	92740000
chr6	92750000	94060000
chr6	94080000	94470000
chr6	94500000	95030000
chr6	95040000	97140000
chr6	97210000	97750000
chr6	97750000	98040000
chr6	98070000	98930000
chr6	99030000	99640000
chr6	99670000	100880000
chr6	100880000	101260000
chr6	101270000	101590000
chr6	101650000	103270000
chr6	103290000	103710000
chr6	103750000	105680000
chr6	105770000	106660000
chr6	106790000	108070000
chr6	108070000	108410000
chr6	108420000	108780000
chr6	108870000	110790000
chr6	110990000	112490000
chr6	112690000	113040000
chr6	113080000	113690000
chr6	113740000	114490000
chr6	114490000	114640000
chr6	114710000	114920000
chr6	114930000	115030000
chr6	115040000	115810000
chr6	115850000	116140000
chr6	116200000	116620000
chr6	116630000	117850000
chr6	117930000	118420000
chr6	118560000	119170000
chr6	119210000	119450000
chr6	119450000	119910000
chr6	120000000	120460000
chr6	120500000	120830000
chr6	120900000	121190000
chr6	121250000	121540000
chr6	121540000	122310000
chr6	122310000	122490000
chr6	122640000	122810000
chr6	122870000	124410000
chr6	124480000	124660000
chr6	124800000	125090000
chr6	125100000	125610000
chr6	125610000	126740000
chr6	126780000	127100000
chr6	127130000	127460000
chr6	127500000	128480000
chr6	128490000	129370000
chr6	129380000	130180000
chr6	130180000	130390000
chr6	130440000	131440000
chr6	131450000	133220000
chr6	133250000	133900000
chr6	133920000	134410000
chr6	134420000	134640000
chr6	134640000	134830000
chr6	134970000	135390000
chr6	135400000	135880000
chr6	135920000	136400000
chr6	136410000	136560000
chr6	136620000	136830000
chr6	136840000	137000000
chr6	137000000	137750000
chr6	137760000	139580000
chr6	139610000	140470000
chr6	140710000	141450000
chr6	141460000	142520000
chr6	142520000	143190000
chr6	143210000	145010000
chr6	145030000	145350000
chr6	145350000	145810000
chr6	145830000	146410000
chr7	6350000	7210000
chr7	7210000	7300000
chr7	7310000	8010000
chr7	8060000	8180000
chr7	8210000	10080000
chr7	10110000	11580000
chr7	11600000	13050000
chr7	13060000	14410000
chr7	14540000	15160000
chr7	15180000	15920000
chr7	15920000	16270000
chr7	16290000	16620000
chr7	16620000	16730000
chr7	16740000	17010000
chr7	17070000	17430000
chr7	17440000	18190000
chr7	18210000	19120000
chr7	19150000	19370000
chr7	19400000	19990000
chr7	20060000	21400000
chr7	21430000	23170000
chr7	23180000	23350000
chr7	23350000	24080000
chr7	24090000	24290000
chr7	24400000	24980000
chr7	25010000	25400000
chr7	25400000	25670000
chr7	25720000	27160000
chr7	27280000	27400000
chr7	27590000	27950000
chr7	28050000	28270000
chr7	28360000	28740000
chr7	28750000	30280000
chr7	30310000	31110000
chr7	31130000	34130000
chr7	34230000	34670000
chr7	34790000	35270000
chr7	35270000	35580000
chr7	35750000	37360000
chr7	37370000	38290000
chr7	38290000	39150000
chr7	39250000	39380000
chr7	39390000	40290000
chr7	40300000	41170000
chr7	41170000	41500000
chr7	41640000	42660000
chr7	42760000	43230000
chr7	43570000	44250000
chr7	44250000	44650000
chr7	44710000	44970000
chr7	45070000	45450000
chr7	45460000	45710000
chr7	45720000	45820000
chr7	45940000	46030000
chr7	46040000	46640000
chr7	46710000	46920000
chr7	46960000	47160000
chr7	47170000	47490000
chr7	47500000	47990000
chr7	47990000	48740000
chr7	48750000	49450000
chr7	49480000	49600000
chr7	49610000	49920000
chr7	49930000	50500000
chr7	50720000	51490000
chr7	51580000	51980000
chr7	52000000	54740000
chr7	54810000	55780000
chr7	55790000	56820000
chr7	56850000	57500000
chr7	57540000	58540000
chr7	58580000	59230000
chr7	59330000	59620000
chr7	59670000	59910000
chr7	60000000	60810000
chr7	60820000	62470000
chr7	62490000	62860000
chr7	62890000	63730000
chr7	63750000	64370000
chr7	64390000	64750000
chr7	64770000	65210000
chr7	65290000	65640000
chr7	65690000	66070000
chr7	66090000	66690000
chr7	66700000	67210000
chr7	67220000	67660000
chr7	67760000	68360000
chr7	68370000	68830000
chr7	68840000	70340000
chr7	70370000	72360000
chr7	72370000	72670000
chr7	72670000	73430000
chr7	73520000	73640000
chr7	73650000	74360000
chr7	74370000	75120000
chr7	75130000	75370000
chr7	75740000	75880000
chr7	75890000	78780000
chr7	78780000	78900000
chr7	78910000	79090000
chr7	79130000	79360000
chr7	79370000	79480000
chr7	79480000	79920000
chr7	80010000	80330000
chr7	80370000	80850000
chr7	80880000	81160000
chr7	81160000	81340000
chr7	81350000	81760000
chr7	81840000	82290000
chr7	82340000	83890000
chr7	83890000	84450000
chr7	84470000	85780000
chr7	85810000	86230000
chr7	86270000	87100000
chr7	87100000	87530000
chr7	87590000	89150000
chr7	89160000	89440000
chr7	89480000	89900000
chr7	89930000	90170000
chr7	90300000	90420000
chr7	90450000	91440000
chr7	91460000	92070000
chr7	92090000	92560000
chr7	92630000	92940000
chr7	93100000	94060000
chr7	94340000	96950000
chr7	96960000	97330000
chr7	97370000	98130000
chr7	98350000	98430000
chr7	98450000	99470000
chr7	99480000	100120000
chr7	100270000	100840000
chr7	100900000	101650000
chr7	101660000	102210000
chr7	102260000	102440000
chr7	102470000	104190000
chr7	104200000	104370000
chr7	104380000	105810000
chr7	105820000	107150000
chr7	107210000	107790000
chr7	107820000	109040000
chr7	109080000	109500000
chr7	109520000	109960000
chr7	109970000	110650000
chr7	110720000	111030000
chr7	111120000	112020000
chr7	112050000	112370000
chr7	112370000	112890000
chr7	112900000	113320000
chr7	113370000	114050000
chr7	114060000	114250000
chr7	114280000	114830000
chr7	114850000	116120000
chr7	116130000	116330000
chr7	116620000	118110000
chr7	118110000	118710000
chr7	118720000	119000000
chr7	119010000	119650000
chr7	119720000	120090000
chr7	120100000	120630000
chr7	120660000	120830000
chr7	120830000	120920000
chr7	121130000	121660000
chr7	121710000	121990000
chr7	122160000	122460000
chr7	122460000	122970000
chr7	123010000	123500000
chr7	123500000	125700000
chr7	125710000	126100000
chr7	126200000	126700000
chr7	126760000	127240000
chr7	127260000	127970000
chr7	127990000	128240000
chr7	128240000	128740000
chr7	128760000	129560000
chr7	129590000	130520000
chr7	130530000	130950000
chr7	131090000	131890000
chr7	131890000	132220000
chr7	132220000	132600000
chr7	132650000	132930000
chr7	133010000	133640000
chr7	133790000	135680000
chr7	135730000	136150000
chr7	136440000	137340000
chr7	137470000	138940000
chr7	139060000	139590000
chr7	139620000	139880000
chr7	139900000	140060000
chr7	140070000	140820000
chr7	140830000	141220000
chr7	141230000	141470000
chr8	6000000	9210000
chr8	9210000	9960000
chr8	9980000	10400000
chr8	10410000	11420000
chr8	11430000	11710000
chr8	11740000	12390000
chr8	12390000	12870000
chr8	12900000	13340000
chr8	13370000	13790000
chr8	13890000	14910000
chr8	14940000	15080000
chr8	15110000	16710000
chr8	16720000	17500000
chr8	17550000	18590000
chr8	18600000	18950000
chr8	18950000	19700000
chr8	19700000	19810000
chr8	19900000	20840000
chr8	20840000	21170000
chr8	21180000	21990000
chr8	21990000	22060000
chr8	22180000	22610000
chr8	22650000	23160000
chr8	23240000	24550000
chr8	24550000	25220000
chr8	25240000	25720000
chr8	25790000	26180000
chr8	26180000	27040000
chr8	27060000	27290000
chr8	27320000	29410000
chr8	29560000	30460000
chr8	30520000	31080000
chr8	31090000	31150000
chr8	31170000	32000000
chr8	32010000	32220000
chr8	32290000	33210000
chr8	33210000	33730000
chr8	33760000	33960000
chr8	34040000	34840000
chr8	34860000	35500000
chr8	35500000	35850000
chr8	35850000	36190000
chr8	36200000	36360000
chr8	36360000	36530000
chr8	36530000	36620000
chr8	36810000	37090000
chr8	37090000	38900000
chr8	38980000	40150000
chr8	40150000	40510000
chr8	40530000	40930000
chr8	40940000	41410000
chr8	41430000	42460000
chr8	42540000	43290000
chr8	43290000	44040000
chr8	44160000	45050000
chr8	45050000	45270000
chr8	45350000	46150000
chr8	46160000	46560000
chr8	46620000	46960000
chr8	46970000	47710000
chr8	47740000	48020000
chr8	48030000	48550000
chr8	48560000	49040000
chr8	49160000	50300000
chr8	50340000	53730000
chr8	53800000	54500000
chr8	54500000	55120000
chr8	55340000	56550000
chr8	56640000	57320000
chr8	57360000	57530000
chr8	57540000	57830000
chr8	57870000	60490000
chr8	60500000	60980000
chr8	61000000	61520000
chr8	61530000	61870000
chr8	61880000	63970000
chr8	64010000	64950000
chr8	64950000	66510000
chr8	66530000	67430000
chr8	67430000	67910000
chr8	67970000	68240000
chr8	68280000	68790000
chr8	68830000	69090000
chr8	69100000	69240000
chr8	69320000	69750000
chr8	69900000	70600000
chr8	70610000	70870000
chr8	70890000	71370000
chr8	71430000	71530000
chr8	71540000	71990000
chr8	72020000	72220000
chr8	72250000	72600000
chr8	72640000	75030000
chr8	75040000	76010000
chr8	76040000	77540000
chr8	77550000	78010000
chr8	78040000	79220000
chr8	79300000	79640000
chr8	79640000	80740000
chr8	80870000	81010000
chr8	81020000	82320000
chr8	82350000	82850000
chr8	82860000	83590000
chr8	83650000	83900000
chr8	84000000	84640000
chr8	84660000	84910000
chr8	85070000	85410000
chr8	85420000	86620000
chr8	86740000	86920000
chr8	86920000	87560000
chr8	87570000	88120000
chr8	88250000	88630000
chr8	88760000	89820000
chr8	89830000	90800000
chr8	90810000	91140000
chr8	91150000	92790000
chr8	92810000	93000000
chr8	93000000	93510000
chr8	93580000	94220000
chr8	94300000	94690000
chr8	94700000	94830000
chr8	94920000	95330000
chr8	95340000	95600000
chr8	95600000	95710000
chr8	95720000	95920000
chr8	95920000	99390000
chr8	99410000	100810000
chr8	100830000	102790000
chr8	102820000	104250000
chr8	104340000	104510000
chr8	104600000	105290000
chr8	105300000	106060000
chr8	106140000	106540000
chr8	106560000	106680000
chr8	106690000	107050000
chr8	107070000	107380000
chr8	107440000	107590000
chr8	107590000	108690000
chr8	108710000	109570000
chr8	109810000	110080000
chr8	110100000	110720000
chr8	110730000	111300000
chr8	111310000	111450000
chr8	111530000	111650000
chr8	111670000	112030000
chr8	112040000	112920000
chr8	112980000	113640000
chr8	113640000	114030000
chr8	114060000	114440000
chr8	114440000	116900000
chr8	117000000	117580000
chr8	117600000	119390000
chr8	119400000	120090000
chr8	120170000	120620000
chr8	120660000	120800000
chr8	120810000	121070000
chr8	121100000	121540000
chr8	121840000	121950000
chr8	121950000	122380000
chr8	122480000	122570000
chr8	122580000	123540000
chr8	123620000	123780000
chr8	123790000	124380000
chr8	124400000	124830000
chr8	124900000	125910000
chr9	7190000	7600000
chr9	7600000	7900000
chr9	7910000	8680000
chr9	8690000	9000000
chr9	9030000	9390000
chr9	9390000	10470000
chr9	10850000	13220000
chr9	13220000	13800000
chr9	13830000	14500000
chr9	14500000	14770000
chr9	14780000	15310000
chr9	15360000	16500000
chr9	16590000	18300000
chr9	18320000	18750000
chr9	18780000	19480000
chr9	19480000	20460000
chr9	20460000	20640000
chr9	20650000	20860000
chr9	20870000	21010000
chr9	21030000	21540000
chr9	21600000	21920000
chr9	21960000	22420000
chr9	22480000	23020000
chr9	23030000	23250000
chr9	23280000	24550000
chr9	24690000	25130000
chr9	25150000	25610000
chr9	25640000	27000000
chr9	27030000	27340000
chr9	27360000	28240000
chr9	28250000	29650000
chr9	29660000	30420000
chr9	30430000	31100000
chr9	31120000	31380000
chr9	31440000	31930000
chr9	31940000	32230000
chr9	32260000	33130000
chr9	33250000	33790000
chr9	33810000	35180000
chr9	35210000	35560000
chr9	35570000	36720000
chr9	36800000	37330000
chr9	37390000	37650000
chr9	37660000	39480000
chr9	39500000	40200000
chr9	40210000	40330000
chr9	40410000	40760000
chr9	40800000	41210000
chr9	41210000	41970000
chr9	41980000	42310000
chr9	42310000	43110000
chr9	43130000	43290000
chr9	43300000	44110000
chr9	44110000	44330000
chr9	44420000	44650000
chr9	44770000	44970000
chr9	44970000	45150000
chr9	45170000	45420000
chr9	45430000	45910000
chr9	45980000	46300000
chr9	46330000	48610000
chr9	48630000	48990000
chr9	48990000	49490000
chr9	49490000	50600000
chr9	50670000	51020000
chr9	51150000	51960000
chr9	51970000	52100000
chr9	52130000	52290000
chr9	52300000	53220000
chr9	53240000	53670000
chr9	53680000	54130000
chr9	54170000	54690000
chr9	54710000	54830000
chr9	54930000	55120000
chr9	55150000	55320000
chr9	55410000	56030000
chr9	56160000	56860000
chr9	56890000	57070000
chr9	57080000	57130000
chr9	57150000	57440000
chr9	57540000	57660000
chr9	57660000	57760000
chr9	57770000	58000000
chr9	58010000	58280000
chr9	58310000	58510000
chr9	58660000	59290000
chr9	59330000	59660000
chr9	59680000	60680000
chr9	60690000	60870000
chr9	60890000	61910000
chr9	61940000	62260000
chr9	62270000	62780000
chr9	62830000	63130000
chr9	63130000	63880000
chr9	63910000	64110000
chr9	64130000	64280000
chr9	64280000	65200000
chr9	65200000	65580000
chr9	65590000	65900000
chr9	66130000	66990000
chr9	67040000	67650000
chr9	67680000	67810000
chr9	67860000	69500000
chr9	69500000	69990000
chr9	69990000	70400000
chr9	70420000	70540000
chr9	70550000	71100000
chr9	71210000	71620000
chr9	71630000	71810000
chr9	71820000	72450000
chr9	72740000	72950000
chr9	72960000	73120000
chr9	73120000	74080000
chr9	74110000	74890000
chr9	75040000	75190000
chr9	75300000	75450000
chr9	75630000	76150000
chr9	76240000	77760000
chr9	77790000	78290000
chr9	78310000	78590000
chr9	78590000	79760000
chr9	79790000	80060000
chr9	80080000	81630000
chr9	81650000	82860000
chr9	82970000	83350000
chr9	83380000	83740000
chr9	83800000	85730000
chr9	85750000	86570000
chr9	86590000	86820000
chr9	87020000	87260000
chr9	87310000	88230000
chr9	88240000	88550000
chr9	88570000	88750000
chr9	88770000	89170000
chr9	89210000	89710000
chr9	89810000	90090000
chr9	90150000	92040000
chr9	92110000	92900000
chr9	93020000	94730000
chr9	94740000	95450000
chr9	95460000	95860000
chr9	96230000	96500000
chr9	96540000	96880000
chr9	96890000	97080000
chr9	97170000	98560000
chr9	98600000	98950000
chr9	98970000	99580000
chr9	99670000	100440000
chr9	100450000	101170000
chr9	101180000	102590000
chr9	102620000	103200000
chr9	103210000	103310000
chr9	103370000	104000000
chr9	104030000	104250000
chr9	104260000	104380000
chr9	104410000	105400000
chr9	105460000	105640000
chr9	105660000	106160000
chr9	106170000	106480000
chr9	106510000	106820000
chr9	106880000	107340000
chr9	107350000	107540000
chr9	107570000	107740000
chr9	107770000	108080000
chr9	108090000	108290000
chr9	108340000	108940000
chr9	108990000	109870000
chr9	109880000	110130000
chr9	110130000	110300000
chr9	110400000	110890000
chr9	111090000	111310000
chr9	111330000	111920000
chr9	111930000	113930000
chr9	113990000	114120000
chr9	114180000	114390000
chr9	114390000	114500000
chr9	114500000	114590000
chr9	114640000	114940000
chr9	114940000	116390000
chr9	116400000	118040000
chr9	118040000	118500000
chr9	118520000	118910000
chr9	118910000	119090000
chr9	119100000	119900000
chr9	120010000	120110000
chr9	120130000	121210000
chr9	121250000	121410000
chr10	6000000	7300000
chr10	7330000	7450000
chr10	7480000	8240000
chr10	8270000	8720000
chr10	8740000	9770000
chr10	9780000	10330000
chr10	10340000	11150000
chr10	11310000	12660000
chr10	12690000	13010000
chr10	13010000	13460000
chr10	13550000	14400000
chr10	14420000	14710000
chr10	14710000	18530000
chr10	18550000	18910000
chr10	18910000	19190000
chr10	19210000	19700000
chr10	19700000	20310000
chr10	20320000	20960000
chr10	20970000	21340000
chr10	21370000	22020000
chr10	22030000	22130000
chr10	22140000	22480000
chr10	22490000	22580000
chr10	22580000	23080000
chr10	23090000	23790000
chr10	23810000	24150000
chr10	24170000	24320000
chr10	24330000	24640000
chr10	24770000	25250000
chr10	25250000	25430000
chr10	25510000	26350000
chr10	26360000	27020000
chr10	27070000	27790000
chr10	27820000	28880000
chr10	29020000	29340000
chr10	29370000	30600000
chr10	30600000	30820000
chr10	30820000	31320000
chr10	31460000	33950000
chr10	33990000	34370000
chr10	34420000	36930000
chr10	36980000	39100000
chr10	39120000	39730000
chr10	39900000	40240000
chr10	40250000	40540000
chr10	40540000	41300000
chr10	41510000	41700000
chr10	41820000	42300000
chr10	42310000	42770000
chr10	42840000	43450000
chr10	43560000	43920000
chr10	43940000	44190000
chr10	44260000	45060000
chr10	45090000	45380000
chr10	45520000	45930000
chr10	45950000	47260000
chr10	47320000	50590000
chr10	50640000	51420000
chr10	51550000	52090000
chr10	52210000	52420000
chr10	52450000	53340000
chr10	53350000	53600000
chr10	53630000	56350000
chr10	56350000	58240000
chr10	58260000	59100000
chr10	59160000	59880000
chr10	59880000	60240000
chr10	60260000	60760000
chr10	60770000	61150000
chr10	61150000	61420000
chr10	61470000	61670000
chr10	61720000	63410000
chr10	63430000	66820000
chr10	66830000	67190000
chr10	67260000	67980000
chr10	68000000	68290000
chr10	68350000	69330000
chr10	69360000	69850000
chr10	69860000	70300000
chr10	70300000	71240000
chr10	71410000	72970000
chr10	73100000	73440000
chr10	73550000	74920000
chr10	74920000	75170000
chr10	75210000	75500000
chr10	75520000	75970000
chr10	76030000	76230000
chr10	76260000	76750000
chr10	76770000	77050000
chr10	77080000	77270000
chr10	77270000	77510000
chr10	77620000	77910000
chr10	77980000	78180000
chr10	78260000	78440000
chr10	78490000	79670000
chr10	79680000	80140000
chr10	80170000	80260000
chr10	80400000	80560000
chr10	80580000	80700000
chr10	80740000	81180000
chr10	81190000	81610000
chr10	81630000	82180000
chr10	82220000	82570000
chr10	82650000	83210000
chr10	83230000	83540000
chr10	83550000	84620000
chr10	84660000	85130000
chr10	85150000	85860000
chr10	85930000	86680000
chr10	86870000	87520000
chr10	87540000	88360000
chr10	88380000	88830000
chr10	88840000	89690000
chr10	90010000	90710000
chr10	90720000	91170000
chr10	91220000	93040000
chr10	93040000	93590000
chr10	93590000	93820000
chr10	93890000	94140000
chr10	94200000	94970000
chr10	94980000	95510000
chr10	95520000	96070000
chr10	96110000	97340000
chr10	97350000	97700000
chr10	97710000	98150000
chr10	98490000	99100000
chr10	99150000	99620000
chr10	99630000	100500000
chr10	100580000	102450000
chr10	102450000	103210000
chr10	103210000	105810000
chr10	105840000	106600000
chr10	106600000	107420000
chr10	107430000	107760000
chr10	107780000	108560000
chr10	108580000	109890000
chr10	109910000	110730000
chr10	110750000	111110000
chr10	111160000	111480000
chr10	111490000	111970000
chr10	111990000	112820000
chr10	112930000	115170000
chr10	115180000	116200000
chr10	116320000	117040000
chr10	117060000	117220000
chr10	117230000	117690000
chr10	117710000	118300000
chr10	118350000	119240000
chr10	119260000	119610000
chr10	119640000	120170000
chr10	120220000	120900000
chr10	121040000	121630000
chr10	121630000	122060000
chr10	122090000	122540000
chr10	122550000	123200000
chr10	123200000	125040000
chr10	125100000	125700000
chr10	125770000	126880000
chr11	6000000	6420000
chr11	6450000	6620000
chr11	6630000	7150000
chr11	7170000	8420000
chr11	8420000	9160000
chr11	9210000	11380000
chr11	11450000	11790000
chr11	11800000	12000000
chr11	12020000	12290000
chr11	12370000	12550000
chr11	12570000	14170000
chr11	14900000	16500000
chr11	16500000	16960000
chr11	17220000	18870000
chr11	18870000	19810000
chr11	19820000	20080000
chr11	20110000	20410000
chr11	20420000	20660000
chr11	20740000	20910000
chr11	20920000	21480000
chr11	21570000	22200000
chr11	22200000	22630000
chr11	22630000	22990000
chr11	22990000	23580000
chr11	23660000	23960000
chr11	23970000	27060000
chr11	27100000	27850000
chr11	27920000	28600000
chr11	28610000	29170000
chr11	29240000	29510000
chr11	29540000	29690000
chr11	29720000	30670000
chr11	30670000	30880000
chr11	30950000	31660000
chr11	31670000	32160000
chr11	32180000	32330000
chr11	32350000	32600000
chr11	32710000	33150000
chr11	33160000	33640000
chr11	33720000	33930000
chr11	33930000	34220000
chr11	34220000	34830000
chr11	34830000	35350000
chr11	35360000	35840000
chr11	35840000	36010000
chr11	36020000	36530000
chr11	36560000	37190000
chr11	37250000	38770000
chr11	38910000	39390000
[truncated: 1,286 more rows]
