# Supplementary material for: A subset of topologically associating domains fold into mesoscale core-periphery networks
Source: Sci Rep. 2019 Jul 2;9:9526. doi: 10.1038/s41598-019-45457-9 (PMC6606598; doi:10.1038/s41598-019-45457-9)
Supplement: Supplementary file 3 — Supplementary Table 3 [file 41598_2019_45457_MOESM3_ESM.xlsx]

## Sheet: NPC DI300 TAD Calls
#chr	start	end
chr1	6340000	6880000
chr1	7210000	9550000
chr1	9560000	9700000
chr1	9750000	10130000
chr1	10220000	10760000
chr1	10790000	11570000
chr1	11600000	12870000
chr1	13050000	13670000
chr1	13710000	14880000
chr1	14920000	15680000
chr1	15810000	16660000
chr1	16780000	17140000
chr1	17150000	18140000
chr1	18220000	19040000
chr1	19090000	20580000
chr1	20810000	21170000
chr1	21280000	22500000
chr1	22540000	23300000
chr1	23300000	23650000
chr1	23820000	24270000
chr1	24300000	25830000
chr1	25890000	30650000
chr1	30700000	33660000
chr1	33990000	34440000
chr1	34630000	36300000
chr1	36310000	37260000
chr1	37270000	37870000
chr1	38130000	38900000
chr1	38980000	39540000
chr1	39580000	39990000
chr1	40100000	40570000
chr1	40790000	43100000
chr1	43120000	44100000
chr1	44150000	45790000
chr1	45810000	46400000
chr1	46490000	50930000
chr1	50960000	51620000
chr1	51640000	52120000
chr1	52130000	53280000
chr1	53710000	54410000
chr1	54550000	55030000
chr1	55090000	55850000
chr1	55880000	57380000
chr1	57400000	58380000
chr1	58390000	59690000
chr1	59760000	60970000
chr1	60990000	63110000
chr1	63170000	64600000
chr1	64710000	65190000
chr1	65190000	66090000
chr1	66100000	66880000
chr1	67020000	69170000
chr1	69210000	69700000
chr1	69780000	72220000
chr1	72240000	73890000
chr1	73890000	74200000
chr1	74240000	74390000
chr1	74770000	75060000
chr1	75120000	75320000
chr1	75320000	75480000
chr1	75580000	77940000
chr1	77940000	78490000
chr1	78510000	79700000
chr1	79760000	80520000
chr1	80780000	81300000
chr1	81310000	82720000
chr1	82770000	83710000
chr1	83720000	85350000
chr1	85440000	85740000
chr1	85840000	86060000
chr1	86070000	86360000
chr1	86360000	86530000
chr1	86540000	87200000
chr1	87220000	88150000
chr1	88290000	88710000
chr1	88740000	89220000
chr1	89230000	89630000
chr1	89640000	89960000
chr1	90010000	90610000
chr1	90630000	90880000
chr1	90960000	91250000
chr1	91410000	91880000
chr1	91930000	92910000
chr1	92940000	93810000
chr1	93820000	93980000
chr1	94010000	96830000
chr1	96850000	97760000
chr1	97770000	98540000
chr1	98620000	103780000
chr1	103790000	104980000
chr1	104980000	105730000
chr1	106050000	106850000
chr1	106890000	111640000
chr1	111650000	112430000
chr1	112460000	115030000
chr1	115680000	118280000
chr1	118290000	119080000
chr1	119090000	119460000
chr1	119540000	120100000
chr1	120160000	120550000
chr1	120560000	121500000
chr1	121570000	125360000
chr1	125370000	127010000
chr1	127200000	127480000
chr1	127480000	127770000
chr1	127800000	128240000
chr1	128340000	128850000
chr1	128860000	130490000
chr1	130540000	131070000
chr1	131100000	131270000
chr1	131280000	131820000
chr1	131910000	132360000
chr1	132370000	133020000
chr1	133030000	133620000
chr1	133660000	134110000
chr1	134130000	134350000
chr1	134360000	135140000
chr1	135150000	135790000
chr1	135840000	136470000
chr1	136500000	137230000
chr1	137260000	138080000
chr1	138090000	138820000
chr1	138840000	139440000
chr1	139500000	140540000
chr1	140690000	143740000
chr1	143770000	144390000
chr1	144390000	149810000
chr1	149830000	150370000
chr1	150390000	151010000
chr1	151030000	151420000
chr1	151470000	151720000
chr1	151760000	152400000
chr1	152510000	152760000
chr1	152770000	153480000
chr1	153490000	153760000
chr1	153820000	154190000
chr1	154220000	154760000
chr1	154780000	155010000
chr1	155020000	155280000
chr1	155290000	155560000
chr1	155570000	156030000
chr1	156040000	156560000
chr1	156700000	157090000
chr1	157300000	157460000
chr1	157520000	158670000
chr1	158680000	159230000
chr1	159250000	160190000
chr1	160210000	160730000
chr1	160740000	161200000
chr1	161300000	161750000
chr1	161870000	162730000
chr1	162740000	163080000
chr1	163090000	164230000
chr1	164270000	165460000
chr1	165640000	166160000
chr1	166160000	166400000
chr1	166410000	167350000
chr1	167370000	167650000
chr1	167670000	169510000
chr1	169530000	170180000
chr1	170210000	170870000
chr1	170890000	171080000
chr1	171100000	171510000
chr1	171510000	172380000
chr1	172380000	173410000
chr1	173430000	174470000
chr1	174560000	175900000
chr1	175930000	176720000
chr1	176860000	177800000
chr1	177850000	178060000
chr1	178060000	178460000
chr1	178470000	179500000
chr1	179640000	180230000
chr1	180250000	180810000
chr1	180860000	181210000
chr1	181230000	181630000
chr1	181840000	182130000
chr1	182150000	183300000
chr1	183360000	184820000
chr1	184850000	185250000
chr1	185440000	186750000
chr1	186760000	188970000
chr1	188980000	189680000
chr1	189690000	190910000
chr1	190930000	191570000
chr1	191580000	191820000
chr1	191830000	192100000
chr2	6000000	8660000
chr2	8670000	10070000
chr2	10090000	10310000
chr2	10350000	11310000
chr2	11320000	11710000
chr2	11790000	13270000
chr2	13270000	13580000
chr2	13610000	15040000
chr2	15050000	16350000
chr2	16360000	17410000
chr2	17420000	18020000
chr2	18070000	19390000
chr2	19400000	20790000
chr2	20830000	21260000
chr2	21280000	21920000
chr2	21940000	23070000
chr2	23210000	24350000
chr2	24400000	24790000
chr2	24920000	25190000
chr2	25420000	26290000
chr2	26440000	26600000
chr2	26640000	27260000
chr2	27270000	27450000
chr2	27520000	27770000
chr2	27770000	28580000
chr2	28640000	29070000
chr2	29130000	29750000
chr2	29760000	30360000
chr2	30390000	30960000
chr2	30980000	31150000
chr2	31180000	31300000
chr2	31460000	31670000
chr2	31690000	32940000
chr2	32970000	33430000
chr2	33470000	35200000
chr2	35200000	35390000
chr2	35460000	35980000
chr2	35980000	36220000
chr2	36280000	37360000
chr2	37360000	37780000
chr2	37800000	39010000
chr2	39220000	43670000
chr2	43680000	47460000
chr2	47460000	48900000
chr2	48950000	49740000
chr2	49750000	50290000
chr2	50290000	52070000
chr2	52210000	52620000
chr2	52720000	53130000
chr2	53190000	54130000
chr2	54170000	55060000
chr2	55080000	56050000
chr2	56070000	57090000
chr2	57120000	57990000
chr2	58020000	58430000
chr2	58480000	58670000
chr2	58690000	59460000
chr2	59490000	60430000
chr2	60700000	61540000
chr2	61590000	62650000
chr2	62670000	65350000
chr2	65370000	66250000
chr2	66450000	68760000
chr2	68770000	69510000
chr2	69590000	70640000
chr2	70660000	71100000
chr2	71150000	71550000
chr2	71560000	71870000
chr2	71980000	73460000
chr2	73530000	74680000
chr2	74680000	75600000
chr2	75600000	76120000
chr2	76370000	76680000
chr2	76810000	77750000
chr2	77940000	78870000
chr2	78930000	79830000
chr2	79860000	80310000
chr2	80330000	80570000
chr2	80640000	83620000
chr2	83640000	83950000
chr2	83990000	84450000
chr2	84510000	85040000
chr2	85050000	85570000
chr2	85590000	86470000
chr2	86530000	88280000
chr2	88330000	90450000
chr2	90470000	90680000
chr2	90680000	91650000
chr2	91730000	91920000
chr2	91930000	92450000
chr2	92460000	92850000
chr2	92880000	93200000
chr2	93200000	93470000
chr2	93480000	93850000
chr2	93870000	94010000
chr2	94030000	94390000
chr2	94430000	96310000
chr2	96560000	97410000
chr2	97460000	99190000
chr2	99390000	101660000
chr2	101670000	102470000
chr2	102580000	103420000
chr2	103440000	104030000
chr2	104030000	104810000
chr2	104820000	105240000
chr2	105250000	106250000
chr2	106330000	106980000
chr2	106980000	107920000
chr2	107950000	109880000
chr2	109890000	111070000
chr2	111120000	112490000
chr2	112500000	113470000
chr2	113490000	113830000
chr2	113850000	114170000
chr2	114180000	116870000
chr2	116890000	117450000
chr2	117450000	118250000
chr2	118260000	118390000
chr2	118470000	118610000
chr2	118630000	118980000
chr2	119030000	120300000
chr2	120360000	121450000
chr2	121530000	122030000
chr2	122160000	122630000
chr2	122760000	125250000
chr2	125630000	126580000
chr2	126670000	127020000
chr2	127130000	128610000
chr2	128690000	128820000
chr2	128860000	129300000
chr2	129480000	129880000
chr2	129900000	130270000
chr2	130290000	131530000
chr2	131540000	131810000
chr2	131820000	132250000
chr2	132270000	132920000
chr2	132930000	134540000
chr2	134550000	135350000
chr2	135350000	135960000
chr2	135970000	136890000
chr2	136900000	137970000
chr2	137980000	139370000
chr2	139380000	140060000
chr2	140170000	143090000
chr2	143100000	143800000
chr2	143830000	144520000
chr2	144590000	145650000
chr2	145670000	146430000
chr2	146460000	147310000
chr2	147330000	147750000
chr2	147790000	148110000
chr2	148120000	148740000
chr2	148760000	151490000
chr2	151540000	151710000
chr2	151740000	152230000
chr2	152390000	152850000
chr2	152850000	153440000
chr2	153470000	153610000
chr2	153660000	154330000
chr2	154380000	155050000
chr2	155070000	155820000
chr2	155830000	155950000
chr2	155960000	156510000
chr2	156530000	156720000
chr2	156860000	157140000
chr2	157260000	157590000
chr2	157590000	158390000
chr2	158420000	158650000
chr2	158770000	160990000
chr2	161060000	162920000
chr2	162920000	163420000
chr2	163490000	163990000
chr2	164070000	164750000
chr2	164790000	165370000
chr2	165390000	165760000
chr2	165780000	166050000
chr2	166060000	166580000
chr2	166590000	167050000
chr2	167060000	167500000
chr2	167520000	167630000
chr2	167660000	167930000
chr2	168110000	168650000
chr2	168760000	168930000
chr2	168980000	170110000
chr2	170110000	170410000
chr2	170440000	170510000
chr2	170510000	170870000
chr2	170880000	172370000
chr2	172460000	172820000
chr2	172830000	173090000
chr2	173100000	173560000
chr2	173570000	174300000
chr2	174310000	174960000
chr2	174960000	175190000
chr2	176690000	178080000
chr2	178080000	178340000
chr3	7330000	8530000
chr3	8580000	8920000
chr3	8940000	9710000
chr3	9710000	10350000
chr3	10350000	13870000
chr3	13880000	15260000
chr3	15320000	16160000
chr3	16180000	17910000
chr3	17980000	19230000
chr3	19310000	19900000
chr3	19900000	20520000
chr3	20540000	22250000
chr3	22300000	27150000
chr3	27250000	28110000
chr3	28140000	28780000
chr3	28810000	28980000
chr3	28990000	29740000
chr3	29770000	30590000
chr3	30600000	31140000
chr3	31140000	31650000
chr3	31740000	32710000
chr3	32760000	33800000
chr3	33800000	34640000
chr3	34640000	35650000
chr3	35690000	36070000
chr3	36160000	36510000
chr3	36560000	37210000
chr3	37310000	38230000
chr3	38230000	38860000
chr3	38870000	40850000
chr3	41080000	41680000
chr3	41750000	45340000
chr3	45370000	48880000
chr3	48960000	51220000
chr3	51230000	52250000
chr3	52250000	53010000
chr3	53020000	53500000
chr3	53510000	54320000
chr3	54350000	54730000
chr3	54750000	55070000
chr3	55140000	57450000
chr3	57470000	57640000
chr3	57660000	58530000
chr3	58640000	59060000
chr3	59070000	60650000
chr3	61210000	62500000
chr3	62520000	63940000
chr3	63970000	64860000
chr3	64910000	65360000
chr3	65380000	65960000
chr3	66000000	67380000
chr3	67470000	68050000
chr3	68050000	69000000
chr3	69130000	69930000
chr3	69950000	73070000
chr3	73110000	75200000
chr3	75210000	75860000
chr3	76000000	78950000
chr3	78950000	79820000
chr3	79840000	81960000
chr3	82010000	82360000
chr3	82360000	82880000
chr3	82990000	83780000
chr3	83900000	84160000
chr3	84160000	84310000
chr3	84320000	84550000
chr3	84580000	86150000
chr3	86220000	87010000
chr3	87020000	87880000
chr3	87880000	88080000
chr3	88090000	88280000
chr3	88290000	88530000
chr3	88540000	89230000
chr3	89320000	90510000
chr3	90510000	90660000
chr3	90720000	93630000
chr3	93660000	94310000
chr3	94350000	94850000
chr3	95020000	95850000
chr3	95860000	96240000
chr3	96270000	96720000
chr3	96730000	97610000
chr3	97660000	98460000
chr3	98620000	100120000
chr3	100160000	100600000
chr3	100920000	101300000
chr3	101480000	101830000
chr3	101870000	103170000
chr3	103380000	103780000
chr3	103970000	105060000
chr3	105070000	105660000
chr3	105670000	105940000
chr3	105960000	107530000
chr3	107620000	108160000
chr3	108260000	108660000
chr3	109070000	109490000
chr3	109500000	113300000
chr3	113520000	115650000
chr3	115660000	116000000
chr3	116010000	116850000
chr3	116870000	117460000
chr3	117860000	119700000
chr3	119780000	121170000
chr3	121290000	121510000
chr3	121530000	121800000
chr3	121830000	122150000
chr3	122290000	122920000
chr3	122930000	123140000
chr3	123160000	123370000
chr3	123390000	124290000
chr3	124320000	125800000
chr3	125840000	126970000
chr3	127180000	127560000
chr3	127560000	127790000
chr3	127960000	129250000
chr3	129290000	129750000
chr3	129820000	130080000
chr3	130090000	130700000
chr3	130710000	131290000
chr3	131310000	131570000
chr3	131600000	132680000
chr3	132720000	135260000
chr3	135270000	135730000
chr3	135760000	138170000
chr3	138190000	138440000
chr3	138450000	139200000
chr3	139250000	141860000
chr3	141880000	142710000
chr3	142750000	144430000
chr3	144450000	144720000
chr3	144730000	145140000
chr3	145390000	145930000
chr3	145940000	146180000
chr3	146180000	146940000
chr3	146950000	148840000
chr3	148990000	151660000
chr3	151710000	152100000
chr3	152110000	152750000
chr3	152750000	153910000
chr3	153940000	154240000
chr3	154250000	154580000
chr3	154600000	159940000
chr4	6470000	8370000
chr4	8380000	9130000
chr4	9140000	9780000
chr4	9800000	10870000
chr4	10890000	11190000
chr4	11320000	11490000
chr4	11550000	12080000
chr4	12090000	14930000
chr4	14950000	15920000
chr4	15960000	19540000
chr4	19570000	19960000
chr4	19960000	21840000
chr4	21960000	24710000
chr4	24710000	24900000
chr4	24910000	26580000
chr4	26690000	28810000
chr4	28820000	31970000
chr4	31970000	32580000
chr4	32620000	33310000
chr4	33320000	34610000
chr4	34690000	40130000
chr4	40140000	40710000
chr4	40720000	41400000
chr4	41460000	41860000
chr4	42840000	43430000
chr4	43430000	43870000
chr4	43900000	44010000
chr4	44050000	44970000
chr4	45010000	45290000
chr4	45350000	46490000
chr4	46530000	47060000
chr4	47100000	47350000
chr4	47400000	48680000
chr4	48690000	49630000
chr4	49650000	53010000
chr4	53020000	53610000
chr4	53690000	55370000
chr4	55460000	56800000
chr4	56940000	57300000
chr4	57320000	57920000
chr4	57960000	59000000
chr4	59060000	59930000
chr4	60030000	61310000
chr4	61330000	61440000
chr4	61450000	61860000
chr4	61940000	62200000
chr4	62290000	62770000
chr4	62780000	63130000
chr4	63150000	63320000
chr4	63340000	63950000
chr4	64050000	64500000
chr4	64510000	65610000
chr4	65630000	66480000
chr4	66510000	70370000
chr4	70410000	74250000
chr4	74430000	77610000
chr4	77620000	80830000
chr4	80840000	83590000
chr4	83620000	85120000
chr4	85140000	85820000
chr4	85830000	86740000
chr4	86880000	88800000
chr4	88820000	89530000
chr4	89530000	94560000
chr4	94600000	95980000
chr4	96050000	96680000
chr4	96690000	97750000
chr4	97750000	98920000
chr4	98930000	99200000
chr4	99210000	99900000
chr4	99930000	100550000
chr4	100560000	101330000
chr4	101380000	102060000
chr4	102180000	102680000
chr4	102980000	103160000
chr4	103220000	104980000
chr4	105030000	106420000
chr4	106460000	106530000
chr4	106560000	107360000
chr4	107370000	107710000
chr4	107730000	107880000
chr4	107890000	108300000
chr4	108330000	108630000
chr4	108680000	109170000
chr4	109200000	110020000
chr4	110020000	111860000
chr4	111880000	113500000
chr4	113510000	114300000
chr4	114320000	114640000
chr4	114650000	115720000
chr4	115730000	116050000
chr4	116070000	116560000
chr4	116700000	117160000
chr4	117190000	117680000
chr4	117690000	118090000
chr4	118140000	118310000
chr4	118440000	118590000
chr4	118620000	118970000
chr4	118990000	119230000
chr4	119240000	120180000
chr4	120220000	120560000
chr4	120580000	120930000
chr4	120970000	121220000
chr4	121240000	121750000
chr4	121920000	122800000
chr4	122880000	123110000
chr4	123140000	123670000
chr4	123750000	124710000
chr4	124920000	125090000
chr4	125100000	126060000
chr4	126170000	126320000
chr4	126330000	127020000
chr4	127080000	128610000
chr4	128710000	129130000
chr4	129190000	129280000
chr4	129340000	129620000
chr4	129670000	130190000
chr4	130310000	130580000
chr4	130740000	131860000
chr4	131880000	132190000
chr4	132270000	132530000
chr4	132540000	132920000
chr4	132930000	133470000
chr4	133550000	133880000
chr4	133970000	134490000
chr4	134530000	134910000
chr4	134920000	135350000
chr4	135440000	135940000
chr4	135970000	136180000
chr4	136200000	136640000
chr4	136640000	136880000
chr4	136890000	137070000
chr4	137080000	137350000
chr4	137430000	137600000
chr4	137660000	137960000
chr4	137960000	138250000
chr4	138310000	138900000
chr4	138920000	139310000
chr4	139360000	139620000
chr4	139640000	139860000
chr4	139870000	141080000
chr4	141140000	141370000
chr4	141380000	141790000
chr4	141800000	143410000
chr4	143420000	144340000
chr4	144570000	144850000
chr4	144880000	145400000
chr4	145400000	147850000
chr4	147870000	148450000
chr4	148460000	149100000
chr4	149130000	149630000
chr4	149740000	150120000
chr4	150140000	150610000
chr4	150630000	150960000
chr4	151060000	151140000
chr4	151150000	151970000
chr4	152140000	156360000
chr5	6000000	8060000
chr5	8150000	9160000
chr5	9170000	9430000
chr5	9440000	10640000
chr5	10640000	11320000
chr5	11320000	11680000
chr5	11690000	11920000
chr5	11980000	12550000
chr5	12560000	14320000
chr5	14370000	14900000
chr5	14900000	15610000
chr5	15650000	16890000
chr5	16920000	18050000
chr5	18080000	18450000
chr5	18460000	19410000
chr5	19430000	20880000
chr5	21060000	21650000
chr5	21740000	22530000
chr5	22550000	23410000
chr5	23430000	23790000
chr5	23860000	24480000
chr5	24660000	25840000
chr5	25860000	26110000
chr5	26120000	27670000
chr5	27730000	30070000
chr5	30110000	30650000
chr5	30690000	31050000
chr5	31330000	33180000
chr5	33270000	33380000
chr5	33380000	33630000
chr5	33630000	33930000
chr5	34000000	34660000
chr5	34910000	35100000
chr5	35140000	35520000
chr5	35580000	36800000
chr5	36830000	37120000
chr5	37250000	37760000
chr5	37810000	38220000
chr5	38270000	38630000
chr5	38670000	41040000
chr5	41090000	41820000
chr5	41840000	43640000
chr5	43660000	45450000
chr5	45460000	46360000
chr5	46380000	48380000
chr5	48400000	52120000
chr5	52130000	52830000
chr5	52880000	53130000
chr5	53270000	53670000
chr5	53870000	54130000
chr5	54140000	57380000
chr5	57690000	62770000
chr5	62870000	63810000
chr5	63900000	64880000
chr5	64880000	65300000
chr5	65390000	65950000
chr5	66260000	66670000
chr5	66680000	67330000
chr5	67450000	68030000
chr5	68100000	69560000
chr5	69590000	72290000
chr5	72330000	72800000
chr5	72910000	73400000
chr5	73410000	74290000
chr5	74300000	75180000
chr5	75200000	75860000
chr5	75860000	76570000
chr5	76590000	77310000
chr5	77350000	80510000
chr5	80580000	83490000
chr5	83500000	86040000
chr5	86180000	88490000
chr5	88550000	89400000
chr5	89510000	90210000
chr5	90220000	90590000
chr5	90660000	90930000
chr5	90940000	91350000
chr5	91440000	92660000
chr5	92670000	93330000
chr5	93350000	95520000
chr5	95800000	96770000
chr5	96820000	97060000
chr5	97080000	98330000
chr5	98340000	99170000
chr5	99190000	100040000
chr5	100060000	100500000
chr5	100550000	102070000
chr5	102100000	103330000
chr5	103340000	103940000
chr5	103990000	104460000
chr5	104510000	105360000
chr5	105390000	105880000
chr5	105900000	106810000
chr5	106840000	107900000
chr5	107900000	108740000
chr5	108780000	110270000
chr5	110330000	110650000
chr5	110770000	111280000
chr5	111350000	112220000
chr5	112240000	113230000
chr5	113280000	113820000
chr5	113850000	113960000
chr5	114180000	114310000
chr5	114440000	114940000
chr5	114960000	115270000
chr5	115350000	115630000
chr5	115650000	117100000
chr5	117110000	117500000
chr5	117500000	117980000
chr5	118150000	118760000
chr5	118760000	120110000
chr5	120120000	121170000
chr5	121190000	122100000
chr5	122110000	122350000
chr5	122400000	122800000
chr5	122900000	123060000
chr5	123060000	123190000
chr5	123240000	124580000
chr5	124600000	125410000
chr5	125480000	127500000
chr5	127620000	128990000
chr5	129020000	130220000
chr5	130260000	130860000
chr5	130860000	131430000
chr5	131440000	134150000
chr5	134170000	134490000
chr5	134490000	135370000
chr5	135390000	135870000
chr5	135890000	136090000
chr5	136190000	136770000
chr5	136780000	136910000
chr5	136990000	137290000
chr5	137510000	137790000
chr5	137790000	138170000
chr5	138200000	138660000
chr5	138780000	139250000
chr5	139330000	139770000
chr5	139790000	140420000
chr5	140530000	140700000
chr5	140750000	142470000
chr5	142470000	142880000
chr5	142900000	143310000
chr5	143330000	143990000
chr5	144020000	144770000
chr5	144770000	145140000
chr5	145210000	146180000
chr5	146190000	146560000
chr5	146600000	147330000
chr5	147380000	148270000
chr5	148300000	151740000
chr6	6000000	6960000
chr6	6960000	7690000
chr6	7690000	8210000
chr6	8260000	8870000
chr6	8900000	12290000
chr6	12300000	13220000
chr6	13290000	14550000
chr6	14580000	16990000
chr6	17020000	17640000
chr6	17670000	17870000
chr6	18080000	18850000
chr6	18870000	21760000
chr6	21780000	22090000
chr6	22110000	22990000
chr6	23150000	23470000
chr6	23480000	24640000
chr6	24660000	25790000
chr6	25810000	27640000
chr6	27650000	28420000
chr6	28500000	29160000
chr6	29170000	30370000
chr6	30390000	31050000
chr6	31070000	31480000
chr6	31510000	34470000
chr6	34480000	35000000
chr6	35180000	36390000
chr6	36690000	37050000
chr6	37080000	37460000
chr6	37550000	38380000
chr6	38550000	39120000
chr6	39180000	39380000
chr6	39460000	39810000
chr6	39820000	40470000
chr6	40490000	41540000
chr6	41590000	42940000
chr6	43350000	45040000
chr6	45170000	47180000
chr6	47190000	47680000
chr6	47750000	48960000
chr6	49000000	49410000
chr6	49450000	50600000
chr6	50610000	51170000
chr6	51170000	51580000
chr6	51580000	51870000
chr6	51900000	52250000
chr6	52260000	52990000
chr6	53070000	53760000
chr6	53770000	54370000
chr6	54380000	54530000
chr6	54590000	55200000
chr6	55210000	55510000
chr6	55510000	56050000
chr6	56060000	56710000
chr6	56720000	58510000
chr6	58590000	59210000
chr6	59230000	59490000
chr6	59520000	60300000
chr6	60530000	60950000
chr6	60970000	61310000
chr6	61310000	64670000
chr6	64680000	65460000
chr6	65490000	66570000
chr6	66950000	67360000
chr6	67500000	70780000
chr6	70790000	71410000
chr6	71540000	71830000
chr6	71920000	72350000
chr6	72400000	72590000
chr6	72610000	72860000
chr6	72920000	73250000
chr6	73310000	77620000
chr6	77620000	78520000
chr6	78520000	81920000
chr6	81940000	82980000
chr6	82990000	83760000
chr6	83800000	85140000
chr6	85140000	85450000
chr6	85590000	86020000
chr6	86120000	86400000
chr6	86410000	86680000
chr6	86730000	86950000
chr6	87040000	87810000
chr6	87850000	88000000
chr6	88110000	88520000
chr6	88520000	88880000
chr6	88900000	89650000
chr6	89660000	90600000
chr6	90790000	91150000
chr6	91160000	91280000
chr6	91290000	91470000
chr6	91510000	91750000
chr6	91770000	92090000
chr6	92210000	92730000
chr6	92750000	94060000
chr6	94080000	94500000
chr6	94510000	95020000
chr6	95040000	97140000
chr6	97160000	97750000
chr6	97760000	98020000
chr6	98050000	99640000
chr6	99670000	100880000
chr6	100880000	101260000
chr6	101270000	101560000
chr6	101620000	103290000
chr6	103300000	103730000
chr6	103750000	106720000
chr6	106770000	108070000
chr6	108070000	108410000
chr6	108420000	108790000
chr6	108880000	111300000
chr6	111300000	112400000
chr6	112490000	113040000
chr6	113170000	114080000
chr6	114080000	114350000
chr6	114490000	114700000
chr6	114710000	115030000
chr6	115040000	115810000
chr6	115850000	116140000
chr6	116270000	116590000
chr6	116630000	117920000
chr6	118160000	118420000
chr6	118480000	119170000
chr6	119210000	119450000
chr6	119460000	120460000
chr6	120520000	120840000
chr6	120910000	121190000
chr6	121250000	121540000
chr6	121540000	122570000
chr6	122620000	124410000
chr6	124480000	124640000
chr6	124670000	125090000
chr6	125280000	125600000
chr6	125610000	126750000
chr6	126930000	127460000
chr6	127500000	128440000
chr6	128490000	129260000
chr6	129390000	129570000
chr6	129580000	130370000
chr6	130380000	131350000
chr6	131460000	133900000
chr6	133940000	134410000
chr6	134420000	134630000
chr6	134640000	136410000
chr6	136420000	136830000
chr6	136840000	136990000
chr6	137000000	137750000
chr6	137760000	139520000
chr6	139580000	140550000
chr6	140670000	141460000
chr6	141490000	142970000
chr6	143180000	145210000
chr6	145240000	145340000
chr6	145350000	145810000
chr6	145830000	146500000
chr7	6330000	7210000
chr7	7210000	7310000
chr7	7320000	8580000
chr7	8660000	8740000
chr7	8840000	10080000
chr7	10100000	13060000
chr7	13080000	15850000
chr7	15920000	16610000
chr7	16620000	16730000
chr7	16930000	17070000
chr7	17070000	17430000
chr7	17440000	18150000
chr7	18210000	19370000
chr7	19400000	20060000
chr7	20070000	21130000
chr7	21160000	21360000
chr7	21360000	23170000
chr7	23250000	23350000
chr7	23350000	23950000
chr7	24070000	24970000
chr7	25000000	25400000
chr7	25410000	25660000
chr7	25750000	27140000
chr7	27160000	27950000
chr7	28050000	28340000
chr7	28380000	28730000
chr7	28740000	29040000
chr7	29050000	29300000
chr7	29380000	30280000
chr7	30330000	31160000
chr7	31180000	34130000
chr7	34130000	34670000
chr7	34670000	35270000
chr7	35580000	37360000
chr7	37370000	38280000
chr7	38300000	39340000
chr7	39380000	40970000
chr7	41070000	43410000
chr7	43670000	44240000
chr7	44240000	44820000
chr7	44850000	45370000
chr7	45460000	45710000
chr7	45720000	46030000
chr7	46040000	47170000
chr7	47180000	48000000
chr7	48120000	48650000
chr7	48710000	49120000
chr7	49130000	49440000
chr7	49460000	49770000
chr7	49780000	51490000
chr7	51580000	52000000
chr7	52010000	55790000
chr7	55800000	57490000
chr7	57500000	58460000
chr7	58570000	59330000
chr7	59350000	59610000
chr7	59660000	59910000
chr7	59910000	60810000
chr7	60820000	62860000
chr7	62890000	63690000
chr7	63730000	64370000
chr7	64490000	64760000
chr7	64800000	65080000
chr7	65290000	65640000
chr7	65690000	66060000
chr7	66080000	66690000
chr7	66690000	67210000
chr7	67230000	67650000
chr7	67670000	68360000
chr7	68370000	70340000
chr7	70360000	72250000
chr7	72340000	73520000
chr7	73530000	73640000
chr7	73650000	74370000
chr7	74370000	75120000
chr7	75130000	75670000
chr7	75890000	78900000
chr7	78910000	79090000
chr7	79140000	79370000
chr7	79470000	80300000
chr7	80370000	80860000
chr7	80910000	81350000
chr7	81360000	81790000
chr7	81940000	82290000
chr7	82360000	83890000
chr7	83900000	84440000
chr7	84470000	86230000
chr7	87060000	89140000
chr7	89160000	89430000
chr7	89470000	89910000
chr7	89940000	90440000
chr7	90460000	91440000
chr7	91450000	92060000
chr7	92090000	93110000
chr7	93180000	94060000
chr7	94180000	96950000
chr7	96970000	97340000
chr7	97400000	98440000
chr7	98460000	99140000
chr7	99270000	99470000
chr7	99480000	99910000
chr7	100490000	100870000
chr7	100900000	101640000
chr7	101650000	102210000
chr7	102260000	102470000
chr7	102470000	103950000
chr7	104170000	104360000
chr7	104390000	105820000
chr7	105850000	106100000
chr7	106200000	107140000
chr7	107180000	108930000
chr7	108940000	109040000
chr7	109080000	109460000
chr7	109520000	109900000
chr7	110020000	110670000
chr7	110720000	111030000
chr7	111040000	112030000
chr7	112070000	112900000
chr7	112920000	113330000
chr7	113370000	114250000
chr7	114280000	114830000
chr7	114850000	116130000
chr7	116150000	116330000
chr7	116610000	118120000
chr7	118300000	118710000
chr7	118730000	119000000
chr7	119010000	119530000
chr7	119660000	120920000
chr7	120920000	121680000
chr7	121730000	122000000
chr7	122160000	122950000
chr7	122970000	123500000
chr7	123500000	125660000
chr7	125710000	126170000
chr7	126240000	127210000
chr7	127260000	127590000
chr7	127650000	127970000
chr7	127990000	128210000
chr7	128240000	128740000
chr7	128750000	129560000
chr7	129590000	130760000
chr7	130770000	131080000
chr7	131360000	131890000
chr7	131890000	132220000
chr7	132220000	132600000
chr7	132640000	132860000
chr7	133010000	133640000
chr7	133780000	135710000
chr7	135730000	137440000
chr7	137470000	138960000
chr7	139060000	139590000
chr7	139620000	139880000
chr7	139900000	140830000
chr7	140840000	141190000
chr7	141230000	141400000
chr7	141480000	142260000
chr8	6000000	9220000
chr8	9220000	9960000
chr8	9980000	10400000
chr8	10410000	11420000
chr8	11500000	11710000
chr8	11730000	13340000
chr8	13360000	13790000
chr8	13890000	15080000
chr8	15120000	17500000
chr8	17560000	18590000
chr8	18600000	18960000
chr8	19260000	19680000
chr8	19700000	19810000
chr8	19900000	20820000
chr8	20840000	21990000
chr8	22180000	22580000
chr8	22610000	23150000
chr8	23180000	25210000
chr8	25240000	25670000
chr8	25780000	26170000
chr8	26180000	27290000
chr8	27310000	31090000
chr8	31150000	32000000
chr8	32010000	33740000
chr8	33770000	34100000
chr8	34110000	34840000
chr8	34860000	35480000
chr8	35500000	35850000
chr8	35850000	36530000
chr8	36810000	37090000
chr8	37090000	40510000
chr8	40550000	40860000
chr8	40950000	41380000
chr8	41420000	45290000
chr8	45340000	45980000
chr8	46160000	46550000
chr8	46610000	46960000
chr8	47000000	47710000
chr8	47720000	49940000
chr8	50290000	53730000
chr8	53850000	54500000
chr8	54500000	55120000
chr8	55340000	56520000
chr8	56620000	57530000
chr8	57540000	57830000
chr8	57870000	60500000
chr8	60500000	60890000
chr8	60990000	61520000
chr8	61530000	61880000
chr8	61890000	63970000
chr8	64010000	64950000
chr8	64950000	66450000
chr8	66520000	67420000
chr8	67430000	67920000
chr8	67960000	68240000
chr8	68350000	69090000
chr8	69110000	69210000
chr8	69300000	69540000
chr8	69620000	69720000
chr8	69870000	70600000
chr8	70700000	70870000
chr8	70890000	72160000
chr8	72260000	72600000
chr8	72640000	75030000
chr8	75050000	77410000
chr8	77600000	78010000
chr8	78040000	79640000
chr8	79640000	80740000
chr8	80740000	81010000
chr8	81020000	83590000
chr8	83650000	83900000
chr8	84000000	84640000
chr8	84660000	84970000
chr8	85070000	86910000
chr8	86920000	87560000
chr8	87580000	88120000
chr8	88200000	88630000
chr8	88760000	89810000
chr8	89820000	91130000
chr8	91160000	92790000
chr8	92810000	93000000
chr8	93010000	93510000
chr8	93580000	94270000
chr8	94320000	94670000
chr8	94700000	94840000
chr8	94920000	95330000
chr8	95340000	95430000
chr8	95600000	95920000
chr8	95920000	100810000
chr8	100830000	102780000
chr8	102780000	104590000
chr8	104630000	105300000
chr8	105330000	106060000
chr8	106260000	106660000
chr8	106680000	107030000
chr8	107060000	107370000
chr8	107430000	109610000
chr8	109830000	110620000
chr8	110740000	111300000
chr8	111310000	111650000
chr8	111670000	111990000
chr8	112010000	113640000
chr8	113650000	114030000
chr8	114070000	114440000
chr8	114440000	116900000
chr8	116980000	117570000
chr8	117590000	119390000
chr8	119400000	120090000
chr8	120110000	120620000
chr8	120670000	121100000
chr8	121100000	121820000
chr8	121850000	121950000
chr8	121950000	122380000
chr8	122440000	122840000
chr8	122900000	123540000
chr8	123620000	123780000
chr8	123790000	124830000
chr8	124900000	125910000
chr9	7180000	7910000
chr9	8210000	8970000
chr9	9010000	9370000
chr9	9390000	13220000
chr9	13220000	13790000
chr9	13830000	14500000
chr9	14510000	14770000
chr9	14790000	15230000
chr9	15310000	16510000
chr9	16540000	18300000
chr9	18350000	18750000
chr9	18820000	20450000
chr9	20460000	20850000
chr9	20870000	21510000
chr9	21560000	22410000
chr9	22470000	23260000
chr9	23450000	24550000
chr9	24690000	25130000
chr9	25150000	25600000
chr9	25630000	27030000
chr9	27030000	27330000
chr9	27350000	28240000
chr9	28250000	29650000
chr9	29660000	30430000
chr9	30430000	31110000
chr9	31130000	31390000
chr9	31440000	31920000
chr9	31940000	32190000
chr9	32260000	33130000
chr9	33250000	35190000
chr9	35260000	35560000
chr9	35570000	36700000
chr9	36760000	37340000
chr9	37400000	37650000
chr9	37660000	37940000
chr9	37960000	39480000
chr9	39500000	40340000
chr9	40410000	40580000
chr9	40610000	40760000
chr9	40800000	41200000
chr9	41210000	41980000
chr9	41990000	42280000
chr9	42310000	43110000
chr9	43130000	43290000
chr9	43300000	44060000
chr9	44110000	44410000
chr9	44420000	44970000
chr9	44970000	45160000
chr9	45190000	45950000
chr9	45980000	46270000
chr9	46290000	48620000
chr9	48630000	48990000
chr9	49050000	49490000
chr9	49490000	50610000
chr9	50690000	51010000
chr9	51160000	51960000
chr9	51970000	53240000
chr9	53250000	53670000
chr9	53710000	54120000
chr9	54160000	54690000
chr9	54710000	55390000
chr9	55410000	56040000
chr9	56150000	56860000
chr9	56890000	57140000
chr9	57240000	57440000
chr9	57520000	57760000
chr9	57770000	58000000
chr9	58010000	58250000
chr9	58310000	58870000
chr9	58880000	59660000
chr9	59680000	60690000
chr9	60870000	61370000
chr9	61380000	61920000
chr9	61940000	62250000
chr9	62260000	62780000
chr9	62830000	63130000
chr9	63130000	63900000
chr9	63910000	64120000
chr9	64140000	65200000
chr9	65200000	65300000
chr9	65580000	66060000
chr9	66120000	66500000
chr9	66600000	66990000
chr9	67040000	67650000
chr9	67680000	69490000
chr9	69500000	69990000
chr9	70010000	70400000
chr9	70600000	71180000
chr9	71210000	71620000
chr9	71630000	71810000
chr9	71820000	72450000
chr9	72530000	72670000
chr9	72750000	72930000
chr9	72960000	74080000
chr9	74100000	74890000
chr9	74900000	75470000
chr9	75610000	76140000
chr9	76250000	77780000
chr9	77800000	78180000
chr9	78310000	78580000
chr9	78590000	79760000
chr9	79800000	80060000
chr9	80090000	82860000
chr9	82870000	83740000
chr9	83810000	85730000
chr9	85750000	86580000
chr9	86590000	86820000
chr9	87020000	87250000
chr9	87260000	88230000
chr9	88240000	88550000
chr9	88600000	88760000
chr9	88770000	89160000
chr9	89220000	90080000
chr9	90110000	92110000
chr9	92140000	94730000
chr9	94740000	95460000
chr9	95480000	95870000
chr9	96260000	96880000
chr9	96890000	97110000
chr9	97170000	98570000
chr9	98600000	98960000
chr9	98990000	99570000
chr9	99670000	100440000
chr9	100450000	101170000
chr9	101180000	102620000
chr9	102620000	103310000
chr9	103360000	104010000
chr9	104070000	105390000
chr9	105440000	105640000
chr9	105680000	106170000
chr9	106280000	106480000
chr9	106530000	107340000
chr9	107350000	107540000
chr9	107550000	108070000
chr9	108090000	108830000
chr9	108990000	109870000
chr9	109880000	110330000
chr9	110400000	110890000
chr9	111090000	113700000
chr9	113730000	114180000
chr9	114180000	114390000
chr9	114400000	114640000
chr9	114640000	116050000
chr9	116060000	118040000
chr9	118050000	118520000
chr9	118580000	118910000
chr9	118920000	119090000
chr9	119110000	119910000
chr9	120010000	121240000
chr9	121250000	121450000
chr10	6000000	7620000
chr10	7790000	8240000
chr10	8270000	8710000
chr10	8730000	9780000
chr10	9790000	10330000
chr10	10340000	11210000
chr10	11310000	13010000
chr10	13010000	13440000
chr10	13550000	14410000
chr10	14440000	14710000
chr10	14710000	18540000
chr10	18550000	19700000
chr10	19710000	20150000
chr10	20310000	20960000
chr10	20980000	21300000
chr10	21360000	22020000
chr10	22020000	22490000
chr10	22490000	22540000
chr10	22580000	23080000
chr10	23080000	23800000
chr10	23810000	24640000
chr10	24860000	25220000
chr10	25240000	26300000
chr10	26360000	27010000
chr10	27040000	28890000
chr10	29020000	30600000
chr10	30820000	31320000
chr10	31410000	33890000
chr10	33960000	34340000
chr10	34370000	36960000
chr10	36980000	39130000
chr10	39140000	39810000
chr10	40050000	40250000
chr10	40260000	40540000
chr10	40580000	41300000
chr10	41510000	41700000
chr10	41810000	42300000
chr10	42300000	42770000
chr10	42830000	43540000
chr10	43550000	43930000
chr10	43950000	44220000
chr10	44260000	45060000
chr10	45090000	45380000
chr10	45670000	45930000
chr10	45960000	50590000
chr10	50640000	51500000
chr10	51550000	52410000
chr10	52420000	53600000
chr10	53630000	56350000
chr10	56360000	57460000
chr10	57490000	57720000
chr10	57740000	58260000
chr10	58530000	59150000
chr10	59300000	59880000
chr10	59880000	60250000
chr10	60280000	60760000
chr10	60770000	61140000
chr10	61150000	61420000
chr10	61460000	61700000
chr10	61780000	62480000
chr10	62570000	63390000
chr10	63430000	66830000
chr10	66840000	67230000
chr10	67290000	67860000
chr10	68000000	69340000
chr10	69360000	70300000
chr10	70310000	70570000
chr10	70600000	71280000
chr10	71310000	74910000
chr10	74920000	75160000
chr10	75170000	75510000
chr10	75520000	75970000
chr10	76250000	76740000
chr10	76770000	77030000
chr10	77080000	77510000
chr10	77620000	77980000
chr10	78020000	78410000
chr10	78490000	79670000
chr10	79680000	80140000
chr10	80170000	80250000
chr10	80270000	80560000
chr10	80580000	80700000
chr10	80740000	81180000
chr10	81190000	81550000
chr10	81610000	82180000
chr10	82280000	82570000
chr10	82630000	83550000
chr10	83780000	84520000
chr10	84630000	85140000
chr10	85170000	85680000
chr10	85930000	86630000
chr10	86930000	87520000
chr10	87540000	88740000
chr10	89430000	89670000
chr10	90050000	90720000
chr10	90720000	91060000
chr10	91170000	93040000
chr10	93050000	93590000
chr10	93590000	94130000
chr10	94190000	94960000
chr10	94980000	95510000
chr10	95520000	96040000
chr10	96070000	97340000
chr10	97350000	97700000
chr10	97710000	99100000
chr10	99150000	99630000
chr10	99640000	100490000
chr10	100520000	102450000
chr10	102450000	103210000
chr10	103210000	105810000
chr10	105840000	106590000
chr10	106600000	107410000
chr10	107440000	107760000
chr10	107790000	109890000
chr10	109910000	110750000
chr10	110780000	111110000
chr10	111160000	111970000
chr10	111980000	112820000
chr10	112850000	115200000
chr10	115250000	116200000
chr10	116200000	117220000
chr10	117230000	117710000
chr10	117750000	119210000
chr10	119240000	120210000
chr10	120220000	121550000
chr10	121620000	122060000
chr10	122090000	122540000
chr10	122550000	122790000
chr10	122800000	123190000
chr10	123200000	125690000
chr10	125770000	126900000
chr10	126910000	127040000
chr11	6630000	8410000
chr11	8420000	9190000
chr11	9230000	11420000
chr11	11450000	11790000
chr11	11810000	11990000
chr11	12040000	12550000
chr11	12580000	16490000
chr11	16500000	16960000
chr11	17210000	18870000
chr11	18880000	19820000
chr11	19830000	20100000
chr11	20120000	20410000
chr11	20430000	20740000
chr11	20740000	21470000
chr11	21540000	21980000
chr11	22000000	22210000
chr11	22220000	22630000
chr11	22630000	22980000
chr11	22990000	23630000
chr11	23670000	23890000
chr11	23960000	27070000
chr11	27110000	28600000
chr11	28610000	29160000
chr11	29240000	30890000
chr11	30950000	31650000
chr11	31660000	32330000
chr11	32350000	32600000
chr11	32710000	33160000
chr11	33160000	33680000
chr11	33720000	33930000
chr11	34110000	34820000
chr11	34830000	35770000
chr11	35840000	36000000
chr11	36010000	38820000
chr11	38920000	39520000
chr11	39580000	40690000
chr11	40730000	43430000
chr11	43460000	43690000
chr11	43750000	44470000
chr11	44520000	45940000
chr11	45950000	46260000
chr11	46440000	48780000
chr11	48790000	49620000
chr11	49650000	50380000
chr11	50420000	50780000
chr11	50930000	51250000
chr11	51270000	51580000
chr11	51590000	51690000
chr11	51700000	52360000
chr11	52390000	53430000
chr11	53430000	53890000
chr11	53910000	54520000
chr11	54700000	55100000
chr11	55170000	55460000
chr11	55470000	56000000
chr11	56110000	57480000
chr11	57520000	57940000
chr11	57950000	58170000
chr11	58340000	58860000
chr11	58920000	59510000
chr11	59510000	59780000
chr11	59840000	60460000
chr11	60540000	60660000
chr11	60930000	61100000
chr11	61100000	61760000
chr11	61930000	62700000
chr11	62730000	63140000
chr11	63170000	63920000
chr11	63920000	65010000
chr11	65060000	65700000
chr11	65780000	67100000
chr11	67110000	67800000
chr11	67960000	68890000
chr11	68900000	69010000
chr11	69030000	69630000
chr11	69660000	70030000
chr11	70030000	70220000
chr11	70240000	70840000
chr11	71010000	71220000
chr11	71230000	72050000
chr11	72210000	72440000
chr11	72570000	73050000
chr11	73140000	74630000
chr11	74650000	74860000
chr11	74900000	75170000
chr11	75170000	75460000
chr11	75630000	76180000
chr11	76240000	76450000
chr11	76500000	76650000
chr11	76650000	77490000
chr11	77490000	77820000
chr11	77820000	77980000
chr11	78030000	78330000
chr11	78350000	78830000
chr11	78830000	79430000
chr11	79570000	79700000
chr11	79710000	79990000
chr11	80210000	80390000
chr11	80460000	81620000
chr11	81630000	82190000
chr11	82210000	83290000
chr11	83300000	83430000
chr11	83480000	83750000
chr11	83770000	83940000
chr11	84100000	84860000
chr11	84870000	85840000
chr11	85840000	86200000
chr11	86210000	86480000
chr11	86540000	86680000
chr11	86810000	87130000
chr11	87200000	87590000
chr11	87600000	88200000
chr11	88200000	88980000
chr11	89060000	90180000
chr11	90260000	90640000
chr11	90650000	93880000
chr11	93890000	94310000
chr11	94320000	94570000
chr11	94670000	94940000
chr11	94980000	95260000
chr11	95260000	95530000
chr11	95530000	95670000
chr11	95680000	96070000
chr11	96090000	96970000
chr11	96980000	97150000
chr11	97190000	97320000
chr11	97400000	97700000
chr11	97760000	98020000
chr11	98260000	98680000
chr11	98690000	98790000
chr11	98910000	99160000
chr11	99240000	100320000
chr11	100320000	100710000
chr11	100720000	101070000
chr11	101090000	101580000
chr11	101640000	101980000
chr11	101990000	102150000
chr11	102290000	102450000
chr11	102470000	102700000
chr11	102730000	102880000
chr11	102890000	103070000
chr11	103100000	103950000
chr11	103970000	104230000
chr11	104280000	104490000
chr11	104550000	105180000
chr11	105190000	106160000
chr11	106280000	106400000
chr11	106410000	106790000
chr11	106790000	107030000
chr11	107190000	107490000
chr11	107510000	107990000
chr11	108000000	108420000
chr11	108420000	109230000
chr11	109240000	109650000
chr11	109660000	109860000
chr11	109870000	110290000
chr11	110330000	111530000
chr11	111530000	113180000
chr11	113290000	113650000
chr11	113680000	113820000
chr11	113830000	114670000
chr11	114730000	115150000
chr11	115190000	115280000
chr11	115310000	115820000
chr11	115900000	116020000
chr11	116020000	116490000
chr11	116580000	116810000
chr11	116850000	117060000
chr11	117070000	117180000
chr11	117200000	117360000
chr11	117370000	117850000
chr11	117850000	118290000
chr11	118420000	121990000
chr12	6000000	8310000
chr12	8310000	8550000
chr12	8680000	9030000
chr12	9030000	10590000
chr12	10590000	11190000
chr12	11310000	12320000
chr12	12320000	13250000
chr12	13250000	15520000
chr12	15530000	16670000
chr12	16700000	17010000
chr12	17030000	17350000
chr12	17550000	17820000
chr12	17840000	20120000
chr12	20120000	20330000
chr12	20330000	21010000
chr12	21060000	21950000
chr12	21960000	22120000
chr12	22120000	22340000
chr12	22370000	22770000
chr12	22770000	24460000
chr12	24470000	24960000
chr12	24970000	26330000
chr12	26410000	27340000
chr12	27340000	28560000
chr12	28580000	29910000
chr12	30040000	30580000
chr12	30590000	31050000
chr12	31090000	31950000
chr12	31950000	32260000
chr12	32600000	32820000
chr12	32900000	33350000
chr12	33380000	35230000
chr12	35310000	35840000
chr12	35880000	37580000
chr12	37760000	38120000
chr12	38130000	39500000
chr12	39510000	40200000
chr12	40220000	40820000
chr12	40830000	44210000
chr12	44270000	44580000
chr12	44600000	45200000
chr12	45390000	49220000
chr12	49290000	50300000
chr12	50310000	51340000
chr12	51350000	52890000
chr12	52900000	54740000
chr12	54740000	55100000
chr12	55240000	55810000
chr12	55830000	56420000
chr12	56660000	57230000
chr12	57240000	57560000
chr12	57600000	59010000
chr12	59220000	64930000
chr12	64970000	66860000
chr12	67420000	69160000
chr12	69180000	69580000
chr12	69720000	70450000
chr12	70470000	70940000
chr12	71140000	71730000
chr12	71750000	72070000
chr12	72080000	72440000
chr12	72460000	72700000
chr12	72820000	72990000
chr12	73000000	73550000
chr12	73560000	74300000
chr12	74310000	75740000
chr12	75780000	76370000
chr12	76370000	76830000
chr12	76840000	78000000
chr12	78050000	79170000
chr12	79290000	80150000
chr12	80160000	80730000
chr12	80760000	80920000
chr12	80950000	81420000
chr12	81600000	81790000
chr12	81790000	83050000
chr12	83080000	83540000
chr12	83630000	84290000
chr12	84450000	85330000
chr12	85340000	85490000
chr12	85500000	85820000
chr12	85830000	86090000
chr12	86110000	86680000
chr12	86720000	87390000
chr12	87470000	88340000
chr12	88350000	89430000
chr12	89450000	91850000
chr12	91850000	98220000
chr12	98260000	98630000
chr12	98740000	100120000
chr12	100130000	100930000
chr12	100940000	101030000
chr12	101080000	102470000
chr12	102470000	102740000
chr12	102760000	103090000
chr12	103140000	103410000
chr12	103690000	103960000
chr12	103970000	104420000
chr12	104430000	105030000
chr12	105040000	105620000
chr12	105780000	108180000
chr12	108180000	108550000
chr12	108560000	109320000
chr12	109390000	110410000
chr12	110420000	110860000
chr12	111060000	111370000
chr12	111390000	111540000
chr12	111650000	111720000
chr12	111820000	113170000
chr12	113200000	114150000
chr12	114380000	114950000
chr12	115050000	115380000
chr12	115410000	116020000
chr12	116040000	116200000
chr13	6650000	8850000
chr13	9000000	9860000
chr13	9860000	12400000
chr13	12460000	12710000
chr13	12760000	13400000
chr13	13460000	15840000
chr13	15930000	17690000
chr13	17700000	18840000
chr13	18900000	19680000
chr13	19690000	20290000
chr13	20300000	21160000
chr13	21160000	21330000
chr13	21360000	21710000
chr13	21710000	22040000
chr13	22050000	23760000
chr13	23760000	24330000
chr13	24470000	24940000
chr13	25010000	28960000
chr13	28960000	29870000
chr13	30090000	30540000
chr13	30550000	31680000
chr13	31720000	32800000
chr13	32820000	33940000
chr13	33950000	34640000
chr13	34640000	34880000
chr13	34900000	35960000
chr13	35970000	37410000
chr13	37420000	37980000
chr13	38040000	38630000
chr13	38660000	40780000
chr13	40830000	41250000
chr13	41260000	41610000
chr13	41630000	43140000
chr13	43170000	45010000
chr13	45020000	45510000
chr13	45530000	46270000
chr13	46290000	46670000
chr13	46810000	47040000
chr13	47090000	48520000
chr13	48530000	48640000
chr13	48650000	49220000
chr13	49420000	49660000
chr13	49750000	50900000
chr13	50920000	51650000
chr13	51650000	52230000
chr13	52250000	52640000
chr13	52650000	53100000
chr13	53110000	53390000
chr13	53430000	53770000
chr13	53780000	54070000
chr13	54100000	54560000
chr13	54690000	55210000
chr13	55220000	55320000
chr13	55330000	55590000
chr13	55730000	56440000
chr13	56450000	57280000
chr13	57280000	57990000
chr13	58010000	58590000
chr13	58610000	59820000
chr13	59820000	60760000
chr13	60830000	61940000
chr13	62000000	62870000
chr13	62880000	63360000
chr13	63420000	64310000
chr13	64310000	65130000
chr13	65320000	66190000
chr13	66190000	66870000
chr13	66870000	67930000
chr13	67940000	68570000
chr13	68580000	69490000
chr13	69500000	70610000
chr13	70630000	70860000
chr13	71000000	73420000
chr13	73710000	74320000
chr13	74340000	76700000
chr13	76720000	78160000
chr13	78200000	80820000
chr13	80850000	81380000
chr13	81430000	81780000
chr13	81780000	83670000
chr13	83690000	85210000
chr13	85470000	89570000
chr13	89630000	90920000
chr13	90920000	91750000
chr13	91820000	92330000
chr13	92530000	92740000
chr13	92750000	93750000
chr13	93770000	94220000
chr13	94430000	94980000
chr13	95000000	95370000
chr13	95380000	95490000
chr13	95530000	95900000
chr13	95970000	96670000
chr13	96850000	97130000
chr13	97160000	98010000
chr13	98030000	98270000
chr13	98320000	98710000
chr13	98820000	99330000
chr13	99340000	100100000
chr13	100110000	100730000
chr13	100830000	101700000
chr13	101710000	103130000
chr13	103160000	104110000
chr13	104130000	104790000
chr13	104810000	106940000
chr13	107020000	108160000
chr13	108180000	108320000
chr13	108340000	109220000
chr13	109220000	109770000
chr13	109910000	110360000
chr13	110370000	111430000
chr13	111450000	111740000
chr13	111760000	112630000
chr13	112660000	113040000
chr13	113040000	113620000
chr13	113680000	114970000
chr13	115100000	116820000
chr14	6140000	7660000
chr14	7670000	7750000
chr14	7790000	12550000
chr14	12560000	13250000
chr14	13320000	14120000
chr14	14130000	16390000
chr14	16420000	18230000
chr14	18360000	19420000
chr14	19500000	20080000
chr14	20090000	20300000
chr14	20350000	20670000
chr14	20700000	21760000
chr14	21850000	23550000
chr14	23560000	24420000
chr14	24470000	25880000
chr14	26290000	27110000
chr14	27150000	27430000
chr14	27510000	28510000
chr14	28510000	29970000
chr14	29980000	30480000
chr14	30580000	30680000
chr14	31000000	31490000
chr14	31630000	32160000
chr14	32220000	32510000
chr14	32520000	33390000
chr14	33640000	33950000
chr14	34060000	34590000
chr14	34610000	34770000
chr14	34780000	37070000
chr14	37130000	39470000
chr14	39520000	41210000
chr14	41300000	43420000
chr14	43470000	43710000
chr14	43870000	44790000
chr14	44960000	45150000
chr14	45210000	45770000
chr14	45790000	46780000
chr14	46820000	47250000
chr14	47300000	48370000
chr14	48370000	49180000
chr14	49210000	49780000
chr14	49810000	50770000
chr14	50800000	51090000
chr14	51170000	51870000
chr14	51880000	52410000
chr14	52680000	53770000
chr14	53920000	54650000
chr14	54700000	55020000
chr14	55020000	55100000
chr14	55110000	55930000
chr14	55970000	56960000
chr14	57080000	57910000
chr14	57930000	59570000
[truncated: 609 more rows]
