# Supplementary material for: A subset of topologically associating domains fold into mesoscale core-periphery networks
Source: Sci Rep. 2019 Jul 2;9:9526. doi: 10.1038/s41598-019-45457-9 (PMC6606598; doi:10.1038/s41598-019-45457-9)
Supplement: Supplementary file 4 — Supplementary Table 4 [file 41598_2019_45457_MOESM4_ESM.xlsx]

## Sheet: CN DI300 TAD Calls
#chr	start	end
chr1	6290000	6880000
chr1	7210000	9700000
chr1	9750000	10120000
chr1	10220000	10760000
chr1	10790000	12860000
chr1	13150000	13680000
chr1	13750000	14880000
chr1	14910000	15690000
chr1	15850000	17150000
chr1	17160000	18140000
chr1	18180000	19050000
chr1	19180000	20590000
chr1	20820000	22340000
chr1	22530000	23260000
chr1	23300000	24270000
chr1	24290000	25830000
chr1	25860000	30660000
chr1	30700000	33970000
chr1	34000000	36300000
chr1	36320000	37260000
chr1	37270000	37980000
chr1	38130000	38900000
chr1	38990000	39540000
chr1	39560000	40550000
chr1	40790000	43100000
chr1	43110000	44150000
chr1	44180000	45790000
chr1	45820000	46410000
chr1	46520000	50930000
chr1	50960000	52120000
chr1	52140000	53350000
chr1	53710000	54410000
chr1	54540000	55050000
chr1	55170000	55870000
chr1	55880000	57400000
chr1	57410000	58390000
chr1	58400000	59670000
chr1	59690000	60970000
chr1	60990000	63140000
chr1	63170000	63580000
chr1	63630000	64120000
chr1	64120000	64540000
chr1	64710000	65180000
chr1	65190000	66100000
chr1	66100000	66870000
chr1	66890000	69170000
chr1	69190000	69690000
chr1	69770000	72230000
chr1	72250000	72590000
chr1	72710000	72860000
chr1	72860000	73870000
chr1	73890000	74200000
chr1	74280000	74400000
chr1	74770000	75060000
chr1	75140000	75320000
chr1	75320000	75480000
chr1	75600000	77940000
chr1	77940000	78490000
chr1	78500000	79700000
chr1	79760000	81310000
chr1	81310000	82720000
chr1	82760000	83720000
chr1	83720000	84970000
chr1	85080000	85790000
chr1	85830000	86060000
chr1	86070000	86360000
chr1	86360000	87210000
chr1	87240000	88150000
chr1	88290000	88700000
chr1	88730000	89210000
chr1	89230000	89630000
chr1	89640000	89960000
chr1	90020000	90610000
chr1	90630000	90870000
chr1	90960000	91390000
chr1	91420000	92910000
chr1	92940000	93800000
chr1	93820000	96830000
chr1	96880000	97700000
chr1	97770000	98540000
chr1	98590000	103770000
chr1	103790000	104980000
chr1	104980000	106040000
chr1	106060000	106850000
chr1	106910000	111630000
chr1	111650000	112440000
chr1	112490000	118260000
chr1	118280000	119080000
chr1	119090000	120120000
chr1	120160000	120560000
chr1	120570000	121570000
chr1	121580000	125350000
chr1	125360000	127000000
chr1	127010000	127480000
chr1	127490000	127770000
chr1	127790000	128270000
chr1	128300000	128840000
chr1	128850000	130490000
chr1	130540000	131070000
chr1	131100000	131270000
chr1	131280000	131870000
chr1	131910000	132360000
chr1	132370000	133020000
chr1	133030000	133620000
chr1	133660000	134080000
chr1	134110000	134350000
chr1	134360000	135150000
chr1	135150000	135380000
chr1	135540000	135710000
chr1	135830000	136470000
chr1	136520000	137230000
chr1	137280000	138080000
chr1	138090000	139460000
chr1	139480000	140530000
chr1	140550000	143740000
chr1	143780000	144390000
chr1	144390000	149820000
chr1	149830000	150360000
chr1	150380000	151020000
chr1	151030000	151420000
chr1	151470000	151740000
chr1	151760000	152390000
chr1	152510000	152770000
chr1	152770000	153480000
chr1	153490000	153760000
chr1	153850000	154190000
chr1	154210000	154760000
chr1	154780000	155010000
chr1	155020000	155280000
chr1	155290000	155560000
chr1	155570000	155970000
chr1	156040000	156640000
chr1	156690000	157290000
chr1	157540000	158670000
chr1	158680000	159220000
chr1	159230000	160200000
chr1	160210000	160730000
chr1	160940000	161760000
chr1	161860000	162730000
chr1	162740000	163070000
chr1	163100000	164250000
chr1	164270000	165460000
chr1	165640000	166390000
chr1	166410000	167350000
chr1	167370000	167640000
chr1	167670000	167910000
chr1	167930000	169520000
chr1	169530000	170180000
chr1	170220000	170870000
chr1	170890000	171030000
chr1	171110000	171510000
chr1	171510000	172360000
chr1	172380000	173420000
chr1	173440000	174470000
chr1	174480000	175000000
chr1	175010000	175920000
chr1	175930000	176860000
chr1	176870000	177800000
chr1	177890000	178460000
chr1	178470000	179510000
chr1	179800000	180160000
chr1	180250000	180430000
chr1	180430000	180810000
chr1	180860000	181210000
chr1	181210000	181630000
chr1	181840000	182130000
chr1	182540000	183320000
chr1	183350000	185410000
chr1	185440000	186740000
chr1	186750000	188980000
chr1	188990000	189680000
chr1	189690000	190910000
chr1	190930000	191570000
chr1	191580000	191820000
chr1	191830000	192110000
chr2	6000000	8660000
chr2	8670000	10080000
chr2	10090000	10310000
chr2	10330000	11310000
chr2	11330000	11730000
chr2	11810000	13260000
chr2	13270000	15050000
chr2	15060000	16340000
chr2	16360000	17410000
chr2	17420000	19390000
chr2	19400000	20800000
chr2	20840000	21260000
chr2	21280000	21920000
chr2	21940000	23160000
chr2	23230000	24280000
chr2	24410000	24760000
chr2	24920000	25190000
chr2	25200000	26300000
chr2	26440000	26590000
chr2	26640000	26900000
chr2	27040000	27260000
chr2	27270000	27440000
chr2	27520000	27760000
chr2	27770000	28580000
chr2	28640000	29070000
chr2	29120000	29750000
chr2	29810000	30360000
chr2	30390000	30970000
chr2	30990000	31400000
chr2	31470000	31670000
chr2	31680000	32930000
chr2	32960000	33430000
chr2	33460000	35200000
chr2	35200000	35980000
chr2	36000000	36240000
chr2	36290000	37340000
chr2	37360000	37780000
chr2	37800000	39190000
chr2	39220000	43660000
chr2	43670000	47450000
chr2	47460000	48900000
chr2	48910000	49330000
chr2	49450000	49750000
chr2	49750000	50290000
chr2	50290000	51150000
chr2	51150000	52080000
chr2	52130000	52620000
chr2	52730000	53130000
chr2	53190000	54120000
chr2	54160000	55060000
chr2	55070000	56050000
chr2	56080000	57970000
chr2	58010000	58670000
chr2	58680000	59470000
chr2	59490000	61560000
chr2	61600000	62640000
chr2	62660000	63450000
chr2	63460000	65350000
chr2	65380000	66250000
chr2	66260000	68760000
chr2	68770000	69600000
chr2	69630000	70640000
chr2	70670000	71070000
chr2	71140000	71550000
chr2	71580000	71870000
chr2	71900000	73430000
chr2	73530000	74680000
chr2	74690000	75600000
chr2	75610000	76120000
chr2	76370000	76670000
chr2	76710000	77760000
chr2	77960000	78870000
chr2	78940000	80570000
chr2	80640000	83950000
chr2	83990000	84450000
chr2	84490000	84900000
chr2	85080000	85570000
chr2	85600000	88180000
chr2	88330000	90430000
chr2	90460000	90680000
chr2	90680000	91640000
chr2	91710000	92430000
chr2	92460000	92860000
chr2	92880000	93200000
chr2	93200000	93470000
chr2	93470000	94010000
chr2	94020000	94410000
chr2	94430000	96220000
chr2	96560000	97450000
chr2	97460000	99180000
chr2	99430000	101660000
chr2	101670000	103430000
chr2	103440000	104030000
chr2	104040000	104620000
chr2	104820000	106320000
chr2	106330000	106970000
chr2	106980000	107920000
chr2	107940000	109880000
chr2	109890000	111100000
chr2	111180000	112190000
chr2	112240000	113480000
chr2	113490000	113830000
chr2	113850000	114170000
chr2	114180000	116880000
chr2	116890000	117250000
chr2	117260000	117450000
chr2	117460000	118250000
chr2	118260000	118600000
chr2	118630000	119030000
chr2	119060000	120300000
chr2	120330000	121450000
chr2	121510000	122100000
chr2	122120000	122630000
chr2	122760000	124070000
chr2	124100000	125250000
chr2	125260000	125620000
chr2	125640000	126590000
chr2	126680000	127020000
chr2	127130000	127570000
chr2	127590000	128610000
chr2	128690000	128820000
chr2	128880000	129290000
chr2	129480000	130660000
chr2	131030000	131530000
chr2	131540000	131950000
chr2	131980000	132250000
chr2	132270000	132850000
chr2	132920000	134540000
chr2	134550000	135350000
chr2	135350000	135960000
chr2	135970000	136890000
chr2	136890000	137960000
chr2	137970000	140170000
chr2	140170000	143100000
chr2	143100000	143800000
chr2	143830000	144490000
chr2	144550000	145660000
chr2	145900000	146450000
chr2	146520000	147320000
chr2	147350000	148060000
chr2	148120000	148760000
chr2	148800000	150550000
chr2	150590000	151490000
chr2	151540000	151710000
chr2	151740000	152230000
chr2	152450000	152840000
chr2	152860000	153630000
chr2	153650000	154330000
chr2	154380000	155050000
chr2	155150000	155950000
chr2	155960000	156290000
chr2	156310000	156510000
chr2	156530000	156720000
chr2	156860000	157130000
chr2	157210000	157580000
chr2	157590000	158380000
chr2	158410000	158650000
chr2	158670000	160600000
chr2	160650000	160960000
chr2	161040000	162920000
chr2	162930000	163440000
chr2	163490000	164000000
chr2	164070000	164770000
chr2	164810000	165370000
chr2	165390000	165490000
chr2	165500000	166060000
chr2	166070000	166580000
chr2	166590000	167050000
chr2	167060000	167220000
chr2	167280000	167500000
chr2	167510000	167630000
chr2	167650000	167930000
chr2	168110000	168640000
chr2	168680000	168890000
chr2	168940000	170110000
chr2	170120000	170510000
chr2	170510000	170870000
chr2	170880000	172370000
chr2	172460000	172820000
chr2	172830000	173000000
chr2	173090000	173560000
chr2	173570000	174300000
chr2	174310000	174960000
chr2	174960000	175190000
chr2	176690000	176840000
chr2	177040000	178040000
chr3	7350000	8560000
chr3	8580000	8920000
chr3	8930000	9710000
chr3	9710000	10340000
chr3	10350000	13870000
chr3	13880000	15300000
chr3	15350000	16140000
chr3	16180000	17920000
chr3	17980000	19230000
chr3	19470000	20210000
chr3	20520000	22250000
chr3	22310000	27150000
chr3	27180000	28120000
chr3	28140000	28790000
chr3	28810000	28980000
chr3	28990000	29740000
chr3	29780000	30600000
chr3	30600000	31660000
chr3	31740000	32710000
chr3	32750000	33800000
chr3	33810000	34640000
chr3	34650000	36070000
chr3	36160000	36510000
chr3	36560000	37210000
chr3	37420000	38220000
chr3	38230000	38860000
chr3	38870000	40850000
chr3	40950000	41740000
chr3	41770000	45320000
chr3	45370000	48860000
chr3	48980000	51220000
chr3	51230000	52250000
chr3	52250000	53010000
chr3	53020000	53470000
chr3	53510000	54710000
chr3	54730000	55070000
chr3	55150000	55360000
chr3	55370000	57250000
chr3	57460000	57630000
chr3	57650000	58530000
chr3	58620000	60110000
chr3	60150000	61000000
chr3	61210000	62460000
chr3	62510000	63930000
chr3	63970000	64860000
chr3	64940000	65360000
chr3	65380000	65970000
chr3	66000000	67430000
chr3	67480000	68050000
chr3	68050000	69010000
chr3	69130000	69920000
chr3	69950000	73060000
chr3	73120000	75850000
chr3	76000000	78940000
chr3	78950000	79620000
chr3	79640000	81960000
chr3	82030000	82360000
chr3	82370000	82900000
chr3	82990000	83890000
chr3	83910000	84160000
chr3	84170000	84310000
chr3	84320000	84550000
chr3	84580000	86170000
chr3	86220000	87010000
chr3	87020000	87180000
chr3	87230000	87690000
chr3	87770000	87880000
chr3	87920000	88270000
chr3	88300000	88530000
chr3	88550000	89080000
chr3	89090000	89230000
chr3	89250000	90490000
chr3	90510000	90660000
chr3	90720000	94300000
chr3	94310000	94950000
chr3	95020000	95850000
chr3	95950000	96240000
chr3	96270000	96720000
chr3	96740000	97610000
chr3	97670000	98460000
chr3	98640000	100110000
chr3	100130000	101300000
chr3	101310000	101830000
chr3	101870000	102250000
chr3	102250000	103170000
chr3	103280000	103770000
chr3	103970000	105060000
chr3	105060000	105960000
chr3	105970000	107200000
chr3	107220000	107480000
chr3	107630000	108160000
chr3	108270000	108590000
chr3	108690000	109490000
chr3	109500000	113300000
chr3	113520000	116010000
chr3	116010000	116840000
chr3	116860000	121290000
chr3	121300000	121800000
chr3	121830000	122140000
chr3	122280000	122920000
chr3	122930000	123120000
chr3	123160000	123360000
chr3	123380000	124280000
chr3	124320000	125820000
chr3	125840000	126940000
chr3	127180000	127560000
chr3	127610000	127810000
chr3	127960000	129250000
chr3	129290000	129750000
chr3	129880000	130080000
chr3	130090000	130710000
chr3	130710000	131290000
chr3	131300000	131570000
chr3	131580000	132710000
chr3	132730000	135250000
chr3	135270000	135730000
chr3	135740000	138180000
chr3	138190000	138440000
chr3	138450000	139210000
chr3	139220000	142700000
chr3	142740000	144430000
chr3	144450000	144680000
chr3	144730000	145140000
chr3	145580000	145930000
chr3	145940000	146180000
chr3	146180000	146920000
chr3	146950000	148990000
chr3	148990000	151660000
chr3	151710000	152100000
chr3	152110000	152750000
chr3	152750000	153930000
chr3	153940000	154240000
chr3	154260000	154580000
chr3	154590000	159940000
chr4	6470000	8370000
chr4	8380000	9780000
chr4	9800000	10880000
chr4	10890000	11190000
chr4	11200000	11500000
chr4	11550000	12080000
chr4	12090000	14930000
chr4	14940000	15910000
chr4	15970000	19530000
chr4	19570000	21840000
chr4	21960000	24710000
chr4	24720000	24900000
chr4	24910000	26580000
chr4	26620000	28800000
chr4	28810000	31970000
chr4	31980000	32620000
chr4	32630000	33300000
chr4	33310000	34880000
chr4	34930000	36960000
chr4	37130000	40710000
chr4	40720000	41400000
chr4	41460000	41860000
chr4	42840000	43430000
chr4	43430000	44010000
chr4	44060000	45010000
chr4	45020000	45290000
chr4	45340000	46190000
chr4	46200000	46480000
chr4	46500000	47050000
chr4	47080000	47350000
chr4	47410000	48680000
chr4	48680000	49630000
chr4	49650000	53010000
chr4	53010000	53630000
chr4	53700000	55360000
chr4	55500000	56750000
chr4	56850000	57300000
chr4	57320000	57910000
chr4	57960000	59000000
chr4	59060000	59930000
chr4	60030000	61860000
chr4	61940000	62270000
chr4	62360000	63130000
chr4	63140000	64500000
chr4	64510000	65600000
chr4	65610000	66460000
chr4	66720000	70410000
chr4	70450000	74250000
chr4	74450000	77610000
chr4	77620000	80820000
chr4	80840000	83600000
chr4	83650000	85120000
chr4	85140000	85810000
chr4	85830000	86730000
chr4	86850000	88800000
chr4	88870000	89530000
chr4	89530000	91210000
chr4	91380000	94550000
chr4	94600000	96030000
chr4	96210000	96650000
chr4	96680000	98930000
chr4	98940000	99200000
chr4	99210000	99900000
chr4	99920000	100540000
chr4	100560000	102080000
chr4	102200000	102480000
chr4	102490000	102690000
chr4	102980000	103160000
chr4	103210000	105020000
chr4	105120000	106420000
chr4	106460000	107360000
chr4	107370000	107720000
chr4	107730000	107880000
chr4	107890000	108620000
chr4	108840000	108980000
chr4	109200000	110020000
chr4	110020000	111860000
chr4	111890000	114300000
chr4	114310000	115720000
chr4	115730000	116040000
chr4	116070000	116630000
chr4	116700000	117150000
chr4	117190000	117690000
chr4	117820000	118400000
chr4	118440000	118590000
chr4	118620000	119200000
chr4	119230000	120200000
chr4	120220000	120560000
chr4	120580000	121230000
chr4	121270000	122800000
chr4	122880000	123110000
chr4	123140000	123270000
chr4	123290000	123900000
chr4	123910000	124720000
chr4	124850000	125070000
chr4	125090000	126320000
chr4	126470000	127250000
chr4	127320000	129190000
chr4	129200000	129620000
chr4	129640000	130190000
chr4	130310000	130580000
chr4	130660000	131860000
chr4	131880000	132530000
chr4	132540000	132920000
chr4	132930000	133470000
chr4	133550000	133840000
chr4	134000000	134370000
chr4	134400000	134490000
chr4	134530000	134910000
chr4	134920000	135350000
chr4	135360000	135950000
chr4	136050000	136160000
chr4	136180000	136630000
chr4	136640000	136880000
chr4	136890000	137070000
chr4	137080000	137360000
chr4	137430000	137600000
chr4	137660000	137960000
chr4	137960000	138250000
chr4	138310000	138430000
chr4	138430000	138900000
chr4	138910000	139350000
chr4	139380000	139860000
chr4	139860000	141080000
chr4	141140000	141370000
chr4	141380000	141790000
chr4	141800000	143410000
chr4	143430000	144840000
chr4	144870000	145360000
chr4	145400000	147820000
chr4	147870000	148450000
chr4	148460000	149100000
chr4	149130000	149520000
chr4	149550000	149620000
chr4	149740000	150120000
chr4	150240000	150620000
chr4	150640000	150920000
chr4	151060000	151980000
chr4	152130000	152440000
chr4	152480000	156360000
chr5	6000000	8050000
chr5	8100000	9110000
chr5	9160000	9430000
chr5	9440000	10640000
chr5	10650000	11920000
chr5	11960000	12550000
chr5	12550000	14900000
chr5	14900000	15610000
chr5	15650000	16290000
chr5	16310000	16880000
chr5	16890000	17790000
chr5	18070000	18450000
chr5	18460000	19410000
chr5	19420000	20880000
chr5	21060000	21650000
chr5	21730000	22550000
chr5	22550000	23400000
chr5	23430000	23790000
chr5	23850000	24100000
chr5	24170000	24650000
chr5	24660000	25840000
chr5	25840000	27050000
chr5	27080000	27660000
chr5	27730000	28390000
chr5	28420000	30110000
chr5	30150000	30650000
chr5	30690000	31150000
chr5	31290000	33180000
chr5	33270000	33630000
chr5	33830000	34900000
chr5	34910000	35060000
chr5	35110000	35550000
chr5	35580000	35730000
chr5	35870000	36790000
chr5	36800000	37240000
chr5	37260000	38220000
chr5	38260000	38620000
chr5	38660000	39650000
chr5	39680000	41800000
chr5	41840000	43650000
chr5	43670000	45450000
chr5	45460000	46360000
chr5	46400000	48380000
chr5	48400000	49350000
chr5	49360000	52830000
chr5	52870000	53130000
chr5	53280000	54120000
chr5	54140000	57690000
chr5	57710000	62770000
chr5	62860000	63880000
chr5	63900000	64880000
chr5	64970000	65270000
chr5	65390000	65700000
chr5	65770000	66680000
chr5	66690000	67320000
chr5	67450000	68030000
chr5	68120000	69570000
chr5	69590000	72300000
chr5	72340000	72870000
chr5	72920000	73400000
chr5	73420000	73640000
chr5	73650000	74280000
chr5	74300000	75180000
chr5	75190000	76560000
chr5	76580000	77310000
chr5	77340000	83490000
chr5	83500000	86050000
chr5	86170000	88480000
chr5	88550000	90200000
chr5	90220000	90600000
chr5	90660000	90930000
chr5	90940000	91350000
chr5	91450000	92420000
chr5	92670000	93350000
chr5	93370000	93760000
chr5	93850000	95520000
chr5	95800000	97070000
chr5	97090000	98330000
chr5	98340000	99180000
chr5	99190000	100040000
chr5	100060000	100380000
chr5	100550000	101780000
chr5	101840000	102890000
chr5	102980000	103330000
chr5	103340000	104470000
chr5	104580000	105350000
chr5	105360000	105880000
chr5	105890000	106810000
chr5	106850000	107580000
chr5	107900000	108710000
chr5	108760000	110270000
chr5	110310000	110640000
chr5	110660000	111280000
chr5	111350000	112220000
chr5	112230000	113240000
chr5	113280000	113760000
chr5	113770000	114310000
chr5	114430000	114680000
chr5	114770000	114920000
chr5	114960000	115570000
chr5	115630000	117110000
chr5	117120000	117490000
chr5	117500000	118070000
chr5	118150000	118760000
chr5	118760000	119730000
chr5	119760000	120110000
chr5	120120000	120760000
chr5	120950000	121190000
chr5	121200000	122100000
chr5	122110000	122360000
chr5	122400000	122780000
chr5	122900000	123190000
chr5	123240000	123930000
chr5	124000000	124560000
chr5	124600000	125390000
chr5	125470000	129010000
chr5	129020000	129730000
chr5	129940000	130180000
chr5	130250000	130850000
chr5	130860000	131440000
chr5	131440000	132110000
chr5	132110000	134130000
chr5	134170000	134490000
chr5	134490000	135300000
chr5	135370000	135780000
chr5	135780000	136080000
chr5	136190000	136770000
chr5	136790000	137110000
chr5	137130000	137290000
chr5	137320000	137790000
chr5	137790000	138190000
chr5	138230000	138740000
chr5	138790000	139250000
chr5	139270000	139770000
chr5	139790000	140340000
chr5	140530000	140700000
chr5	140750000	142470000
chr5	142470000	142630000
chr5	142720000	143310000
chr5	143330000	143930000
chr5	144020000	144170000
chr5	144250000	145140000
chr5	145230000	146180000
chr5	146190000	146560000
chr5	146620000	147340000
chr5	147370000	147870000
chr5	147960000	148270000
chr6	6000000	6960000
chr6	6970000	7690000
chr6	7690000	8210000
chr6	8250000	8850000
chr6	8890000	12290000
chr6	12300000	13190000
chr6	13290000	14550000
chr6	14580000	17000000
chr6	17020000	17640000
chr6	17660000	17870000
chr6	18080000	18860000
chr6	18890000	22090000
chr6	22100000	23000000
chr6	23140000	23470000
chr6	23480000	24530000
chr6	24670000	25780000
chr6	25800000	28410000
chr6	28490000	29160000
chr6	29200000	30370000
chr6	30390000	31050000
chr6	31060000	31490000
chr6	31510000	34470000
chr6	34480000	34880000
chr6	35180000	37050000
chr6	37080000	37460000
chr6	37550000	38380000
chr6	38430000	39380000
chr6	39450000	39580000
chr6	39610000	40480000
chr6	40500000	42920000
chr6	43340000	45020000
chr6	45060000	47180000
chr6	47190000	47680000
chr6	47780000	48970000
chr6	49010000	49430000
chr6	49470000	50600000
chr6	50610000	51170000
chr6	51170000	51580000
chr6	51580000	51870000
chr6	51890000	52240000
chr6	52250000	52940000
chr6	53000000	53760000
chr6	53770000	54370000
chr6	54390000	54520000
chr6	54590000	55200000
chr6	55210000	55510000
chr6	55510000	56050000
chr6	56060000	56710000
chr6	56720000	57880000
chr6	58540000	59500000
chr6	59590000	60440000
chr6	60530000	61310000
chr6	61310000	64680000
chr6	64730000	66570000
chr6	66940000	67360000
chr6	67860000	70770000
chr6	70790000	71420000
chr6	71500000	71830000
chr6	71910000	72350000
chr6	72400000	72580000
chr6	72610000	73250000
chr6	73270000	77620000
chr6	77620000	78520000
chr6	78520000	81920000
chr6	81940000	82980000
chr6	82990000	83780000
chr6	83800000	85140000
chr6	85140000	85430000
chr6	85450000	86010000
chr6	86120000	86410000
chr6	86410000	86700000
chr6	86740000	87010000
chr6	87080000	87810000
chr6	87850000	88010000
chr6	88090000	88510000
chr6	88520000	88870000
chr6	88900000	89660000
chr6	89670000	90360000
chr6	90430000	90590000
chr6	90810000	91470000
chr6	91500000	91750000
chr6	91770000	92090000
chr6	92210000	92740000
chr6	92750000	93750000
chr6	93760000	94060000
chr6	94080000	94500000
chr6	94510000	95010000
chr6	95030000	97140000
chr6	97150000	98020000
chr6	98040000	99630000
chr6	99640000	100880000
chr6	100880000	101260000
chr6	101270000	101540000
chr6	101620000	103290000
chr6	103300000	103730000
chr6	103740000	106770000
chr6	106790000	108070000
chr6	108070000	108780000
chr6	108870000	112440000
chr6	112680000	113030000
chr6	113040000	114080000
chr6	114080000	114340000
chr6	114360000	114700000
chr6	114710000	114920000
chr6	114930000	115020000
chr6	115040000	115810000
chr6	115850000	116140000
chr6	116260000	118120000
chr6	118170000	118400000
chr6	118450000	119200000
chr6	119220000	119450000
chr6	119470000	120470000
chr6	120530000	120840000
chr6	120910000	121190000
chr6	121220000	121540000
chr6	121550000	122210000
chr6	122240000	124400000
chr6	124470000	125100000
chr6	125310000	126490000
chr6	126500000	126760000
chr6	126940000	127450000
chr6	127470000	128440000
chr6	128760000	129570000
chr6	129590000	131010000
chr6	131030000	131880000
chr6	132080000	133900000
chr6	133920000	134410000
chr6	134420000	134620000
chr6	134640000	134960000
chr6	134990000	136410000
chr6	136420000	136830000
chr6	136840000	136990000
chr6	137050000	137740000
chr6	137740000	139520000
chr6	139580000	140600000
chr6	140700000	142510000
chr6	142520000	142750000
chr6	142760000	142970000
chr6	143180000	145210000
chr6	145240000	145820000
chr6	145830000	146500000
chr7	6330000	7210000
chr7	7210000	7310000
chr7	7320000	8470000
chr7	8620000	10080000
chr7	10380000	15850000
chr7	15920000	16620000
chr7	16620000	17070000
chr7	17070000	18880000
chr7	18890000	19360000
chr7	19400000	20070000
chr7	20070000	20540000
chr7	20740000	20990000
chr7	21000000	21340000
chr7	21350000	23350000
chr7	23590000	23940000
chr7	24070000	24970000
chr7	25000000	25400000
chr7	25410000	25660000
chr7	25750000	27130000
chr7	27150000	27730000
chr7	27840000	28600000
chr7	28740000	30280000
chr7	30320000	31190000
chr7	31220000	34110000
chr7	34130000	35270000
chr7	35320000	37360000
chr7	37370000	38270000
chr7	38280000	39380000
chr7	39410000	40960000
chr7	41050000	44230000
chr7	44240000	44820000
chr7	44850000	45710000
chr7	45720000	46030000
chr7	46040000	46920000
chr7	46960000	47160000
chr7	47180000	48650000
chr7	48700000	49440000
chr7	49610000	49750000
chr7	49770000	51500000
chr7	51600000	52010000
chr7	52010000	55790000
chr7	55800000	57480000
chr7	57490000	59330000
chr7	59350000	59810000
chr7	59880000	60750000
chr7	60810000	62820000
chr7	62870000	64470000
chr7	64500000	64760000
chr7	64840000	65190000
chr7	65300000	65650000
chr7	65690000	66060000
chr7	66080000	66680000
chr7	66690000	67220000
chr7	67240000	67650000
chr7	67670000	68360000
chr7	68360000	70350000
chr7	70360000	72270000
chr7	72360000	73430000
chr7	73520000	73640000
chr7	73650000	74370000
chr7	74370000	75120000
chr7	75130000	75880000
chr7	75890000	78900000
chr7	78910000	79390000
chr7	79470000	79600000
chr7	79750000	80860000
chr7	81160000	81340000
chr7	81360000	81790000
chr7	81940000	82290000
chr7	82650000	83890000
chr7	83890000	84430000
chr7	84470000	84800000
chr7	84810000	87000000
chr7	87070000	89150000
chr7	89170000	89430000
chr7	89470000	89910000
chr7	89940000	90440000
chr7	90470000	91440000
chr7	91450000	92090000
chr7	92100000	93100000
chr7	93140000	94040000
chr7	94160000	96960000
chr7	96970000	97340000
chr7	97400000	98010000
chr7	98140000	98440000
chr7	98460000	99470000
chr7	99480000	100230000
chr7	100260000	100890000
chr7	100900000	101630000
chr7	101650000	102230000
chr7	102260000	102450000
chr7	102470000	105530000
chr7	105550000	105860000
chr7	105870000	107140000
chr7	107180000	108930000
chr7	108940000	109470000
chr7	109520000	110660000
chr7	110720000	111020000
chr7	111030000	112030000
chr7	112120000	112370000
chr7	112370000	112900000
chr7	112920000	113340000
chr7	113370000	114260000
chr7	114280000	114830000
chr7	114840000	116110000
chr7	116130000	116330000
chr7	116350000	117380000
chr7	117380000	118130000
chr7	118300000	118710000
chr7	118740000	119000000
chr7	119010000	119530000
chr7	119620000	120630000
chr7	120660000	120830000
chr7	120840000	121990000
chr7	122130000	122950000
chr7	122970000	123500000
chr7	123510000	125650000
chr7	125670000	126160000
chr7	126210000	127210000
chr7	127260000	127940000
chr7	128000000	128740000
chr7	128750000	129590000
chr7	129610000	130520000
chr7	130530000	131340000
chr7	131380000	131890000
chr7	131890000	132220000
chr7	132220000	132600000
chr7	132640000	132810000
chr7	132860000	133650000
chr7	133670000	135710000
chr7	135750000	137450000
chr7	137470000	138940000
chr7	139060000	139480000
chr7	139620000	139890000
chr7	140060000	140820000
chr7	140830000	141190000
chr7	141230000	141390000
chr7	141560000	142280000
chr8	6000000	9210000
chr8	9220000	9970000
chr8	9980000	10410000
chr8	10410000	11720000
chr8	11730000	12830000
chr8	12880000	13290000
chr8	13340000	13790000
chr8	13890000	15070000
chr8	15120000	17310000
chr8	17560000	18590000
chr8	18600000	19680000
chr8	19700000	20820000
chr8	20840000	21990000
chr8	22180000	22390000
chr8	22400000	23130000
chr8	23180000	25200000
chr8	25240000	25600000
chr8	25720000	26170000
chr8	26180000	27290000
chr8	27310000	31090000
chr8	31150000	32000000
chr8	32010000	34110000
chr8	34120000	34830000
chr8	34850000	35480000
chr8	35500000	35850000
chr8	35850000	36530000
chr8	36810000	37080000
chr8	37090000	40420000
chr8	40540000	41410000
chr8	41430000	45300000
chr8	45350000	45980000
chr8	46210000	46550000
chr8	46620000	46970000
chr8	47010000	47450000
chr8	47710000	49940000
chr8	50290000	54500000
chr8	54500000	55120000
chr8	55340000	56520000
chr8	56640000	57530000
chr8	57540000	57810000
chr8	57840000	60500000
chr8	60590000	60890000
chr8	60990000	61520000
chr8	61530000	61880000
chr8	61890000	63970000
chr8	64010000	64950000
chr8	64960000	66460000
chr8	66520000	67420000
chr8	67430000	67940000
chr8	67970000	68240000
chr8	68350000	69230000
chr8	69320000	69540000
chr8	69620000	69710000
chr8	69790000	70600000
chr8	70700000	70870000
chr8	70900000	72240000
chr8	72260000	72600000
chr8	72640000	75040000
chr8	75130000	77390000
chr8	77570000	78000000
chr8	78040000	79640000
chr8	79660000	80740000
chr8	80740000	81010000
chr8	81020000	82850000
chr8	82860000	83590000
chr8	83650000	83960000
chr8	84000000	84640000
chr8	84690000	84970000
chr8	85070000	86910000
chr8	86920000	87560000
chr8	87580000	88130000
chr8	88250000	88630000
chr8	88750000	89810000
chr8	89820000	91130000
chr8	91140000	92810000
chr8	92820000	93000000
chr8	93010000	93510000
chr8	93580000	94270000
chr8	94310000	94600000
chr8	94700000	94830000
chr8	94910000	95330000
chr8	95350000	95920000
chr8	95920000	100800000
chr8	100830000	102780000
chr8	102780000	104240000
chr8	104640000	105290000
chr8	105330000	106060000
chr8	106140000	106660000
chr8	106680000	107030000
chr8	107060000	107340000
chr8	107380000	109710000
chr8	109940000	110620000
chr8	110640000	110720000
chr8	110740000	111300000
chr8	111310000	111650000
chr8	111670000	111940000
chr8	112010000	113640000
chr8	113650000	113990000
chr8	114070000	114440000
chr8	114440000	116920000
chr8	117000000	117510000
chr8	117580000	119400000
chr8	119410000	119680000
chr8	119780000	120090000
chr8	120110000	120630000
chr8	120670000	120800000
chr8	120810000	121100000
chr8	121100000	121540000
chr8	121590000	121840000
chr8	121850000	121930000
chr8	121950000	122380000
chr8	122440000	122840000
chr8	122890000	123540000
chr8	123620000	123780000
chr8	123790000	124690000
chr8	124890000	125900000
chr9	7230000	8670000
chr9	8690000	9370000
chr9	9370000	10890000
chr9	10910000	13220000
chr9	13220000	13750000
chr9	13820000	14500000
chr9	14510000	14770000
chr9	14790000	15230000
chr9	15300000	16500000
chr9	16510000	18320000
chr9	18350000	20430000
chr9	20460000	20870000
chr9	20880000	21420000
chr9	21550000	22160000
chr9	22420000	23250000
chr9	23440000	24550000
chr9	24690000	25110000
chr9	25150000	25600000
chr9	25640000	27030000
chr9	27040000	27330000
chr9	27350000	28250000
chr9	28250000	29660000
chr9	29660000	30440000
chr9	30440000	31110000
chr9	31140000	31390000
chr9	31450000	32180000
chr9	32250000	33130000
chr9	33250000	35210000
chr9	35270000	35560000
chr9	35570000	36670000
chr9	36720000	37250000
chr9	37350000	37650000
chr9	37670000	37950000
chr9	38000000	39460000
chr9	39500000	40200000
chr9	40220000	40790000
chr9	40800000	41200000
chr9	41210000	41970000
chr9	41990000	42280000
chr9	42310000	43120000
chr9	43130000	44070000
chr9	44110000	44400000
chr9	44410000	44600000
chr9	44770000	44970000
chr9	44970000	45160000
chr9	45200000	45950000
chr9	45980000	46250000
chr9	46270000	48630000
chr9	48640000	48990000
chr9	49050000	49490000
chr9	49490000	50600000
chr9	50690000	51960000
chr9	51970000	52290000
chr9	52290000	53670000
chr9	53700000	54120000
chr9	54160000	54690000
chr9	54710000	55400000
chr9	55420000	56040000
chr9	56150000	56890000
chr9	56920000	57140000
chr9	57250000	57450000
chr9	57530000	58010000
chr9	58010000	58220000
chr9	58280000	58490000
chr9	58540000	58880000
chr9	58890000	59620000
chr9	59690000	59920000
chr9	59940000	60860000
chr9	60870000	61370000
chr9	61370000	61920000
chr9	61940000	62250000
chr9	62260000	62560000
chr9	62600000	62780000
chr9	62830000	63130000
chr9	63130000	64120000
chr9	64140000	64970000
chr9	65130000	65300000
chr9	65500000	66060000
chr9	66120000	66510000
chr9	66640000	66990000
chr9	67040000	67660000
chr9	67740000	67970000
chr9	67980000	69500000
chr9	69500000	70000000
chr9	70010000	70400000
chr9	70420000	71620000
chr9	71630000	72450000
chr9	72530000	72680000
chr9	72750000	72900000
chr9	72960000	74090000
chr9	74110000	74890000
chr9	75040000	75520000
chr9	75680000	78180000
chr9	78320000	79760000
chr9	79800000	80060000
chr9	80160000	82850000
chr9	82860000	83760000
chr9	83810000	85720000
chr9	85750000	86570000
chr9	86580000	86810000
chr9	87030000	87260000
chr9	87270000	88550000
chr9	88600000	88750000
chr9	88810000	89150000
chr9	89210000	90080000
chr9	90110000	92110000
chr9	92140000	94730000
chr9	94740000	95470000
chr9	95480000	96060000
chr9	96200000	96880000
chr9	96890000	97110000
chr9	97170000	98580000
chr9	98600000	98960000
chr9	98990000	99580000
chr9	99680000	100440000
chr9	100450000	101160000
chr9	101170000	102620000
chr9	102630000	103310000
chr9	103340000	104010000
chr9	104040000	105390000
chr9	105420000	106170000
chr9	106280000	106480000
chr9	106520000	107340000
chr9	107350000	107550000
chr9	107570000	108070000
chr9	108090000	108290000
chr9	108350000	108830000
chr9	108990000	109870000
chr9	109880000	110310000
chr9	110400000	110780000
chr9	111280000	113700000
chr9	113730000	114630000
chr9	114640000	116050000
chr9	116060000	118040000
chr9	118050000	118520000
chr9	118570000	118910000
chr9	118920000	119090000
chr9	119440000	119910000
chr9	120020000	120400000
chr9	120430000	121250000
chr9	121250000	121410000
chr10	6000000	7630000
chr10	7790000	8240000
chr10	8270000	9780000
chr10	9800000	10330000
chr10	10350000	11200000
chr10	11280000	13010000
chr10	13010000	13450000
chr10	13530000	14420000
chr10	14710000	18540000
chr10	18910000	20140000
chr10	20310000	20970000
chr10	20980000	22020000
chr10	22030000	22480000
chr10	22490000	22540000
chr10	22580000	23080000
chr10	23090000	23800000
chr10	23810000	24630000
chr10	24820000	26350000
chr10	26360000	26910000
chr10	27030000	28970000
chr10	29030000	30600000
chr10	30620000	31320000
chr10	31390000	33900000
chr10	33960000	34330000
chr10	34350000	36980000
chr10	37000000	39120000
chr10	39140000	39530000
chr10	39540000	39890000
chr10	40030000	40240000
chr10	40250000	40540000
chr10	40580000	41300000
chr10	41520000	41700000
chr10	41810000	42300000
chr10	42300000	42760000
chr10	42830000	43540000
chr10	43560000	43930000
chr10	43950000	44200000
chr10	44260000	45380000
chr10	45640000	50590000
chr10	50640000	51450000
chr10	51550000	52400000
chr10	52420000	53600000
chr10	53630000	56360000
chr10	56370000	57470000
chr10	57490000	58250000
chr10	58500000	59290000
chr10	59320000	59880000
chr10	59880000	60760000
chr10	60770000	61140000
chr10	61150000	61420000
chr10	61460000	61690000
chr10	61780000	62480000
chr10	62560000	63390000
chr10	63390000	66830000
chr10	66840000	67240000
chr10	67290000	67860000
chr10	67870000	69340000
chr10	69360000	69650000
chr10	69660000	70300000
chr10	70310000	70570000
chr10	70600000	71290000
chr10	71410000	74900000
chr10	74920000	75160000
chr10	75170000	75510000
chr10	75520000	75970000
chr10	76240000	77030000
chr10	77100000	77510000
chr10	77620000	78430000
chr10	78480000	79680000
chr10	79690000	80140000
chr10	80170000	80250000
chr10	80300000	80700000
chr10	80740000	81180000
chr10	81190000	81610000
chr10	81630000	82620000
chr10	82630000	83620000
chr10	83790000	84510000
chr10	84620000	85130000
chr10	85160000	85870000
chr10	85930000	86500000
chr10	86960000	87510000
chr10	87540000	88740000
chr10	88830000	89320000
chr10	89460000	89670000
chr10	89730000	90720000
chr10	90730000	91060000
chr10	91160000	92080000
chr10	92160000	93040000
chr10	93050000	93590000
chr10	93590000	94150000
chr10	94180000	94960000
chr10	94980000	95510000
chr10	95520000	96040000
chr10	96070000	97340000
chr10	97350000	97680000
chr10	97700000	99120000
chr10	99150000	99630000
chr10	99640000	100490000
chr10	100520000	102450000
chr10	102450000	103200000
chr10	103220000	105820000
chr10	105840000	106590000
chr10	106600000	107760000
chr10	107800000	108160000
chr10	108290000	109880000
chr10	109900000	111120000
chr10	111220000	111970000
chr10	111980000	112810000
chr10	112820000	115250000
chr10	115310000	116200000
chr10	116210000	117220000
chr10	117230000	117710000
chr10	117720000	119130000
chr10	119230000	120220000
chr10	120230000	121550000
chr10	121600000	122060000
chr10	122090000	122540000
chr10	122550000	122790000
chr10	122800000	123190000
chr10	123200000	126910000
chr10	126910000	127060000
chr11	6450000	6610000
chr11	6620000	8410000
chr11	8420000	9170000
chr11	9220000	11810000
chr11	11810000	12000000
chr11	12020000	12550000
chr11	12570000	16500000
chr11	16520000	16960000
chr11	17220000	19820000
chr11	19830000	20100000
chr11	20120000	20740000
chr11	20770000	21480000
chr11	21550000	22210000
chr11	22220000	22630000
chr11	22630000	22980000
chr11	22990000	23890000
chr11	23960000	27050000
chr11	27090000	28600000
chr11	28610000	29140000
chr11	29170000	30950000
chr11	31230000	31650000
chr11	31660000	31940000
chr11	31990000	32330000
chr11	32350000	32600000
chr11	32710000	33160000
chr11	33160000	33710000
chr11	33720000	33920000
chr11	34110000	34820000
chr11	34830000	35440000
chr11	35460000	36000000
chr11	36010000	39580000
chr11	39600000	40680000
chr11	40700000	43440000
chr11	43480000	43680000
chr11	43750000	44470000
chr11	44520000	45940000
chr11	45960000	46260000
chr11	46310000	49610000
chr11	49650000	50130000
chr11	50150000	50800000
chr11	50940000	51260000
chr11	51270000	51580000
chr11	51610000	51690000
chr11	51700000	52360000
chr11	52370000	53430000
chr11	53430000	53890000
chr11	53980000	55090000
chr11	55160000	55450000
chr11	55470000	56000000
chr11	56110000	57480000
chr11	57530000	58110000
chr11	58170000	58840000
chr11	58900000	59500000
chr11	59520000	59760000
chr11	59840000	60460000
chr11	60540000	60660000
chr11	60700000	61100000
chr11	61100000	61740000
chr11	61770000	62710000
chr11	62730000	64990000
chr11	65060000	65700000
chr11	65790000	67090000
chr11	67100000	67920000
chr11	67960000	68900000
chr11	68900000	69010000
chr11	69040000	69630000
chr11	69670000	69920000
chr11	70030000	70220000
chr11	70240000	70840000
chr11	70970000	72040000
chr11	72050000	72570000
chr11	72570000	73060000
chr11	73210000	74850000
chr11	74900000	75170000
chr11	75170000	75590000
chr11	75630000	76210000
chr11	76240000	76420000
chr11	76460000	76650000
chr11	76650000	77810000
chr11	77820000	77980000
chr11	78040000	78190000
chr11	78350000	78830000
chr11	78840000	78960000
chr11	78980000	79410000
chr11	79570000	79690000
chr11	79710000	79990000
chr11	80260000	80670000
chr11	80680000	81620000
chr11	81630000	82200000
chr11	82220000	83300000
chr11	83300000	83430000
chr11	83480000	83750000
chr11	83760000	84870000
chr11	84880000	85840000
chr11	85850000	86200000
chr11	86220000	86490000
chr11	86550000	86680000
chr11	86810000	87130000
chr11	87200000	87590000
chr11	87630000	88200000
chr11	88200000	88970000
chr11	89050000	90180000
chr11	90300000	90640000
chr11	90660000	93890000
chr11	93890000	94320000
chr11	94320000	94560000
chr11	94660000	94940000
chr11	95010000	95260000
chr11	95310000	95520000
chr11	95530000	96250000
chr11	96260000	97040000
chr11	97050000	97150000
chr11	97190000	97320000
chr11	97480000	97700000
chr11	97770000	98250000
chr11	98260000	98680000
chr11	98680000	99160000
chr11	99310000	100320000
chr11	100350000	100710000
chr11	100720000	101070000
chr11	101090000	101560000
chr11	101640000	101740000
chr11	101760000	101980000
chr11	101990000	102280000
chr11	102290000	102450000
chr11	102470000	102690000
chr11	102730000	102880000
chr11	102880000	103060000
chr11	103100000	103950000
chr11	103970000	104230000
chr11	104280000	104470000
chr11	104550000	105180000
chr11	105190000	105590000
chr11	105600000	106400000
chr11	106410000	106790000
chr11	106800000	107030000
chr11	107180000	107480000
chr11	107510000	107990000
chr11	108000000	108420000
chr11	108420000	109230000
chr11	109240000	109650000
chr11	109670000	109870000
chr11	109870000	110310000
chr11	110340000	111530000
chr11	111530000	113180000
chr11	113290000	113680000
chr11	113690000	113820000
chr11	113830000	114670000
chr11	114740000	115160000
chr11	115190000	115280000
chr11	115360000	115820000
chr11	115910000	116480000
chr11	116630000	116810000
chr11	116850000	117060000
chr11	117070000	117180000
chr11	117200000	117360000
chr11	117360000	117850000
chr11	117850000	118250000
chr11	118290000	121990000
chr12	8040000	8500000
chr12	8680000	9030000
chr12	9030000	10580000
chr12	10590000	11190000
chr12	11260000	12320000
chr12	12320000	13240000
chr12	13250000	15520000
chr12	15530000	16680000
chr12	16710000	17000000
chr12	17030000	17350000
chr12	17550000	17820000
chr12	17840000	21000000
chr12	21070000	21950000
chr12	21950000	22310000
chr12	22310000	22460000
chr12	22510000	22660000
chr12	22690000	22800000
chr12	22800000	24460000
chr12	24510000	24960000
chr12	24980000	26330000
chr12	26420000	27340000
chr12	27340000	28560000
chr12	28580000	29950000
chr12	30030000	30580000
chr12	30590000	31020000
chr12	31070000	31950000
chr12	31950000	32270000
chr12	32380000	33350000
chr12	33430000	35220000
chr12	35290000	35810000
chr12	35860000	38120000
chr12	38130000	39500000
chr12	39510000	40190000
chr12	40210000	40820000
chr12	40830000	44210000
chr12	44270000	44580000
chr12	44600000	45200000
chr12	45420000	49210000
chr12	49260000	50280000
chr12	50300000	51350000
chr12	51360000	52890000
chr12	52900000	54740000
chr12	54740000	55100000
chr12	55240000	55500000
chr12	55520000	55750000
chr12	55830000	56640000
chr12	56660000	57200000
chr12	57230000	59210000
chr12	59220000	64920000
chr12	64970000	67220000
chr12	67420000	69180000
chr12	69300000	69580000
chr12	69690000	70450000
chr12	70480000	70940000
chr12	71140000	71750000
chr12	71760000	72070000
chr12	72080000	72440000
chr12	72460000	72670000
chr12	72830000	72980000
chr12	73000000	73550000
chr12	73560000	74310000
chr12	74310000	75730000
chr12	75770000	76350000
chr12	76370000	76820000
chr12	76830000	78040000
chr12	78050000	79170000
chr12	79290000	80150000
chr12	80160000	80730000
chr12	80770000	80930000
chr12	80950000	81480000
chr12	81600000	81780000
chr12	81790000	83040000
chr12	83080000	83540000
chr12	83690000	84340000
chr12	84450000	84770000
chr12	85140000	85330000
chr12	85340000	85490000
chr12	85500000	85730000
chr12	85830000	86080000
chr12	86110000	86700000
chr12	86730000	87390000
chr12	87450000	88340000
chr12	88350000	89450000
chr12	89460000	91840000
chr12	91850000	95700000
chr12	95800000	98210000
chr12	98240000	98630000
chr12	98670000	100120000
chr12	100130000	100930000
chr12	100940000	101030000
chr12	101070000	102460000
chr12	102470000	102740000
chr12	102760000	103410000
chr12	103430000	103970000
chr12	103980000	104420000
chr12	104430000	105030000
chr12	105030000	105620000
chr12	105760000	108180000
chr12	108180000	108540000
chr12	108550000	110410000
chr12	110420000	110890000
chr12	111040000	111650000
chr12	111660000	112060000
chr12	112110000	113190000
chr12	113210000	114050000
chr12	114090000	115030000
chr12	115050000	115390000
chr12	115420000	116020000
chr12	116020000	116170000
chr13	6650000	8890000
chr13	9000000	9850000
chr13	9860000	12400000
chr13	12460000	12690000
chr13	12730000	13400000
chr13	13460000	15830000
chr13	15930000	17680000
chr13	17690000	18830000
chr13	18860000	19140000
chr13	19160000	19680000
chr13	19690000	20290000
chr13	20300000	21160000
chr13	21170000	22040000
chr13	22050000	23760000
chr13	23760000	24320000
chr13	24470000	24980000
chr13	25010000	28960000
chr13	28960000	29860000
chr13	30270000	31680000
chr13	31730000	32800000
chr13	32850000	33940000
chr13	34000000	34640000
chr13	34640000	34870000
chr13	34880000	35960000
chr13	35980000	37400000
chr13	37420000	38000000
chr13	38060000	38630000
chr13	38650000	40800000
chr13	40840000	41250000
chr13	41270000	41600000
chr13	41620000	42570000
chr13	42610000	43150000
chr13	43170000	45000000
chr13	45020000	45510000
chr13	45520000	46270000
chr13	46290000	46670000
chr13	46820000	47040000
chr13	47100000	48640000
chr13	48650000	49420000
chr13	49430000	49650000
chr13	49750000	50900000
chr13	50930000	51650000
chr13	51650000	52230000
chr13	52240000	52640000
chr13	52650000	53100000
chr13	53110000	53380000
chr13	53430000	53770000
chr13	53770000	54070000
chr13	54090000	54510000
chr13	54690000	55320000
chr13	55330000	55570000
chr13	55730000	56120000
chr13	56150000	56430000
chr13	56440000	57280000
chr13	57280000	58000000
chr13	58010000	58120000
chr13	58130000	58600000
chr13	58610000	59820000
chr13	59830000	60770000
chr13	60820000	62370000
chr13	62450000	62860000
chr13	62890000	63350000
chr13	63430000	64310000
chr13	64310000	66190000
chr13	66190000	66870000
chr13	66890000	67950000
chr13	67990000	68570000
chr13	68580000	69490000
chr13	69500000	70620000
chr13	70640000	73610000
chr13	73720000	73930000
chr13	73950000	74310000
chr13	74350000	76700000
chr13	76720000	80810000
chr13	80840000	81390000
chr13	81420000	83670000
chr13	83690000	85290000
chr13	85470000	89570000
chr13	89640000	90910000
chr13	90920000	91730000
chr13	91810000	92350000
chr13	92530000	92740000
chr13	92750000	93740000
chr13	93760000	94220000
chr13	94380000	94980000
chr13	95010000	95370000
chr13	95380000	95490000
chr13	95530000	97130000
chr13	97180000	97970000
chr13	98030000	98260000
chr13	98310000	98620000
chr13	98740000	99340000
chr13	99340000	100110000
chr13	100140000	100650000
chr13	100730000	101700000
chr13	101720000	102670000
chr13	102670000	103150000
chr13	103170000	104110000
chr13	104120000	104790000
chr13	104800000	106940000
chr13	107010000	108160000
chr13	108160000	109220000
chr13	109220000	109770000
chr13	109920000	110030000
chr13	110050000	110370000
chr13	110380000	111430000
chr13	111450000	111750000
chr13	111770000	112630000
chr13	112660000	112980000
chr13	113040000	113610000
chr13	113630000	114970000
chr13	115170000	120330000
chr14	6110000	7750000
chr14	7800000	12540000
chr14	12560000	13260000
chr14	13340000	14100000
chr14	14120000	16390000
chr14	16420000	18230000
chr14	18350000	19420000
chr14	19490000	20300000
chr14	20340000	21020000
chr14	21050000	21750000
chr14	21850000	23550000
chr14	23560000	24420000
chr14	24470000	25880000
chr14	26290000	27110000
chr14	27150000	27430000
chr14	27500000	29970000
chr14	29990000	30550000
chr14	30950000	31490000
chr14	31510000	32160000
chr14	32220000	32500000
chr14	32510000	33380000
chr14	33450000	33940000
chr14	34060000	34600000
chr14	34610000	37080000
chr14	37130000	41110000
chr14	41210000	43790000
chr14	43860000	45130000
chr14	45190000	45780000
chr14	45800000	46780000
chr14	46810000	47410000
chr14	47570000	48370000
chr14	48370000	49180000
chr14	49210000	49810000
chr14	49840000	51090000
chr14	51170000	51570000
chr14	51580000	51860000
chr14	51880000	52680000
chr14	52680000	53770000
chr14	53840000	54660000
chr14	54710000	55020000
chr14	55020000	55100000
chr14	55110000	55930000
chr14	55960000	57920000
chr14	58000000	59200000
chr14	59590000	60060000
chr14	60250000	60760000
chr14	60780000	61130000
chr14	61190000	63000000
chr14	63050000	63520000
chr14	63540000	63840000
chr14	63860000	64060000
chr14	64080000	64610000
chr14	64620000	65160000
chr14	65170000	65390000
chr14	65410000	65590000
chr14	65600000	66160000
chr14	66300000	66960000
chr14	67010000	67700000
chr14	67730000	67950000
chr14	67970000	68700000
chr14	68720000	69260000
chr14	69690000	70440000
chr14	70650000	72520000
chr14	72570000	73330000
chr14	73510000	75050000
chr14	75160000	75770000
chr14	75840000	76080000
chr14	76100000	76420000
chr14	76480000	77020000
chr14	77030000	78550000
chr14	78610000	79480000
chr14	79590000	80230000
chr14	80240000	84350000
chr14	84430000	87450000
chr14	87460000	89000000
chr14	89020000	93900000
chr14	93920000	95930000
chr14	95940000	96930000
chr14	96940000	99060000
chr14	99100000	99900000
chr14	99900000	101500000
chr14	101680000	103050000
chr14	103070000	103540000
chr14	103710000	105300000
chr14	105310000	106470000
chr14	106500000	109780000
chr14	109820000	110790000
chr14	110800000	115000000
chr14	115040000	118140000
chr14	118160000	118830000
chr14	118920000	120070000
chr14	120070000	120810000
chr14	120830000	124810000
chr15	6730000	7450000
chr15	7460000	8080000
chr15	8110000	8350000
chr15	8380000	9080000
chr15	9200000	10470000
chr15	10490000	10920000
chr15	11020000	11400000
chr15	11410000	11970000
chr15	11970000	12830000
chr15	12860000	15220000
chr15	15240000	17070000
chr15	17090000	19290000
chr15	19350000	21530000
chr15	21530000	24550000
chr15	24570000	25970000
chr15	25980000	27290000
chr15	27310000	27630000
chr15	27640000	27860000
chr15	27880000	28180000
chr15	28190000	30000000
chr15	30170000	31590000
chr15	31600000	32770000
chr15	32780000	34020000
chr15	34080000	34450000
chr15	34490000	36160000
chr15	36170000	36710000
chr15	36720000	37010000
chr15	37100000	37960000
chr15	38080000	38250000
chr15	38290000	38510000
chr15	38660000	39850000
chr15	39860000	40140000
chr15	40150000	41120000
chr15	41150000	41740000
chr15	41990000	42930000
chr15	42960000	43780000
chr15	44030000	44430000
chr15	44430000	44830000
chr15	44840000	48820000
chr15	48920000	52480000
chr15	52490000	55030000
chr15	55070000	57580000
chr15	57590000	58070000
chr15	58140000	58420000
chr15	58440000	58900000
chr15	58930000	59350000
chr15	59370000	61100000
chr15	61100000	63870000
chr15	64130000	64650000
chr15	64680000	65830000
chr15	65950000	66580000
chr15	66650000	68260000
chr15	68370000	71440000
chr15	71460000	71900000
chr15	71910000	72510000
chr15	72540000	73210000
chr15	73280000	73570000
chr15	73640000	74720000
chr15	74740000	75530000
chr15	75540000	75690000
chr15	75710000	75890000
chr15	75920000	76170000
chr15	76200000	76350000
chr15	76380000	77390000
chr15	77420000	77930000
chr15	77960000	78580000
chr15	78590000	78880000
chr15	78910000	79660000
chr15	79690000	80090000
chr15	80250000	80710000
chr15	80710000	81360000
chr15	81440000	82010000
chr15	82040000	82240000
chr15	82250000	82750000
chr15	82790000	83550000
chr15	83600000	84180000
chr15	84200000	84670000
chr15	84750000	84950000
chr15	85120000	85880000
chr15	85890000	86150000
chr15	86180000	87540000
chr15	87620000	88750000
chr15	88820000	89060000
chr15	89090000	89220000
chr15	89570000	90210000
chr15	90220000	90940000
chr15	90980000	91770000
[truncated: 424 more rows]
