# Supplementary material for: A subset of topologically associating domains fold into mesoscale core-periphery networks
Source: Sci Rep. 2019 Jul 2;9:9526. doi: 10.1038/s41598-019-45457-9 (PMC6606598; doi:10.1038/s41598-019-45457-9)
Supplement: Supplementary file 6 — Supplementary Table 6 [file 41598_2019_45457_MOESM6_ESM.xlsx]

## Sheet: NPC Bad Domain Calls
#chr	start	end
chr1	0	3250000
chr1	75060000	75120000
chr1	85000000	85750000
chr1	93850000	93970000
chr1	109740000	109800000
chr1	143400000	143450000
chr1	156120000	156160000
chr1	183000000	183500000
chr1	192010000	192050000
chr2	0	3250000
chr2	22430000	22540000
chr2	59060000	59120000
chr2	83950000	83990000
chr2	90000000	90500000
chr2	100250000	101000000
chr2	174980000	178000000
chr3	0	3250000
chr3	15250000	16000000
chr3	40560000	40650000
chr3	50770000	50810000
chr3	98400000	98570000
chr3	113000000	113750000
chr3	131380000	131460000
chr4	0	3500000
chr4	41500000	43000000
chr4	60010000	61970000
chr4	73620000	73920000
chr4	111750000	113970000
chr4	121500000	122750000
chr4	130250000	130750000
chr4	143510000	143690000
chr4	145500000	148000000
chr4	156250000	156360000
chr5	0	3250000
chr5	10870000	12250000
chr5	14750000	15750000
chr5	30290000	30330000
chr5	93250000	96000000
chr5	104610000	104700000
chr5	124650000	124710000
chr5	129800000	129840000
chr5	137220000	137260000
chr5	143830000	143870000
chr6	0	3250000
chr6	30760000	30800000
chr6	47660000	47760000
chr6	121990000	122190000
chr6	123250000	123870000
chr6	139670000	139710000
chr6	146020000	146070000
chr7	0	3250000
chr7	3500000	4200000
chr7	5500000	6000000
chr7	7250000	10250000
chr7	15100000	15740000
chr7	17180000	17850000
chr7	19750000	23500000
chr7	25750000	26500000
chr7	31500000	33480000
chr7	38500000	39500000
chr7	47000000	48250000
chr7	50940000	50980000
chr7	59280000	60740000
chr7	104250000	104540000
chr7	105600000	106500000
chr8	0	3250000
chr8	15430000	15480000
chr8	19750000	21750000
chr8	34000000	34040000
chr8	54790000	55500000
chr8	69420000	69520000
chr8	72600000	72640000
chr8	123540000	123620000
chr9	0	3250000
chr9	13330000	13410000
chr9	108870000	108910000
chr9	123880000	124240000
chr10	0	3250000
chr10	7510000	7570000
chr10	57500000	58500000
chr10	81500000	82250000
chr10	100330000	100370000
chr10	104150000	104190000
chr10	118220000	118350000
chr11	0	3250000
chr11	27850000	27920000
chr11	34250000	35000000
chr11	60590000	60630000
chr11	71080000	71290000
chr12	0	3250000
chr12	18030000	20640000
chr12	21500000	24500000
chr12	54750000	55500000
chr12	82010000	82060000
chr12	87250000	88240000
chr12	115030000	115360000
chr13	0	3250000
chr13	12610000	13000000
chr13	22900000	22980000
chr13	61500000	62070000
chr13	65390000	66870000
chr13	67940000	68550000
chr13	119490000	120330000
chr14	0	7990000
chr14	19250000	19750000
chr14	24670000	24710000
chr14	25750000	26500000
chr14	41250000	43690000
chr14	52500000	53750000
chr14	69000000	70000000
chr15	0	3250000
chr15	38500000	39250000
chr15	103660000	103710000
chr16	0	3500000
chr16	36250000	36320000
chr17	0	3250000
chr17	7470000	7510000
chr17	13260000	13650000
chr17	22940000	23120000
chr17	39670000	40500000
chr18	0	3250000
chr18	76490000	76530000
chr18	77890000	77930000
chr18	82180000	82220000
chr18	87780000	87830000
chr19	0	3250000
chr19	6690000	6810000
chrX	0	5650000
chrX	6790000	6830000
chrX	24500000	35740000
chrX	37000000	37970000
chrX	53480000	53570000
chrX	54000000	55800000
chrX	74640000	74680000
chrX	94680000	94970000
chrX	111010000	111410000
chrX	122750000	126250000
chrX	126250000	126770000
chrX	135010000	135730000
chrX	136330000	136410000
chrX	140750000	141500000
chrX	147500000	150200000
chrX	154000000	154120000
chrX	169750000	170880000
