# Supplementary material for: A subset of topologically associating domains fold into mesoscale core-periphery networks
Source: Sci Rep. 2019 Jul 2;9:9526. doi: 10.1038/s41598-019-45457-9 (PMC6606598; doi:10.1038/s41598-019-45457-9)
Supplement: Supplementary file 8 — Supplementary Table 9 [file 41598_2019_45457_MOESM8_ESM.xlsx]

## Sheet: Gene TSS 2kb_up_down Annots
#chr	start	end
chrY	204148	208149
chrY	321296	325297
chrY	693295	697296
chrY	795409	799410
chrY	816647	820712
chrY	895786	899787
chrY	1008610	1012611
chrY	1056868	1060869
chrY	1241936	1247757
chrY	1263031	1267032
chrY	1284613	1288614
chrY	1457782	1461783
chrY	2168409	2172410
chrY	2597097	2601098
chrY	2661658	2665659
chrY	2718674	2722675
chrY	2794224	2798225
chrY	2828678	2832679
chrY	2860137	2864138
chrY	2898987	2902988
chrY	3304449	3308450
chrY	3343329	3347330
chrY	3376783	3380784
chrY	3408167	3412168
chrY	3769671	3773672
chrY	4339311	4343312
chrY	4351743	4355744
chrY	7634973	7638974
chrY	8833169	8837170
chrY	11195848	11199849
chrY	12379987	12383988
chrY	12686108	12690109
chrY	13250389	13254390
chrY	13374411	13378412
chrY	14181343	14185344
chrY	15153237	15157238
chrY	15881245	15885246
chrY	17091877	17095878
chrY	17398759	17402760
chrY	17963158	17967159
chrY	18087165	18091166
chrY	18893611	18897612
chrY	19866052	19870053
chrY	20695595	20699596
chrY	20991669	20995670
chrY	21162552	21166553
chrY	21240964	21244965
chrY	22510349	22514350
chrY	22859268	22863269
chrY	23029057	23033058
chrY	23941164	23945165
chrY	24212668	24216669
chrY	24454403	24458404
chrY	24725810	24729811
chrY	24967427	24971428
chrY	25238906	25242907
chrY	25480522	25484523
chrY	25751940	25755941
chrY	25993642	25997643
chrY	26265093	26269094
chrY	26944050	26948051
chrY	27689134	27693135
chrY	28269524	28273525
chrY	29681393	29686610
chrY	30421565	30425566
chrY	30495727	30499728
chrY	30735154	30740372
chrY	31288379	31292380
chrY	31369985	31373986
chrY	31607159	31611160
chrY	31631347	31636567
chrY	32303044	32307045
chrY	32617034	32622254
chrY	33161598	33165599
chrY	33539759	33544975
chrY	34207368	34211369
chrY	35129845	35133846
chrY	35640646	35644647
chrY	36733302	36737303
chrY	37257615	37261616
chrY	37704638	37708639
chrY	37955809	37959810
chrY	38798793	38802794
chrY	40532307	40536308
chrY	42580060	42584269
chrY	42854092	42858093
chrY	42928321	42932322
chrY	43171007	43175210
chrY	43263855	43267856
chrY	44261039	44266255
chrY	45872033	45876034
chrY	46479354	46483355
chrY	46848004	46852005
chrY	47449148	47454367
chrY	47474549	47478550
chrY	47690536	47694537
chrY	47767984	47771985
chrY	48310043	48315259
chrY	49318270	49322271
chrY	49843127	49847128
chrY	50435358	50439359
chrY	50606237	50610238
chrY	50880374	50884375
chrY	51680722	51684723
chrY	52469917	52473918
chrY	52607840	52611841
chrY	52778026	52782027
chrY	53340380	53344381
chrY	53416307	53420308
chrY	53841935	53845936
chrY	54186230	54190231
chrY	54216004	54220005
chrY	54653446	54657447
chrY	55211718	55215719
chrY	55557830	55561831
chrY	55729742	55733743
chrY	56018480	56022481
chrY	56048208	56052209
chrY	56498809	56502810
chrY	57185204	57189205
chrY	57531726	57535727
chrY	58571025	58575026
chrY	58811188	58816408
chrY	59393453	59397454
chrY	59630758	59634759
chrY	60239390	60244608
chrY	60480919	60484920
chrY	60558378	60562379
chrY	61100435	61105651
chrY	61945950	61949951
chrY	62462845	62466846
chrY	63055371	63059372
chrY	63226413	63230414
chrY	63501113	63505114
chrY	64302097	64306098
chrY	64784299	64788300
chrY	65205527	65209528
chrY	65375688	65379689
chrY	65938088	65942089
chrY	66740170	66744171
chrY	67046072	67050073
chrY	67338047	67342048
chrY	68292708	68296709
chrY	68535953	68539954
chrY	68830740	68834741
chrY	69349102	69353103
chrY	70012843	70016844
chrY	70197046	70201047
chrY	70706346	70710347
chrY	70957366	70961367
chrY	71298148	71302149
chrY	71467435	71471436
chrY	71690029	71694030
chrY	72244928	72248929
chrY	72382781	72386782
chrY	72552830	72556831
chrY	72818507	72822508
chrY	73238030	73242031
chrY	73314051	73318052
chrY	73535718	73539719
chrY	73667301	73671302
chrY	75193854	75197855
chrY	75713308	75717309
chrY	76759586	76763587
chrY	77074246	77078247
chrY	77317199	77321200
chrY	77961204	77965205
chrY	78573409	78577410
chrY	78834719	78838720
chrY	79147787	79151788
chrY	79317551	79321552
chrY	79665079	79669080
chrY	79694930	79698931
chrY	79957257	79961258
chrY	80463434	80467435
chrY	80755210	80759211
chrY	81799497	81803498
chrY	82223213	82227214
chrY	83787752	83791753
chrY	84095277	84099278
chrY	85527519	85531520
chrY	87114819	87118820
chrY	87548952	87552953
chrY	87778787	87782788
chrY	88051301	88055302
chrY	89073316	89077317
chrY	89743342	89747551
chrY	90529635	90533636
chrY	90603864	90607865
chrY	90746967	90755040
chrY	90782608	90787589
chrY	90831345	90839396
chrX	3074918	3078919
chrX	3441690	3445691
chrX	3698231	3702232
chrX	3750885	3754886
chrX	3834656	3838657
chrX	3955002	3959003
chrX	4035672	4039673
chrX	4194574	4198575
chrX	4289245	4293246
chrX	4368634	4372635
chrX	4513587	4517588
chrX	4798409	4802410
chrX	4950133	4954134
chrX	5467265	5471266
chrX	5667065	5671066
chrX	6045505	6049506
chrX	6081420	6085421
chrX	6170991	6174992
chrX	6318723	6322724
chrX	6398030	6402031
chrX	6413740	6417741
chrX	6572663	6579285
chrX	6871482	6875483
chrX	7039619	7043620
chrX	7065513	7070209
chrX	7186714	7190715
chrX	7235774	7244047
chrX	7246056	7250498
chrX	7317358	7321359
chrX	7373826	7377924
chrX	7419047	7424989
chrX	7443143	7447144
chrX	7571598	7576282
chrX	7577674	7582482
chrX	7603420	7609102
chrX	7623463	7627464
chrX	7636578	7640579
chrX	7655377	7660532
chrX	7660761	7664762
chrX	7669390	7673391
chrX	7679089	7683252
chrX	7695132	7699133
chrX	7720218	7724926
chrX	7726569	7730570
chrX	7739324	7743325
chrX	7751087	7755088
chrX	7760659	7768547
chrX	7787991	7791992
chrX	7796445	7800446
chrX	7802358	7809100
chrX	7816917	7820918
chrX	7821757	7825758
chrX	7839829	7844597
chrX	7876304	7880305
chrX	7882242	7887748
chrX	7897000	7901676
chrX	7917820	7921821
chrX	7923175	7930608
chrX	7937541	7941542
chrX	7945889	7949890
chrX	7965910	7969911
chrX	7974574	7978575
chrX	8016492	8020493
chrX	8049585	8053586
chrX	8072313	8076761
chrX	8088491	8092492
chrX	8095085	8099086
chrX	8130858	8134859
chrX	8140918	8147881
chrX	8174181	8178182
chrX	8191512	8195513
chrX	8204525	8208526
chrX	8247057	8254407
chrX	8269379	8273641
chrX	8325422	8329423
chrX	8364976	8368977
chrX	8411303	8417871
chrX	8459726	8463727
chrX	8522954	8526955
chrX	8546255	8550256
chrX	8587258	8591259
chrX	8652852	8656853
chrX	8688844	8692845
chrX	8746428	8750429
chrX	8801689	8805690
chrX	8841992	8845993
chrX	8890351	8894352
chrX	8960975	8964976
chrX	8974589	8978590
chrX	8984672	8988673
chrX	9031484	9035485
chrX	9041549	9045550
chrX	9061088	9065089
chrX	9102560	9106561
chrX	9197971	9201972
chrX	9254905	9258906
chrX	9270782	9274783
chrX	9281762	9285763
chrX	9348597	9352598
chrX	9467324	9471325
chrX	9570391	9574392
chrX	9660983	9664984
chrX	9844945	9851702
chrX	9883619	9887620
chrX	10115661	10119662
chrX	10175403	10179404
chrX	10214453	10218796
chrX	10250303	10254304
chrX	10483114	10487115
chrX	10715363	10720928
chrX	11297255	11329821
chrX	12078553	12082554
chrX	12158355	12162356
chrX	12352996	12356997
chrX	12585757	12589758
chrX	12649881	12653882
chrX	12671639	12675640
chrX	12714158	12718159
chrX	12759973	12764277
chrX	12934871	12938872
chrX	13040013	13044014
chrX	13069496	13073497
chrX	13127479	13131480
chrX	13234283	13238284
chrX	13245733	13249734
chrX	13279020	13283021
chrX	13464108	13468109
chrX	13552946	13556947
chrX	13630136	13634685
chrX	13637232	13641233
chrX	13659361	13667214
chrX	13717851	13721852
chrX	13803121	13807122
chrX	13844556	13848557
chrX	13857237	13861238
chrX	14209146	14213147
chrX	14700687	14704688
chrX	15109489	15113490
chrX	16520867	16524868
chrX	16617696	16621697
chrX	16815366	16819367
chrX	16909774	16913775
chrX	16979050	16983051
chrX	17110628	17114629
chrX	17317368	17321369
chrX	17569641	17574326
chrX	17694885	17698886
chrX	18143868	18147869
chrX	18160573	18164574
chrX	18206430	18210431
chrX	18244195	18248196
chrX	18459397	18463398
chrX	19144388	19148972
chrX	19165241	19169242
chrX	20057568	20061715
chrX	20289764	20293765
chrX	20362479	20366480
chrX	20423686	20427687
chrX	20547816	20551817
chrX	20615501	20619758
chrX	20645313	20649314
chrX	20656300	20660503
chrX	20660894	20664895
chrX	20685952	20690425
chrX	20697768	20701769
chrX	20701907	20705908
chrX	20795812	20799813
chrX	20846541	20850542
chrX	20851316	20855317
chrX	20861182	20865183
chrX	20868164	20872165
chrX	20918412	20922919
chrX	20929555	20933556
chrX	20939797	20943798
chrX	20948608	20952609
chrX	20959674	20964113
chrX	21032810	21036811
chrX	21060038	21064044
chrX	21066486	21070487
chrX	21087229	21091230
chrX	21113818	21117819
chrX	21144804	21148805
chrX	21219665	21223666
chrX	21332727	21336728
chrX	21358863	21362864
chrX	21482622	21488128
chrX	21673767	21677768
chrX	21712898	21716899
chrX	22244837	22248838
chrX	22459594	22463595
chrX	22988883	22992884
chrX	23264802	23268803
chrX	23283559	23287560
chrX	23359676	23367083
chrX	23651813	23655814
chrX	23691049	23695050
chrX	23774696	23778697
chrX	23890722	23894723
chrX	24497163	24501164
chrX	24571305	24575306
chrX	24773164	24777165
chrX	24969388	24973389
chrX	25032694	25036695
chrX	25299455	25303456
chrX	25346829	25350830
chrX	25568449	25572450
chrX	25952721	25956722
chrX	26049041	26053042
chrX	26229323	26233324
chrX	26308044	26312045
chrX	26543565	26547566
chrX	26700638	26704639
chrX	26933669	26937670
chrX	27431557	27435558
chrX	27492942	27496943
chrX	27598012	27602013
chrX	27656188	27660189
chrX	27720573	27724574
chrX	27883336	27887337
chrX	27944916	27948917
chrX	28003078	28007079
chrX	28291632	28295633
chrX	28544306	28548307
chrX	28605902	28609903
chrX	28664177	28668178
chrX	28728539	28732540
chrX	28891099	28895100
chrX	28952702	28956703
chrX	29010936	29014937
chrX	29686437	29690438
chrX	29849619	29853620
chrX	29914002	29918003
chrX	29974281	29978282
chrX	30035853	30039854
chrX	30327710	30331711
chrX	30587541	30591542
chrX	30603120	30607121
chrX	30841469	30845470
chrX	31334367	31338368
chrX	31381918	31385919
chrX	31960042	31964043
chrX	32191872	32195873
chrX	32276392	32280393
chrX	32470360	32474361
chrX	32517072	32521073
chrX	32648669	32652670
chrX	32706710	32710711
chrX	32724135	32728136
chrX	32971895	32975896
chrX	33054284	33058285
chrX	33311336	33315337
chrX	33575346	33579347
chrX	33655138	33659139
chrX	33700349	33704350
chrX	34159584	34163585
chrX	34975478	34979479
chrX	34991057	34995058
chrX	35065382	35069383
chrX	35127013	35131014
chrX	35346739	35350740
chrX	35402185	35406186
chrX	35886830	35890831
chrX	36110106	36114107
chrX	36193902	36199431
chrX	36326407	36330408
chrX	36401475	36405476
chrX	36596191	36600192
chrX	36643414	36647415
chrX	36741630	36745631
chrX	36793595	36797596
chrX	36815200	36819201
chrX	36862303	36866304
chrX	36872293	36876294
chrX	36900899	36904900
chrX	36908832	36912833
chrX	36971962	36975963
chrX	36987695	36991696
chrX	37046843	37050844
chrX	37081033	37087223
chrX	37108322	37112323
chrX	37124761	37128762
chrX	37166842	37170843
chrX	37189220	37193239
chrX	37209041	37213042
chrX	37220258	37224259
chrX	37242990	37246991
chrX	37247917	37251918
chrX	37263373	37267374
chrX	37378386	37382387
chrX	37388862	37392863
chrX	37410103	37414104
chrX	37430492	37434493
chrX	37451657	37455658
chrX	37467866	37471867
chrX	37478335	37482336
chrX	37491408	37495409
chrX	37512533	37516534
chrX	37528466	37532467
chrX	37544964	37548965
chrX	37555410	37559411
chrX	37569419	37573420
chrX	37579350	37583351
chrX	37605686	37609687
chrX	37626139	37630140
chrX	37641470	37645471
chrX	37649327	37653328
chrX	37659800	37663801
chrX	37666764	37670765
chrX	37671277	37675278
chrX	37752606	37756607
chrX	37825053	37829054
chrX	37829684	37833685
chrX	37876944	37880945
chrX	37899770	37903771
chrX	38012393	38016394
chrX	38016815	38020816
chrX	38036832	38040833
chrX	38041114	38045115
chrX	38064473	38068474
chrX	38083139	38087140
chrX	38108907	38112908
chrX	38118838	38122839
chrX	38187791	38194216
chrX	38208439	38212440
chrX	38250481	38254482
chrX	38314120	38318121
chrX	38441150	38445151
chrX	38454460	38458461
chrX	38549723	38553724
chrX	38562662	38566663
chrX	38574196	38578197
chrX	38598656	38603258
chrX	38630117	38637144
chrX	38770778	38774779
chrX	39174567	39178568
chrX	39259534	39263535
chrX	39344264	39348265
chrX	39861604	39865605
chrX	40298912	40302913
chrX	41398852	41403528
chrX	41812628	41816629
chrX	41869399	41873400
chrX	41909901	41913902
chrX	42065834	42073241
chrX	42091726	42095727
chrX	42147410	42152700
chrX	42199853	42203854
chrX	42500451	42507321
chrX	42753655	42757656
chrX	43272784	43276785
chrX	43427126	43431127
chrX	43588987	43593159
chrX	44247120	44251121
chrX	44366337	44370338
chrX	44588028	44592029
chrX	44787919	44792198
chrX	45088902	45092903
chrX	46326911	46331006
chrX	46359616	46363617
chrX	47890449	47894885
chrX	47910454	47914968
chrX	47958287	47962288
chrX	48032852	48036853
chrX	48106723	48110724
chrX	48144434	48148435
chrX	48206235	48210879
chrX	48254932	48258933
chrX	48283426	48287427
chrX	48339356	48343357
chrX	48437076	48441077
chrX	48452169	48456170
chrX	48461132	48465133
chrX	48480896	48484897
chrX	48503694	48507695
chrX	48511563	48515564
chrX	48517283	48521284
chrX	48586718	48596453
chrX	48621576	48625577
chrX	48672258	48676479
chrX	48693002	48697003
chrX	48875713	48879714
chrX	49153235	49157236
chrX	49286242	49290243
chrX	49343237	49347238
chrX	49445972	49449973
chrX	49461943	49465944
chrX	49468448	49472449
chrX	49681502	49685503
chrX	49725932	49729933
chrX	49786218	49790244
chrX	49793407	49799746
chrX	49884401	49888402
chrX	50008235	50012236
chrX	50424494	50428495
chrX	50535387	50539388
chrX	50568291	50572292
chrX	50582847	50586848
chrX	50590085	50594086
chrX	50610850	50614851
chrX	50633321	50637322
chrX	50839369	50843370
chrX	50876386	50880387
chrX	50940710	50944711
chrX	51016018	51020019
chrX	51144415	51148416
chrX	51203990	51207991
chrX	51678477	51683603
chrX	51755396	51759397
chrX	51799233	51803234
chrX	51967807	51974773
chrX	52050537	52054538
chrX	52061419	52065420
chrX	52162923	52166924
chrX	52376181	52380182
chrX	52420515	52424516
chrX	52572834	52577842
chrX	52611974	52615975
chrX	52739767	52746961
chrX	52789198	52793199
chrX	52796081	52800082
chrX	52910212	52914213
chrX	52986076	52990077
chrX	53046078	53059191
chrX	53068831	53072832
chrX	53112405	53116406
chrX	53238111	53242112
chrX	53267805	53275432
chrX	53368559	53372560
chrX	53432916	53436917
chrX	53437552	53441553
chrX	53605920	53610045
chrX	53641763	53645764
chrX	53668408	53672409
chrX	53684489	53688490
chrX	53714578	53718579
chrX	53722829	53726830
chrX	53755831	53759832
chrX	53774245	53778395
chrX	53795706	53799707
chrX	53973000	53977001
chrX	54438147	54442148
chrX	54529206	54533207
chrX	54620209	54624210
chrX	54711222	54715223
chrX	54808870	54812871
chrX	55017252	55021253
chrX	55093603	55097604
chrX	55224874	55228875
chrX	55428233	55432234
chrX	55549594	55553595
chrX	56134570	56138571
chrX	56200790	56204791
chrX	56210881	56214882
chrX	56315606	56319607
chrX	56344398	56348399
chrX	56372584	56376585
chrX	56446357	56450358
chrX	56452837	56456838
chrX	56493016	56497017
chrX	56547606	56551607
chrX	56585914	56589915
chrX	56595919	56599920
chrX	56607833	56611834
chrX	56656243	56660244
chrX	56729759	56733956
chrX	56777681	56781682
chrX	56784525	56789988
chrX	56820325	56824326
chrX	56961404	56965405
chrX	56966118	56970119
chrX	57041072	57045073
chrX	57051568	57055833
chrX	57086104	57090105
chrX	57198635	57202636
chrX	57210141	57214142
chrX	57238889	57242890
chrX	57279594	57283595
chrX	57324601	57328602
chrX	57336729	57340730
chrX	57389509	57395037
chrX	57407147	57411148
chrX	57499788	57505758
chrX	58028626	58032998
chrX	58909459	58913460
chrX	58916881	58920882
chrX	59095736	59099737
chrX	59132436	59136437
chrX	59164088	59168089
chrX	59583572	59587573
chrX	59997462	60001463
chrX	60145700	60149701
chrX	60177089	60181090
chrX	60264910	60268911
chrX	60392492	60396493
chrX	60401981	60405982
chrX	60454195	60458196
chrX	60481597	60485598
chrX	60546006	60550007
chrX	60891430	60895431
chrX	61009692	61013693
chrX	61114376	61118377
chrX	61132711	61136712
chrX	61183558	61187559
chrX	61189291	61193292
chrX	61707614	61711615
chrX	62281497	62292375
chrX	62514069	62518070
chrX	62525011	62529012
chrX	64150198	64154199
chrX	64171546	64179440
chrX	64203680	64207681
chrX	64271059	64278997
chrX	65045642	65049643
chrX	65192957	65196958
chrX	66647316	66655904
chrX	66774818	66782834
chrX	66787967	66794662
chrX	66794875	66804022
chrX	66808504	66816026
chrX	66820713	66841126
chrX	67691562	67697697
chrX	67919450	67923451
chrX	67986161	67990452
chrX	68008179	68012180
chrX	68676399	68680540
chrX	68689499	68696797
chrX	68759837	68763838
chrX	68804275	68808276
chrX	68891053	68895054
chrX	68968661	68972662
chrX	68991088	68995089
chrX	69358329	69362330
chrX	69854688	69858689
chrX	69860396	69864397
chrX	69943279	69947280
chrX	70141588	70145589
chrX	70349853	70353854
chrX	70363085	70367086
chrX	70383911	70387912
chrX	70392740	70396741
chrX	70458122	70462123
chrX	70475043	70479044
chrX	70543556	70547557
chrX	71048254	71052255
chrX	71208765	71212766
chrX	71213004	71217081
chrX	71362758	71366759
chrX	71391989	71395990
chrX	71490849	71494850
chrX	71553915	71557916
chrX	71661665	71665666
chrX	71814078	71818757
chrX	71930436	71934437
chrX	71960623	71964981
chrX	71970984	71974985
chrX	71989847	71993848
chrX	72220015	72224016
chrX	72259112	72264309
chrX	72272721	72276722
chrX	72381386	72388859
chrX	72588094	72593580
chrX	72654246	72658247
chrX	72823176	72827177
chrX	72914856	72920520
chrX	72985337	72989338
chrX	72990077	72994078
chrX	73035074	73039104
chrX	73062785	73066786
chrX	73080507	73084508
chrX	73095095	73099096
chrX	73115045	73119703
chrX	73125002	73129003
chrX	73137488	73141489
chrX	73146839	73151451
chrX	73174062	73178990
chrX	73190177	73194178
chrX	73212331	73216332
chrX	73226304	73230305
chrX	73241130	73245131
chrX	73263390	73267391
chrX	73288515	73292516
chrX	73340618	73344619
chrX	73351248	73355249
chrX	73409094	73413559
chrX	73432639	73437344
chrX	73457029	73461030
chrX	73481599	73485600
chrX	73501084	73505085
chrX	73520833	73524834
chrX	73637439	73641440
chrX	73657854	73662071
chrX	73671131	73680153
chrX	73714204	73719816
chrX	73755058	73759059
chrX	73772403	73776404
chrX	73784897	73789027
chrX	73822969	73826970
chrX	73878834	73882835
chrX	73889840	73894101
chrX	73909298	73913299
chrX	73919944	73923945
chrX	73924375	73928376
chrX	73928850	73932851
chrX	73948701	73952702
chrX	73964357	73968358
chrX	74021598	74025937
chrX	74083690	74087691
chrX	74125464	74129465
chrX	74165838	74173723
chrX	74175257	74179258
chrX	74244534	74248535
chrX	74252685	74256686
chrX	74268814	74276106
chrX	74279736	74285931
chrX	74295095	74299096
chrX	74303010	74307011
chrX	74309187	74315032
chrX	74315360	74319361
chrX	74327064	74333966
chrX	74351618	74355619
chrX	74365919	74375350
chrX	74391274	74395290
chrX	74422610	74426611
chrX	74427161	74431680
chrX	74449120	74453121
chrX	74479399	74483400
chrX	74592326	74596327
chrX	74643635	74647636
chrX	74738925	74742926
chrX	74835194	74842995
chrX	74967125	74971126
chrX	75082905	75086906
chrX	75093852	75097853
chrX	75129016	75133017
chrX	75161751	75165752
chrX	75378041	75384398
chrX	75414584	75418627
chrX	75433463	75437464
chrX	75512295	75516296
chrX	75571450	75575451
chrX	75576231	75580232
chrX	75609227	75613228
chrX	75762699	75766700
chrX	75841021	75845022
chrX	75847215	75851216
chrX	75872574	75877171
chrX	75956950	75960951
chrX	75985254	75989255
chrX	76262304	76268827
chrX	76345393	76349394
chrX	76391348	76399138
chrX	76581444	76585445
chrX	76600924	76604925
chrX	77500777	77504778
chrX	77509225	77513226
chrX	77673452	77677453
chrX	77793960	77797961
chrX	77851500	77855501
chrX	77862756	77866757
chrX	77923062	77927063
chrX	77986333	77990334
chrX	78089374	78093375
chrX	78123465	78127466
chrX	78184806	78188807
chrX	78243921	78247922
chrX	78367641	78371642
chrX	78373464	78377465
chrX	78581805	78585898
chrX	78735761	78739762
chrX	79356068	79360069
chrX	79515285	79519286
chrX	79530168	79534169
chrX	79622778	79626779
chrX	79633582	79637583
chrX	79669435	79673436
chrX	80192046	80196047
chrX	80621487	80625488
chrX	81049881	81053882
chrX	81068642	81072643
chrX	81456122	81460123
chrX	82812908	82816909
chrX	82946868	82950869
chrX	83041194	83045195
chrX	83485924	83489925
chrX	83801536	83805537
chrX	83954651	83958652
chrX	84569234	84573235
chrX	84597094	84601095
chrX	84770709	84774710
chrX	84873853	84877854
chrX	85046293	85050294
chrX	85148211	85152212
chrX	85247675	85251676
chrX	85267611	85271612
chrX	85572020	85576021
chrX	85610499	85614500
chrX	85769527	85773528
chrX	85774819	85778820
chrX	85819943	85823944
chrX	85868271	85872272
chrX	85885828	85889829
chrX	86020106	86024107
chrX	86042197	86046198
chrX	86189773	86193774
chrX	86250421	86258220
chrX	86352994	86356995
chrX	87175941	87179942
chrX	87882862	87886863
chrX	88113623	88117624
chrX	88757553	88761554
chrX	88879923	88883924
chrX	89404521	89411690
chrX	89750266	89754563
chrX	89930589	89934853
chrX	90125356	90129357
chrX	90890140	90894141
chrX	91153166	91157167
chrX	91329688	91333754
chrX	91390498	91394499
chrX	91573911	91577912
chrX	91630192	91636443
chrX	91778771	91784977
chrX	91930980	91934981
chrX	92014333	92018399
chrX	92118634	92122635
chrX	92439526	92443548
chrX	92487947	92491948
chrX	92597572	92601573
chrX	93154152	93158153
chrX	93181225	93185226
chrX	93284505	93288506
chrX	93630155	93634156
chrX	93652861	93656862
chrX	93673110	93677111
chrX	93830095	93834096
chrX	93966654	93970655
chrX	94100380	94104381
chrX	94121407	94125408
chrX	94200474	94204475
chrX	94210651	94214652
chrX	94232928	94237220
chrX	94250420	94254421
chrX	94272572	94276573
chrX	94363856	94369153
chrX	94440730	94444731
chrX	94536065	94540066
chrX	94540074	94544075
chrX	94634067	94638075
chrX	94722567	94726568
chrX	94796289	94800290
chrX	95024682	95028683
chrX	95164539	95168540
chrX	95194505	95198506
chrX	95426510	95430511
chrX	95442840	95446841
chrX	95476129	95480130
chrX	95555987	95559988
chrX	95656509	95660510
chrX	95709676	95713677
chrX	95731265	95735266
chrX	95945855	95949856
chrX	95954974	95958975
chrX	96094043	96098044
chrX	96237924	96244816
chrX	96291438	96295439
chrX	96365919	96369920
chrX	96453434	96458345
chrX	96711466	96715467
chrX	97070594	97074595
chrX	97375209	97379210
chrX	98146755	98150756
chrX	98889025	98893026
chrX	98935779	98940185
chrX	99040579	99044580
chrX	99068810	99072811
chrX	99134059	99138060
chrX	99416895	99420896
chrX	99441797	99445798
chrX	99466301	99472736
chrX	99763818	99767819
chrX	99819067	99823068
chrX	99973587	99977605
chrX	100379095	100383096
chrX	100410587	100414588
chrX	100427011	100431012
chrX	100440717	100444718
chrX	100492289	100496290
chrX	100522836	100526837
chrX	100570245	100574246
chrX	100592290	100596870
chrX	100603495	100607496
chrX	100623907	100628499
chrX	100727845	100732185
chrX	100734338	100738339
chrX	100738929	100742930
chrX	100765720	100769721
chrX	100772493	100779270
chrX	101057639	101061640
chrX	101083405	101087406
chrX	101211786	101215787
chrX	101220563	101224564
chrX	101252526	101256527
chrX	101261992	101265993
chrX	101266255	101270256
chrX	101272089	101276895
chrX	101286348	101290349
chrX	101293289	101301178
chrX	101374374	101379234
chrX	101380116	101386167
chrX	101416952	101422686
chrX	101427649	101431650
chrX	101447107	101451108
chrX	101530733	101534734
chrX	101554308	101558309
chrX	101638049	101642217
chrX	101652986	101656987
chrX	101732147	101736148
chrX	101792654	101796685
chrX	101847383	101851384
chrX	102068862	102073308
chrX	102117463	102121464
chrX	102155091	102159092
chrX	102187391	102191392
chrX	102248776	102254650
chrX	102316437	102320438
chrX	102503158	102507159
chrX	102642246	102646247
chrX	102705670	102713176
chrX	102789194	102793195
chrX	102800961	102806222
chrX	102851356	102856617
chrX	102864353	102868354
chrX	102904557	102910904
chrX	102926370	102930371
chrX	102932223	102936224
chrX	103184664	103188665
chrX	103254606	103258607
chrX	103319396	103323397
chrX	103354474	103358475
chrX	103412165	103416466
chrX	103429515	103433516
chrX	103481233	103485234
chrX	103491556	103495794
chrX	103543498	103547499
chrX	103570996	103575155
chrX	103613192	103618955
chrX	103621754	103625755
chrX	103628584	103632585
chrX	103819988	103823989
chrX	103979265	103983285
chrX	104114274	104118275
chrX	104199117	104203118
chrX	104411846	104415847
chrX	104480780	104484781
chrX	104506006	104510007
chrX	104669064	104673065
chrX	104814774	104818775
chrX	104855267	104859268
chrX	105068119	105072125
chrX	105077609	105081755
chrX	105118376	105122377
chrX	105163505	105167506
chrX	105171862	105175863
chrX	105342369	105346370
chrX	105377179	105381180
chrX	105389754	105393755
chrX	105497770	105501771
chrX	105762475	105766476
chrX	105887045	105891046
chrX	105926577	105931373
chrX	106009899	106017699
chrX	106025222	106029275
chrX	106141273	106145274
chrX	106185098	106189099
chrX	106217842	106223159
chrX	106253372	106257373
chrX	106307824	106311825
chrX	106483229	106487230
chrX	106581184	106585185
chrX	106601679	106605680
chrX	106707114	106711115
chrX	106837654	106842644
chrX	106918623	106922624
chrX	106928210	106932211
chrX	107086490	107091332
chrX	107100459	107104460
chrX	107146925	107151614
chrX	107169034	107173035
chrX	107243484	107247485
chrX	107253876	107258377
chrX	107282344	107286345
chrX	107290582	107294583
chrX	107401360	107405361
chrX	107540580	107544581
chrX	107665962	107669963
chrX	107674510	107681014
chrX	107790588	107794589
chrX	107814334	107818476
chrX	107868312	107872313
chrX	107946436	107950437
chrX	108202891	108206892
chrX	108210857	108214858
chrX	108832355	108836656
chrX	108901384	108905385
chrX	108999483	109003484
chrX	109011380	109015381
chrX	109093405	109097406
chrX	109194754	109199814
chrX	110370751	110374752
chrX	110812377	110816378
chrX	111108416	111112417
chrX	111166721	111170722
chrX	111375215	111379216
chrX	111415240	111419241
chrX	111461101	111465123
chrX	111535959	111539960
chrX	111695079	111699080
chrX	112091518	112095519
chrX	112237047	112241048
chrX	112309350	112313382
chrX	112385127	112389128
chrX	112404779	112408780
chrX	112493272	112497273
chrX	112598524	112602525
chrX	112696651	112700652
chrX	113072893	113076894
chrX	113183515	113187516
chrX	113295508	113300255
chrX	113637892	113641893
chrX	113722243	113726244
chrX	114472331	114476332
chrX	114903010	114910000
chrX	114924987	114928988
chrX	116446942	116450943
chrX	116475392	116479393
chrX	116679176	116683177
chrX	117012755	117016756
chrX	118425225	118429226
chrX	118478737	118482738
chrX	119925194	119929989
chrX	120288325	120292326
chrX	120311226	120315227
chrX	120397400	120401401
chrX	120635593	120639594
chrX	122357603	122361604
chrX	122395385	122399386
chrX	122989913	122993914
chrX	123020704	123024705
chrX	123101521	123105522
chrX	124133910	124137911
chrX	126813480	126817481
chrX	126832004	126836005
chrX	127037970	127041971
chrX	127058192	127062193
chrX	127392291	127396292
chrX	127719845	127723846
chrX	127734554	127738555
chrX	129049522	129053523
chrX	129747740	129751741
chrX	129955241	129959242
chrX	130257075	130261076
chrX	131006323	131010324
chrX	131918764	131922765
chrX	133093154	133097155
chrX	133685778	133690994
chrX	133849006	133853007
chrX	133896429	133903214
chrX	133906423	133910424
chrX	133979812	133983813
chrX	134057174	134061175
chrX	134073314	134077315
chrX	134109854	134113855
chrX	134159928	134164984
chrX	134185499	134189500
chrX	134219956	134223957
chrX	134274984	134278985
chrX	134293223	134297224
chrX	134306082	134313990
chrX	134344821	134348822
chrX	134402778	134406779
chrX	134425021	134429022
chrX	134474490	134478491
chrX	134507775	134511776
chrX	134539670	134543671
chrX	134581140	134587653
chrX	134599005	134606907
chrX	134684462	134691344
chrX	134715936	134722150
chrX	134748080	134753420
chrX	134754566	134760592
chrX	134804882	134811222
chrX	134954350	134958351
chrX	134961897	134966755
chrX	134976628	134983435
chrX	135007209	135011210
chrX	135023322	135027323
chrX	135034602	135038603
chrX	135058336	135062337
chrX	135175632	135179633
chrX	135207544	135212688
chrX	135300314	135304315
chrX	135371282	135375283
chrX	135431833	135435834
chrX	135436529	135440530
chrX	135492586	135496587
chrX	135587081	135591082
chrX	135591893	135595894
chrX	135596777	135600778
chrX	135625705	135629706
chrX	135691790	135695791
chrX	135718673	135722674
chrX	135740690	135747176
chrX	135759822	135763823
chrX	135784217	135788218
chrX	135797058	135801059
chrX	135837032	135843893
chrX	135883849	135891040
chrX	135991818	135995819
chrX	136031365	136035366
chrX	136065202	136070237
chrX	136083255	136087256
chrX	136102601	136106921
chrX	136137043	136141859
chrX	136169022	136174252
chrX	136181243	136185244
chrX	136193804	136197805
chrX	136199787	136205852
chrX	136212578	136217514
chrX	136222039	136227265
chrX	136243078	136248365
chrX	136268251	136273965
chrX	136355600	136359601
chrX	136365719	136369720
chrX	136377437	136382746
chrX	136393593	136398903
chrX	136399866	136403867
chrX	136428436	136432437
chrX	136467096	136471097
chrX	136515997	136519998
chrX	136551723	136555724
chrX	136565936	136571762
chrX	136588363	136592850
chrX	136664373	136669536
chrX	136684464	136688465
chrX	136706063	136710809
chrX	136732477	136736478
chrX	136739155	136745687
chrX	136777721	136781722
chrX	136820744	136824745
chrX	136859649	136863650
chrX	136866540	136870541
chrX	136925323	136929324
chrX	136955979	136959980
chrX	136974874	136978875
chrX	136981590	136985591
chrX	136991032	136996637
chrX	137036016	137040303
chrX	137047592	137051593
chrX	137118326	137122327
chrX	137568752	137572753
chrX	138207580	138211581
chrX	138912428	138916429
chrX	138980637	138984638
chrX	139081762	139088242
chrX	139208042	139212043
chrX	139215164	139219165
chrX	139232713	139236714
chrX	139331681	139335682
chrX	139354770	139359739
chrX	139478365	139482366
chrX	139561338	139565339
chrX	139608618	139612619
chrX	139682994	139686995
chrX	139780353	139784354
chrX	139798806	139802807
chrX	139806706	139810707
chrX	139850132	139854133
chrX	139855895	139859896
chrX	139869654	139873655
chrX	139992104	139996105
chrX	139996595	140000596
chrX	140060568	140064878
chrX	140308946	140312947
chrX	140340261	140344262
chrX	140365492	140369493
chrX	140454601	140458602
chrX	140540668	140545188
chrX	140598522	140602523
chrX	140662954	140666955
chrX	140675994	140679995
chrX	140774236	140778237
chrX	140811433	140815434
chrX	140905606	140909607
chrX	140921187	140925188
chrX	140954711	140958712
chrX	141205602	141209603
chrX	141472076	141477638
chrX	141723198	141727218
chrX	142074899	142078900
chrX	142187936	142191937
chrX	142194936	142198937
chrX	142224768	142230702
chrX	142295503	142299504
chrX	142304198	142308199
chrX	142326133	142330134
chrX	142371547	142375548
chrX	142388535	142392536
chrX	142521543	142525544
chrX	142679398	142683725
chrX	142736998	142740999
chrX	142833417	142837418
chrX	142852239	142856240
chrX	142964728	142968729
chrX	143097592	143101593
chrX	143392262	143396263
chrX	143516589	143520590
chrX	143561262	143565263
chrX	143663743	143667744
chrX	143691285	143695286
chrX	143825412	143829413
chrX	143931124	143935220
chrX	144151693	144155694
chrX	144295788	144299789
chrX	144315964	144319965
chrX	144337723	144341724
chrX	144454580	144458581
chrX	144554239	144558240
chrX	144568057	144572058
chrX	144686180	144690906
chrX	145037342	145041343
chrX	145117582	145121583
chrX	145346894	145350895
chrX	145485639	145489640
chrX	146960511	146964512
chrX	146981629	146985630
chrX	146992388	146996389
chrX	146997403	147004258
chrX	147007439	147012600
chrX	147062903	147066904
chrX	147156208	147160209
chrX	147412810	147416811
chrX	147427192	147431193
chrX	147496165	147500166
chrX	147510186	147514187
chrX	147552081	147556082
chrX	147809318	147813319
chrX	147990991	147994992
chrX	148178722	148182723
chrX	148200553	148204554
chrX	148312528	148316529
chrX	148320132	148324133
chrX	148486947	148490948
chrX	148661602	148665603
chrX	148880574	148884575
chrX	148905992	148909993
chrX	149086313	149090314
chrX	149095950	149099951
chrX	149103554	149107555
chrX	149445615	149449616
chrX	149453175	149457176
chrX	149592599	149596600
chrX	149782477	149786478
chrX	149939653	149943654
chrX	150224019	150228020
chrX	150311364	150315365
chrX	150396793	150400794
chrX	150438905	150443138
chrX	150457150	150461151
chrX	150545415	150549446
chrX	150586085	150591920
chrX	150653953	150659584
chrX	150811703	150816340
chrX	150824915	150828916
chrX	151015293	151019323
chrX	151045168	151049169
chrX	151094543	151098544
chrX	151196076	151200077
chrX	151339879	151346847
chrX	151518670	151523180
chrX	151627815	151631816
chrX	151798805	151805657
chrX	151833222	151837223
chrX	151857560	151861561
chrX	151888728	151892729
chrX	151910344	151915213
chrX	151916379	151921575
chrX	151999894	152003895
chrX	152014295	152018427
chrX	152142266	152146267
chrX	152177007	152181008
chrX	152210020	152214021
chrX	152231225	152235226
chrX	152238024	152242025
chrX	152251626	152255627
chrX	152325493	152329494
chrX	152338380	152344485
chrX	152345475	152349476
chrX	152353395	152357396
chrX	152366570	152371027
chrX	152561332	152565333
chrX	152642149	152646549
chrX	152767486	152771487
chrX	152779919	152783920
chrX	153004467	153009411
chrX	153035563	153039628
chrX	153116786	153120787
chrX	153128133	153132134
chrX	153137956	153141957
chrX	153236043	153240044
chrX	153357611	153361612
chrX	153496230	153500231
chrX	153556591	153560592
chrX	153641030	153645222
chrX	153687691	153691692
chrX	153694280	153698281
chrX	153721552	153725553
chrX	153830291	153835192
chrX	154010642	154014643
chrX	154031829	154035830
chrX	154053041	154057042
chrX	154118685	154122686
chrX	154154887	154158888
chrX	154341392	154345393
chrX	154480000	154484001
chrX	154577330	154581331
chrX	154885721	154892268
chrX	154923058	154928116
chrX	154947569	154951570
chrX	154985111	154989112
chrX	154993850	154997851
chrX	155026586	155030587
chrX	155031292	155035293
chrX	155052394	155056395
chrX	155059553	155063554
chrX	155087790	155091791
chrX	155123830	155127831
chrX	155145849	155149850
chrX	155214449	155218450
chrX	155260441	155264442
chrX	155336460	155340461
chrX	155621327	155626774
chrX	156537481	156541482
chrX	157413286	157417287
chrX	157490046	157494047
chrX	157498242	157502243
chrX	157538802	157542803
chrX	157566985	157571006
chrX	157596715	157600716
chrX	157696971	157700972
chrX	157796019	157800020
chrX	157816433	157820434
chrX	158041197	158045198
chrX	158323848	158327849
chrX	158740314	158744315
chrX	159208305	159212306
chrX	159253780	159257781
chrX	159370193	159374194
chrX	159384215	159388216
chrX	159412570	159416571
chrX	159457123	159461124
chrX	159530666	159534667
chrX	159625270	159629271
chrX	159695314	159700005
chrX	159706599	159710600
chrX	159838466	159842963
chrX	159940691	159944692
chrX	159986431	159990432
chrX	160136430	160140431
chrX	160279736	160283737
chrX	160388688	160392689
chrX	160436193	160440194
chrX	160500164	160504433
chrX	160717972	160721973
chrX	160733765	160737766
chrX	160764108	160770012
chrX	160815182	160819183
chrX	160848477	160852478
chrX	160901934	160909053
chrX	160992681	160996682
chrX	161115191	161119192
chrX	161122266	161126267
chrX	161133132	161137133
chrX	161160748	161164749
chrX	161237748	161241749
chrX	161715034	161719552
chrX	161775551	161779552
chrX	162157441	162161442
chrX	162563516	162567517
chrX	162641658	162645659
chrX	162758370	162762371
chrX	162810633	162814634
chrX	162827454	162831455
chrX	162872995	162876996
chrX	162886462	162890463
chrX	162899558	162904170
chrX	162962599	162966600
chrX	163350564	163354565
chrX	163547736	163551737
chrX	163759332	163763333
chrX	163907015	163911016
chrX	163924796	163928797
chrX	163956666	163960667
chrX	164026010	164030011
chrX	164070082	164074083
chrX	164074135	164078494
chrX	164088185	164094188
chrX	164137340	164142479
chrX	164160220	164164221
chrX	164184091	164188092
chrX	164256193	164260194
chrX	164267429	164271430
chrX	164371520	164375521
chrX	164417785	164421786
chrX	164434992	164438993
chrX	164495901	164499902
chrX	164978375	164982591
chrX	165284128	165288129
chrX	165324981	165328982
chrX	166008617	166012618
chrX	166126389	166130390
chrX	166168452	166172453
chrX	166174971	166178972
chrX	166236941	166240942
chrX	166342551	166346552
chrX	166438704	166442754
chrX	166456313	166460314
chrX	166477867	166481868
chrX	166501397	166505398
chrX	166508478	166512479
chrX	166583716	166587717
chrX	166660023	166664024
chrX	166907814	166911815
chrX	167068370	167072371
chrX	167207218	167211219
chrX	167262329	167266330
chrX	167328571	167332572
chrX	167359453	167363454
chrX	167380749	167384750
chrX	167669151	167673152
chrX	167853077	167857078
chrX	168120997	168124998
chrX	168575233	168579234
chrX	168670519	168675903
chrX	168793097	168797098
chrX	168940894	168944895
chrX	169034609	169038610
chrX	169110876	169114877
chrX	169185209	169189210
chrX	169318294	169322421
chrX	169683197	169687198
chrX	169777635	169781636
chrX	169826157	169830158
chrX	169877617	169881618
chrX	169924952	169928953
chrX	169970883	169980918
chrX	170670642	170674643
chr13	3135461	3139462
chr13	3147473	3151474
chr13	3476258	3480302
chr13	3495958	3499959
chr13	3536073	3542618
chr13	3583373	3587374
chr13	3609108	3613109
chr13	3632030	3636031
chr13	3802318	3806319
chr13	3835755	3839756
chr13	3852171	3856172
chr13	3891581	3895582
chr13	3916220	3920221
chr13	3922693	3926694
chr13	3939650	3947350
chr13	4057589	4061590
chr13	4148631	4152632
chr13	4153023	4157024
chr13	4189185	4193186
chr13	4222220	4226221
chr13	4231738	4235739
chr13	4246733	4250734
chr13	4277399	4281400
chr13	4432341	4436342
chr13	4521344	4525345
chr13	4572073	4576074
chr13	4607164	4611165
chr13	5856092	5863488
chr13	6546155	6550156
chr13	6591904	6595905
chr13	6646771	6650772
chr13	6955971	6959972
chr13	8200864	8204865
chr13	8764737	8768738
chr13	8844705	8848706
chr13	8868735	8873737
chr13	8883604	8887605
chr13	8950861	8954862
chr13	8994012	8998013
chr13	9091879	9095880
chr13	9169554	9173555
chr13	9274523	9278524
chr13	9606942	9610943
chr13	9693301	9697302
chr13	9762956	9767315
chr13	9876998	9880999
chr13	10358803	10362804
chr13	11520050	11524051
chr13	11700112	11704113
chr13	12104945	12108946
chr13	12184488	12188489
chr13	12198490	12202491
chr13	12256113	12260114
chr13	12338732	12342733
chr13	12393373	12397374
chr13	12422618	12426619
chr13	12438076	12442077
chr13	12457316	12466943
chr13	12518450	12522451
chr13	12538141	12542142
chr13	12563881	12567882
chr13	12648395	12652396
chr13	12798079	12802080
chr13	13003330	13007331
chr13	13138315	13142316
chr13	13180714	13184715
chr13	13229980	13234922
chr13	13337209	13341210
chr13	13391595	13395625
chr13	13435600	13439601
chr13	13588407	13592408
chr13	13707286	13711287
chr13	13782057	13786306
chr13	13952672	13956673
chr13	13976958	13980959
chr13	14003504	14007505
chr13	14037638	14041639
chr13	14061401	14065783
chr13	14168030	14173052
chr13	14175981	14179982
chr13	14316974	14320975
chr13	14521226	14525227
chr13	14611025	14615241
chr13	14628243	14632257
chr13	14634562	14638563
chr13	14993646	14997647
chr13	15092914	15096915
chr13	15461233	15465722
chr13	15800630	15804631
chr13	15805241	15809242
chr13	16012449	16016450
chr13	16021423	16025424
chr13	17692765	17700012
chr13	17741733	17749472
chr13	17803097	17807098
chr13	17942217	17946218
chr13	17991328	17995352
chr13	18098202	18102203
chr13	18170553	18174554
chr13	18380039	18384040
chr13	18715290	18719291
chr13	18946349	18950350
chr13	19121732	19125733
chr13	19176022	19180023
chr13	19182953	19186954
chr13	19191558	19195559
chr13	19208339	19212949
chr13	19309311	19313312
chr13	19334774	19344147
chr13	19393813	19397814
chr13	19502367	19506368
chr13	19617830	19625174
chr13	19695760	19699761
chr13	19730951	19734952
chr13	19750603	19754604
chr13	19822257	19826258
chr13	20088505	20092506
chr13	20109510	20113511
chr13	20470988	20474989
chr13	20792111	20796112
chr13	21071299	21075300
chr13	21130775	21134776
chr13	21141055	21145056
chr13	21158856	21163404
chr13	21165602	21174943
chr13	21177929	21181930
chr13	21198202	21202203
chr13	21213530	21217531
chr13	21220584	21224585
chr13	21232043	21236044
chr13	21238943	21244569
chr13	21247267	21251268
chr13	21252218	21256219
chr13	21257766	21261767
chr13	21262578	21270541
chr13	21273954	21281695
chr13	21290686	21294687
chr13	21310201	21314202
chr13	21315256	21319257
chr13	21320811	21328790
chr13	21344928	21348929
chr13	21360818	21365284
chr13	21392581	21398639
chr13	21400640	21404756
chr13	21438710	21443059
chr13	21443158	21449940
chr13	21451727	21455728
chr13	21466501	21470502
chr13	21476847	21480848
chr13	21490926	21494927
chr13	21501873	21508525
chr13	21524938	21528939
chr13	21529114	21533115
chr13	21536027	21540028
chr13	21554020	21558021
chr13	21572454	21576455
chr13	21610004	21614005
chr13	21637521	21641522
chr13	21649904	21653905
chr13	21657321	21661322
chr13	21672980	21676981
chr13	21701001	21705002
chr13	21708578	21712993
chr13	21714143	21719627
chr13	21720042	21724043
chr13	21733032	21737033
chr13	21748553	21756122
chr13	21765331	21769332
chr13	21778625	21789487
chr13	21793797	21797798
chr13	21807789	21813745
chr13	21830158	21836152
chr13	21846104	21850105
chr13	21853393	21858020
chr13	21880106	21884958
chr13	21895049	21899050
chr13	21905109	21922199
chr13	21923016	21942996
chr13	21943092	21947093
chr13	21959353	21963354
chr13	21969786	21977031
chr13	21979179	21983193
chr13	21992271	21998653
chr13	22007741	22011742
chr13	22013863	22017864
chr13	22019216	22024501
chr13	22024546	22032174
chr13	22033643	22037820
chr13	22039362	22045229
chr13	22048767	22052768
chr13	22085876	22089877
chr13	22100665	22104666
chr13	22177582	22181583
chr13	22186048	22190049
chr13	22217820	22221821
chr13	22242213	22246214
chr13	22276315	22280316
chr13	22291191	22295192
chr13	22325909	22329910
chr13	22352344	22356345
chr13	22380536	22384537
chr13	22393027	22397028
chr13	22439270	22443271
chr13	22472616	22476617
chr13	22500245	22504246
chr13	22522049	22526050
chr13	22554199	22558200
chr13	22590930	22594931
chr13	22619035	22623036
chr13	22724622	22728623
chr13	22770654	22775326
chr13	22804518	22808519
chr13	22826114	22830115
chr13	22850495	22854496
chr13	22882161	22886162
chr13	23009247	23013248
chr13	23032336	23036337
chr13	23073790	23077791
chr13	23097147	23101148
chr13	23112730	23116731
chr13	23134483	23138484
chr13	23160641	23164642
chr13	23182524	23186525
chr13	23215371	23219372
chr13	23231041	23235042
chr13	23247236	23251237
chr13	23268516	23272517
chr13	23276348	23280349
chr13	23283399	23287648
chr13	23296779	23302121
chr13	23305627	23311126
chr13	23311407	23319465
chr13	23355570	23359571
chr13	23367208	23371209
chr13	23395058	23403146
chr13	23410149	23415321
chr13	23421866	23440769
chr13	23444214	23455515
chr13	23461533	23469075
chr13	23486857	23490858
chr13	23496104	23508518
chr13	23515201	23523869
chr13	23524528	23537417
chr13	23541444	23546051
chr13	23549643	23557031
chr13	23560365	23564366
chr13	23569220	23576380
chr13	23579600	23583601
chr13	23583956	23587957
chr13	23619124	23624559
chr13	23681959	23686613
chr13	23693809	23700459
chr13	23708811	23712812
chr13	23736805	23740806
chr13	23743521	23748733
chr13	23749086	23754379
chr13	23754935	23765667
chr13	23780539	23784540
chr13	23805025	23809026
chr13	23837432	23844406
chr13	23867016	23872272
chr13	23913007	23917008
chr13	23932156	23936461
chr13	23989214	23993215
chr13	24020636	24024637
chr13	24097663	24101664
chr13	24106594	24110595
chr13	24278790	24282791
chr13	24325402	24329403
chr13	24412975	24418902
chr13	24580187	24584188
chr13	24602239	24606768
chr13	24612604	24616605
chr13	24636646	24640647
chr13	24739255	24743256
chr13	24759863	24763938
chr13	24799655	24803656
chr13	24804441	24808442
chr13	24829489	24833943
chr13	24843129	24847130
chr13	24903598	24907599
chr13	24935399	24939662
chr13	24941150	24945151
chr13	24988999	24993000
chr13	25018317	25022318
chr13	25054002	25058003
chr13	25267996	25271997
chr13	25964316	25968317
chr13	26310406	26314407
chr13	26683393	26687510
chr13	26768165	26772166
chr13	27055568	27059569
chr13	27092187	27096188
chr13	27119702	27123703
chr13	27154797	27158798
chr13	27194658	27200902
chr13	27240428	27244429
chr13	27257487	27261488
chr13	27310625	27314626
chr13	27343671	27347672
chr13	27388846	27392847
chr13	27436688	27440689
chr13	27511217	27515218
chr13	27562606	27566607
chr13	27580171	27584172
chr13	27608582	27612583
chr13	27640493	27644494
chr13	27666036	27670037
chr13	27714737	27718738
chr13	27778804	27782805
chr13	27799653	27803654
chr13	27847340	27851341
chr13	28014221	28018222
chr13	28140482	28144483
chr13	28212907	28216908
chr13	28708873	28712874
chr13	28883422	28887423
chr13	28951682	28955683
chr13	29012412	29018254
chr13	29030392	29034393
chr13	29853673	29857674
chr13	29913015	29917016
chr13	29982391	29988064
chr13	30134488	30138489
chr13	30334354	30338355
chr13	30378952	30382953
chr13	30543316	30547317
chr13	30613041	30617042
chr13	30658057	30662058
chr13	30747256	30751257
chr13	30793226	30797227
chr13	30923847	30927848
chr13	30945761	30952299
chr13	30972047	30976203
chr13	31239086	31243087
chr13	31327822	31331823
chr13	31406922	31410923
chr13	31556168	31560169
chr13	31562747	31566748
chr13	31580513	31584514
chr13	31593491	31597492
chr13	31623792	31627815
chr13	31804644	31808645
chr13	32336544	32340545
chr13	32779779	32783780
chr13	32800028	32804029
chr13	32804757	32808758
chr13	32849185	32853186
chr13	32896140	32900141
chr13	32963511	32967512
chr13	33002539	33006540
chr13	33025412	33029413
chr13	33082101	33086102
chr13	33156351	33161755
chr13	33190957	33194958
chr13	33247608	33251609
chr13	33322075	33326076
chr13	33482788	33486789
chr13	33566869	33571318
chr13	33659403	33663474
chr13	33841408	33845409
chr13	33878786	33882787
chr13	33903708	33907709
chr13	33934030	33938084
chr13	33962657	33969152
chr13	34000395	34004873
chr13	34035639	34039640
chr13	34076008	34080009
chr13	34111272	34115273
chr13	34128354	34132355
chr13	34138809	34142810
chr13	34160962	34164963
chr13	34297151	34301152
chr13	34343182	34347183
chr13	34650681	34654922
chr13	34732848	34736849
chr13	34737640	34741641
chr13	34744541	34748542
chr13	34873492	34877493
chr13	34886122	34890123
chr13	34914989	34921993
chr13	34922407	34926408
chr13	34961809	34965981
chr13	34992144	34996145
chr13	35025096	35029097
chr13	35165804	35169805
chr13	35179621	35183622
chr13	35210048	35214049
chr13	35541901	35545902
chr13	35657860	35661861
chr13	35736455	35743401
chr13	35904347	35908348
chr13	35965904	35970598
chr13	36115357	36119642
chr13	36732477	36736478
chr13	37047213	37052245
chr13	37343343	37347344
chr13	37433149	37437150
chr13	37449157	37453158
chr13	37539355	37543356
chr13	37715648	37719649
chr13	37824036	37829392
chr13	37886432	37890870
chr13	37992190	37996191
chr13	38034937	38039070
chr13	38054671	38058672
chr13	38149292	38153293
chr13	38202937	38206938
chr13	38218605	38222606
chr13	38343714	38347715
chr13	38459793	38463794
chr13	38525914	38530825
chr13	38633109	38637110
chr13	38657028	38661029
chr13	38958537	38962876
chr13	39789384	39793385
chr13	40286030	40290031
chr13	40359450	40363451
chr13	40723187	40736921
chr13	40857766	40861767
chr13	40884756	40888757
chr13	40915632	40919633
chr13	40999008	41003152
chr13	41014248	41018249
chr13	41068465	41072466
chr13	41077706	41081707
chr13	41103683	41107684
chr13	41107988	41112184
chr13	41121421	41125422
chr13	41218162	41222404
chr13	41247842	41251843
chr13	41357001	41361970
chr13	41485360	41489361
chr13	41604214	41608215
chr13	41647441	41652761
chr13	41654010	41658011
chr13	41845488	41849617
chr13	41863913	41867914
chr13	42050019	42054020
chr13	42299474	42303475
chr13	42368801	42372802
chr13	42678797	42682798
chr13	42707579	42711580
chr13	42864245	42868246
chr13	43120837	43127887
chr13	43169501	43173502
chr13	43302172	43306173
chr13	43363504	43367505
chr13	43368717	43372718
chr13	43396374	43400375
chr13	43478973	43482974
[truncated: 28,977 more rows]
