# Supplementary material for: A subset of topologically associating domains fold into mesoscale core-periphery networks
Source: Sci Rep. 2019 Jul 2;9:9526. doi: 10.1038/s41598-019-45457-9 (PMC6606598; doi:10.1038/s41598-019-45457-9)
Supplement: Supplementary file 9 — Supplementary Table 10 [file 41598_2019_45457_MOESM9_ESM.xlsx]

## Sheet: ES-only CTCF Annotations
#chr	start	end
chr1	3448150	3448492
chr1	3611270	3611596
chr1	4058620	4058846
chr1	4173437	4173689
chr1	4255697	4256015
chr1	4297069	4297476
chr1	4491870	4492312
chr1	4549327	4549547
chr1	4669768	4670041
chr1	4779303	4779825
chr1	4783342	4783602
chr1	4825504	4825718
chr1	4828797	4829169
chr1	4836597	4836901
chr1	4842774	4843067
chr1	4855288	4856011
chr1	4865940	4866486
chr1	4876916	4877464
chr1	4892319	4892638
chr1	4936520	4936882
chr1	4971060	4971447
chr1	5017807	5018274
chr1	5138414	5138899
chr1	5206776	5207212
chr1	5917801	5918331
chr1	6142164	6142516
chr1	6166659	6166928
chr1	6190513	6190884
chr1	6457898	6458164
chr1	6489086	6489358
chr1	6580618	6580844
chr1	6969364	6969715
chr1	6978061	6978281
chr1	6979624	6980002
chr1	6997633	6998115
chr1	7099307	7099625
chr1	7103634	7103989
chr1	7253101	7253374
chr1	7360537	7360731
chr1	7843278	7843480
chr1	7914738	7914974
chr1	8760306	8760684
chr1	8939089	8939310
chr1	9408112	9408341
chr1	9449036	9449359
chr1	9463261	9463675
chr1	9469321	9469924
chr1	9513665	9514002
chr1	9545786	9546118
chr1	9553006	9553217
chr1	9569422	9569680
chr1	9725620	9725858
chr1	9729437	9729997
chr1	9737705	9738115
chr1	9740743	9741066
chr1	9814869	9815150
chr1	9845851	9846184
chr1	9865310	9865670
chr1	9935491	9935747
chr1	9939178	9939398
chr1	9945091	9945284
chr1	9952001	9952213
chr1	9989978	9990371
chr1	9992423	9992640
chr1	10114690	10115132
chr1	10196924	10197350
chr1	10221139	10221339
chr1	10332885	10333233
chr1	10507361	10507647
chr1	10617964	10618242
chr1	10832044	10832550
chr1	10837185	10837542
chr1	11004145	11004424
chr1	11173110	11173303
chr1	11217607	11218026
chr1	11353267	11353546
chr1	11466154	11466744
chr1	11644175	11644495
chr1	11757917	11758223
chr1	11871060	11871280
chr1	12701589	12702029
chr1	12740984	12741210
chr1	12805672	12805963
chr1	12818761	12819171
chr1	12840590	12840816
chr1	12842684	12843072
chr1	12865302	12865718
chr1	12913307	12913662
chr1	12935769	12936257
chr1	13025911	13026113
chr1	13037503	13037877
chr1	13079569	13079907
chr1	13134264	13134763
chr1	13138208	13138620
chr1	13142612	13143277
chr1	13178542	13178844
chr1	13199140	13199483
chr1	13216471	13216738
chr1	13263952	13264312
chr1	13328237	13328468
chr1	13355589	13356061
chr1	13376799	13377204
chr1	13424166	13424524
chr1	13623748	13624002
chr1	13624758	13625090
chr1	13625629	13625995
chr1	13632236	13632574
chr1	13697315	13697761
chr1	13839579	13840101
chr1	14133674	14133975
chr1	14137648	14138018
chr1	14177194	14177574
chr1	14706219	14706617
chr1	14915543	14915794
chr1	14918689	14919135
chr1	14961147	14961435
chr1	15017667	15018040
chr1	15627159	15627394
chr1	15644009	15644413
chr1	15719493	15719848
chr1	15819128	15819414
chr1	15889577	15889816
chr1	16006854	16007312
chr1	16061941	16062342
chr1	16065632	16065909
chr1	16068066	16068493
chr1	16090821	16091178
chr1	16109812	16110005
chr1	16115183	16115833
chr1	16491136	16491769
chr1	16553924	16554328
chr1	16577715	16578106
chr1	16582958	16583195
chr1	16619567	16619819
chr1	16631728	16632177
chr1	16637983	16638329
chr1	16645985	16646324
chr1	16721032	16721343
chr1	17113061	17113335
chr1	17205300	17205498
chr1	17250612	17250938
chr1	17636047	17636313
chr1	17707308	17707667
chr1	17911181	17911424
chr1	17972730	17972941
chr1	18015673	18016027
chr1	18206967	18207226
chr1	18269526	18269823
chr1	18284283	18284631
chr1	18289922	18290441
chr1	18379231	18379515
chr1	18384148	18384484
chr1	18610658	18611027
chr1	19149804	19150151
chr1	19192532	19192923
chr1	19236709	19237090
chr1	19290051	19290542
chr1	19577137	19577505
chr1	19811821	19812125
chr1	20374096	20374378
chr1	20544459	20544943
chr1	20548025	20548313
chr1	20714329	20714568
chr1	20738512	20738840
chr1	20742471	20742664
chr1	20751075	20751425
chr1	20762147	20762626
chr1	20795747	20796050
chr1	20838362	20838583
chr1	20880136	20880413
chr1	20890865	20891293
chr1	20909470	20909847
chr1	20925267	20925712
chr1	20940081	20940411
chr1	20942967	20943523
chr1	20974668	20975032
chr1	20994456	20994726
chr1	21080372	21080848
chr1	21125301	21125523
chr1	21128600	21128924
chr1	21162864	21163144
chr1	21266676	21267129
chr1	21272203	21272402
chr1	21276119	21276580
chr1	21373242	21373435
chr1	21394193	21394542
chr1	21419428	21419738
chr1	21522036	21522463
chr1	21960658	21960960
chr1	21981974	21982172
chr1	21983058	21983467
chr1	22358253	22358620
chr1	22377442	22378107
chr1	22409004	22409373
chr1	22497948	22498296
chr1	22540475	22540872
chr1	22960597	22960795
chr1	23059701	23059963
chr1	23114776	23115192
chr1	23160508	23160789
chr1	23674859	23675415
chr1	23818688	23818943
chr1	23850407	23850655
chr1	23935280	23935727
chr1	23959406	23959830
chr1	23995435	23995803
chr1	24001407	24001792
chr1	24175145	24175537
chr1	24256402	24256764
chr1	24297363	24297904
chr1	24337375	24338129
chr1	24680851	24681760
chr1	24687482	24687697
chr1	24716832	24717235
chr1	25459695	25459896
chr1	26524441	26525019
chr1	26824214	26824602
chr1	26828310	26828645
chr1	27125921	27126258
chr1	27308343	27308575
chr1	27900263	27900712
chr1	28387991	28388233
chr1	28392070	28392395
chr1	28431128	28431485
chr1	28622833	28623120
chr1	28629160	28629494
chr1	28784417	28784630
chr1	29160094	29160468
chr1	29253952	29254290
chr1	29272087	29272302
chr1	29566126	29566469
chr1	29846691	29846990
chr1	30637834	30638184
chr1	30890623	30890851
chr1	30913757	30913951
chr1	30918493	30918688
chr1	30943601	30943942
chr1	30949918	30950191
chr1	30963867	30964125
chr1	31337068	31337528
chr1	31379058	31379374
chr1	31835260	31835646
chr1	31891855	31892266
chr1	31995863	31996251
chr1	32221011	32221253
chr1	32768601	32768863
chr1	33203507	33203842
chr1	33296114	33296507
chr1	33331844	33332140
chr1	33512725	33512974
chr1	33597014	33597394
chr1	33640630	33641018
chr1	33670342	33670685
chr1	33702333	33702692
chr1	33710554	33710785
chr1	33723075	33723388
chr1	33727393	33727648
chr1	33728121	33728354
chr1	33737852	33738208
chr1	33749168	33749430
chr1	33782430	33782669
chr1	33784352	33784554
chr1	33810062	33810452
chr1	33842032	33842273
chr1	33846822	33847303
chr1	33849300	33849640
chr1	33872554	33872785
chr1	33874593	33874893
chr1	33883464	33884161
chr1	33885252	33885501
chr1	33906910	33907173
chr1	33947894	33948282
chr1	33997760	33998047
chr1	34002535	34002820
chr1	34010988	34011487
chr1	34020976	34021242
chr1	34049617	34050008
chr1	34050483	34050710
chr1	34072466	34072685
chr1	34090316	34090684
chr1	34097616	34097966
chr1	34118530	34118809
chr1	34174922	34175233
chr1	34178195	34178512
chr1	34232343	34232805
chr1	34439991	34440188
chr1	34442024	34442353
chr1	34485731	34486240
chr1	34487401	34487789
chr1	34513082	34513403
chr1	34516013	34516404
chr1	34518277	34518602
chr1	34537016	34537209
chr1	34541083	34541619
chr1	34543993	34544264
chr1	34545766	34546000
chr1	34574077	34574399
chr1	34664879	34665189
chr1	34775526	34775974
chr1	34776366	34776825
chr1	34791776	34792100
chr1	34807931	34808269
chr1	34812684	34812999
chr1	34818078	34818297
chr1	34842562	34842898
chr1	34843373	34843706
chr1	34912009	34912387
chr1	34930139	34930438
chr1	34961678	34962064
chr1	34966408	34966725
chr1	34988211	34988585
chr1	35056025	35056270
chr1	35072891	35073134
chr1	35220732	35221008
chr1	35392407	35392835
chr1	35465080	35465578
chr1	35495368	35495752
chr1	35500100	35500390
chr1	35575656	35575862
chr1	35715900	35716537
chr1	35758706	35759006
chr1	35765579	35765952
chr1	35846523	35847006
chr1	35915023	35915425
chr1	35980707	35980935
chr1	36007983	36008294
chr1	36010164	36010665
chr1	36022727	36022974
chr1	36063398	36063688
chr1	36068278	36068537
chr1	36103925	36104284
chr1	36106900	36107278
chr1	36150387	36150647
chr1	36211865	36212154
chr1	36236698	36236952
chr1	36254576	36255117
chr1	36256215	36256804
chr1	36258582	36258817
chr1	36310636	36310940
chr1	36321643	36322182
chr1	36325308	36325642
chr1	36349055	36349286
chr1	36371650	36371945
chr1	36396532	36396890
chr1	36488723	36488995
chr1	36496806	36497151
chr1	36512582	36512881
chr1	36533179	36533506
chr1	36545815	36546349
chr1	36551856	36552136
chr1	36608277	36608498
chr1	36615909	36616372
chr1	36664383	36665175
chr1	36672008	36672329
chr1	36678097	36678391
chr1	36683634	36683827
chr1	36736054	36736315
chr1	36758577	36758914
chr1	36785307	36785683
chr1	36786287	36786813
chr1	36786890	36787291
chr1	36791010	36791528
chr1	36805509	36805904
chr1	36821923	36822439
chr1	36823572	36823896
chr1	36824716	36825049
chr1	36830486	36830705
chr1	36833097	36833461
chr1	36833864	36834308
chr1	36848011	36848443
chr1	36853131	36853439
chr1	36890280	36890479
chr1	36929932	36930386
chr1	36933056	36933484
chr1	36943360	36943615
chr1	36943937	36944313
chr1	36988681	36988915
chr1	37034513	37034834
chr1	37040610	37041008
chr1	37048337	37048575
chr1	37098545	37099062
chr1	37110886	37111278
chr1	37132464	37132824
chr1	37151886	37152269
chr1	37175454	37175718
chr1	37236082	37236554
chr1	37249258	37249527
chr1	37258346	37258842
chr1	37538725	37539128
chr1	37624182	37624573
chr1	37635738	37636799
chr1	37637042	37637358
chr1	37641884	37642333
chr1	37653976	37655013
chr1	37675361	37675955
chr1	37690641	37691064
chr1	37705083	37705502
chr1	37708269	37708679
chr1	37802381	37802715
chr1	37864964	37865225
chr1	37881846	37882164
chr1	37901731	37902117
chr1	37904636	37905042
chr1	37931725	37932205
chr1	37961792	37962122
chr1	37965533	37965922
chr1	37968191	37968529
chr1	37973565	37973833
chr1	38019987	38020278
chr1	38052206	38052439
chr1	38150364	38150696
chr1	38307131	38307967
chr1	38390898	38391281
chr1	38392303	38392511
chr1	38433191	38433432
chr1	38525435	38525732
chr1	38569729	38570063
chr1	38605491	38605820
chr1	38628458	38628739
chr1	38639654	38640063
chr1	38654938	38655341
chr1	38919841	38920159
chr1	38989558	38989798
chr1	39048636	39049014
chr1	39094023	39094376
chr1	39133670	39134034
chr1	39177433	39177663
chr1	39192402	39193068
chr1	39206812	39207350
chr1	39227711	39228058
chr1	39229969	39230502
chr1	39291434	39291676
chr1	39344966	39345367
chr1	39352754	39353194
chr1	39362130	39362520
chr1	39390711	39391278
chr1	39392865	39393207
chr1	39414106	39414725
chr1	39415769	39415962
chr1	39416351	39417320
chr1	39432159	39432512
chr1	39436859	39437200
chr1	39470342	39470613
chr1	39489449	39489676
chr1	39497031	39497412
chr1	39497658	39498240
chr1	39512505	39512729
chr1	39540584	39540993
chr1	39664224	39664669
chr1	39680525	39680977
chr1	39710032	39710362
chr1	39720646	39720969
chr1	39758389	39758840
chr1	39761348	39761783
chr1	39834283	39834561
chr1	39949231	39949548
chr1	39950037	39950371
chr1	39955383	39955667
chr1	40000586	40001355
chr1	40002065	40002598
chr1	40266710	40266957
chr1	40290610	40290974
chr1	40329163	40329472
chr1	40465498	40465711
chr1	40607787	40608005
chr1	40677344	40677687
chr1	40743804	40743997
chr1	40924236	40924541
chr1	41037784	41038096
chr1	41058282	41058662
chr1	41105417	41105819
chr1	41149772	41149965
chr1	41798369	41798584
chr1	42075439	42075775
chr1	42106484	42106689
chr1	42160760	42161137
chr1	42376128	42376449
chr1	42500835	42501032
chr1	42514458	42514793
chr1	42714515	42715235
chr1	42718542	42718968
chr1	42788493	42788784
chr1	42807927	42808264
chr1	42856003	42856932
chr1	42864137	42864512
chr1	42878060	42878264
chr1	42980369	42980680
chr1	42993791	42994150
chr1	43000483	43000679
chr1	43051933	43052297
chr1	43059236	43059553
chr1	43280109	43280461
chr1	43312735	43312955
chr1	43454472	43454695
chr1	43511270	43511687
chr1	43561476	43561901
chr1	43589958	43590221
chr1	43635765	43636092
chr1	43676603	43676866
chr1	43753824	43754017
chr1	43809002	43809262
chr1	43824561	43824865
chr1	43892943	43893306
chr1	43958971	43959273
chr1	44054245	44054523
chr1	44109155	44109486
chr1	44119697	44120335
chr1	44164814	44165181
chr1	44167780	44168393
chr1	44173310	44173684
chr1	44202916	44203159
chr1	44237310	44237698
chr1	44473703	44473911
chr1	44532058	44532307
chr1	44858779	44858983
chr1	45322391	45322631
chr1	45342155	45342395
chr1	45431314	45431511
chr1	45501413	45501689
chr1	45554370	45554578
chr1	45672645	45673109
chr1	45675111	45675490
chr1	45862832	45863300
chr1	45901073	45901337
chr1	45931202	45931523
chr1	45949042	45949352
chr1	46066963	46067351
chr1	46342079	46342371
chr1	46422355	46422660
chr1	46425657	46426075
chr1	46698019	46698258
chr1	46734815	46735192
chr1	46769326	46769662
chr1	46778728	46778947
chr1	46779516	46779859
chr1	46817596	46817887
chr1	46939311	46939706
chr1	46957399	46957685
chr1	47804233	47804546
chr1	47891345	47891628
chr1	48708023	48708268
chr1	49565156	49565398
chr1	49592573	49592884
chr1	50029748	50030114
chr1	50212305	50212521
chr1	51010963	51011216
chr1	51288675	51289407
chr1	51338095	51338475
chr1	51357549	51357899
chr1	51367779	51367993
chr1	51549061	51549299
chr1	51710905	51711120
chr1	51727178	51727497
chr1	51744037	51744465
chr1	51837880	51838117
chr1	51915906	51916264
chr1	51926865	51927191
chr1	51986506	51986794
chr1	52003498	52003846
chr1	52037835	52038203
chr1	52084965	52085270
chr1	52100476	52100969
chr1	52119172	52119564
chr1	52131911	52132315
chr1	52140823	52141077
chr1	52147438	52147755
chr1	52303864	52304154
chr1	52328538	52328860
chr1	52489631	52490321
chr1	52581856	52582278
chr1	52626405	52626764
chr1	52631533	52632035
chr1	52671730	52672100
chr1	52691319	52691738
chr1	52816925	52817275
chr1	52856966	52857254
chr1	52964567	52965010
chr1	53099925	53100196
chr1	53103403	53103664
chr1	53313243	53313573
chr1	53331563	53331762
chr1	53465999	53466200
chr1	53704159	53704527
chr1	53706286	53706740
chr1	53748579	53748964
chr1	54056349	54056585
chr1	54250400	54250740
chr1	54283030	54283302
chr1	54362661	54363078
chr1	54373739	54374084
chr1	54437091	54437307
chr1	54451824	54452095
chr1	54477881	54478322
chr1	54541085	54541373
chr1	54567659	54567879
chr1	54675473	54675797
chr1	54736906	54737302
chr1	54869869	54870230
chr1	54934632	54935123
chr1	54948120	54948385
chr1	55025557	55026036
chr1	55037858	55038138
chr1	55052366	55052636
chr1	55053172	55053365
chr1	55076703	55076903
chr1	55081972	55082541
chr1	55086092	55086346
chr1	55089567	55089900
chr1	55106442	55106666
chr1	55115338	55115585
chr1	55135797	55136253
chr1	55161897	55162520
chr1	55185709	55186165
chr1	55203808	55204179
chr1	55213241	55213724
chr1	55263642	55263955
chr1	55293722	55294053
chr1	55295120	55295464
chr1	55429703	55430071
chr1	55473768	55474172
chr1	55584851	55585124
chr1	55599771	55600059
chr1	55693018	55693277
chr1	56036825	56037040
chr1	56344198	56344489
chr1	56567603	56567969
chr1	56753276	56753662
chr1	56892839	56893036
chr1	56995056	56995419
chr1	57000372	57000791
chr1	57048916	57049253
chr1	57051988	57052399
chr1	57095542	57095892
chr1	57134840	57135141
chr1	57164860	57165123
chr1	57281451	57281830
chr1	57382322	57382524
chr1	57403700	57404018
chr1	57406501	57406765
chr1	57688763	57689137
chr1	58079677	58080116
chr1	58089480	58089857
chr1	58144785	58145153
chr1	58149954	58150267
chr1	58240310	58240718
chr1	58241893	58242088
chr1	58306848	58307121
chr1	58337736	58338100
chr1	58391489	58391796
chr1	58392982	58393192
chr1	58395409	58395941
chr1	58401736	58402031
chr1	58420956	58421268
chr1	58448313	58448892
chr1	58476675	58477041
chr1	58498770	58499202
chr1	58500987	58501274
chr1	58560368	58560933
chr1	58600933	58601275
chr1	58618782	58619215
chr1	58668882	58669160
chr1	58697594	58698003
chr1	58710120	58710455
chr1	58713040	58713434
chr1	58761473	58761838
chr1	58802444	58802803
chr1	59009250	59009649
chr1	59070787	59071462
chr1	59243769	59244161
chr1	59258799	59259320
chr1	59286299	59286878
chr1	59294536	59294869
chr1	59300940	59301314
chr1	59393752	59393959
chr1	59424167	59424433
chr1	59427165	59427495
chr1	59432605	59432890
chr1	59441053	59441462
chr1	59441950	59442179
chr1	59453383	59453711
chr1	59471709	59471959
chr1	59482057	59482456
chr1	59483588	59484200
chr1	59491675	59491929
chr1	59517901	59518149
chr1	59523318	59523837
chr1	59563397	59563759
chr1	59564699	59564892
chr1	59570463	59570695
chr1	59580889	59581280
chr1	59603951	59604363
chr1	59608842	59609907
chr1	59609960	59610160
chr1	59610886	59611502
chr1	59618536	59618749
chr1	59627078	59627424
chr1	59630503	59631217
chr1	59638343	59638793
chr1	59646702	59647085
chr1	59651162	59651472
chr1	59657120	59657428
chr1	59661279	59661737
chr1	59676409	59676636
chr1	59679923	59680248
chr1	59681532	59681795
chr1	59685458	59685726
chr1	59687667	59687876
chr1	59689350	59689876
chr1	59695150	59695578
chr1	59717555	59717748
chr1	59736867	59737448
chr1	59746159	59746352
chr1	59747494	59747743
chr1	59749499	59750089
chr1	59763191	59763574
chr1	59768515	59768723
chr1	59784038	59784550
chr1	59789873	59790348
chr1	59794542	59794796
chr1	59812765	59813120
chr1	59822268	59822549
chr1	59841844	59842261
chr1	59862500	59862940
chr1	59892806	59893112
chr1	59909359	59909730
chr1	59973036	59973482
chr1	59977480	59977701
chr1	59995662	59996098
chr1	60000383	60000878
chr1	60008556	60008957
chr1	60035325	60035699
chr1	60036167	60036479
chr1	60104047	60104347
chr1	60104556	60105152
chr1	60160166	60160457
chr1	60160998	60161205
chr1	60167293	60167728
chr1	60193839	60194200
chr1	60202782	60203038
chr1	60205847	60206227
chr1	60239195	60239908
chr1	60247005	60247362
chr1	60301464	60301788
chr1	60340882	60341285
chr1	60372134	60372425
chr1	60382526	60382909
chr1	60382999	60383193
chr1	60394411	60394647
chr1	60404871	60405305
chr1	60423893	60424263
chr1	60428106	60428592
chr1	60441269	60441836
chr1	60447068	60447514
chr1	60448631	60449036
chr1	60454670	60455090
chr1	60513649	60513973
chr1	60530132	60530477
chr1	60558529	60559046
chr1	60778750	60779266
chr1	60853440	60853750
chr1	60857297	60857724
chr1	60944747	60945064
chr1	60945691	60946006
chr1	61097185	61097378
chr1	61125115	61125544
chr1	61484015	61484252
chr1	61639365	61639598
chr1	61670040	61670328
chr1	61740941	61741337
chr1	61777015	61777365
chr1	61967097	61967540
chr1	62078016	62078329
chr1	62378318	62378806
chr1	62401709	62402128
chr1	62598003	62598325
chr1	62695870	62696067
chr1	62706598	62707098
chr1	62716863	62717078
chr1	62738228	62738643
chr1	62774867	62775235
chr1	62783229	62783587
chr1	62795498	62796191
chr1	62842047	62842337
chr1	62984329	62984832
chr1	63037449	63037690
chr1	63057879	63058141
chr1	63067550	63067807
chr1	63080885	63081117
chr1	63090605	63091194
chr1	63100314	63100566
chr1	63100902	63101358
chr1	63114172	63114407
chr1	63115971	63116422
chr1	63142701	63143085
chr1	63146028	63146522
chr1	63158379	63158662
chr1	63160355	63160785
chr1	63170648	63170849
chr1	63173331	63173599
chr1	63190285	63190531
chr1	63192008	63192385
chr1	63208129	63208374
chr1	63212892	63213284
chr1	63219291	63219792
chr1	63234147	63234340
chr1	63242266	63242719
chr1	63252441	63252651
chr1	63353970	63354233
chr1	63609622	63610034
chr1	63611146	63611347
chr1	63881801	63882275
chr1	63958176	63958443
chr1	64121731	64122142
chr1	64302815	64303402
chr1	64418515	64418989
chr1	64457973	64458179
chr1	64534190	64534448
chr1	64578549	64578992
chr1	64607135	64607399
chr1	64636662	64636973
chr1	64655767	64656152
chr1	64685093	64685372
chr1	64735741	64736309
chr1	64737400	64737758
chr1	64923491	64923810
chr1	64950012	64950210
chr1	65007115	65007529
chr1	65036275	65036513
chr1	65103904	65104180
chr1	65162299	65162557
chr1	65185477	65185912
chr1	65330042	65330263
chr1	65352522	65352895
chr1	65648833	65649091
chr1	65650832	65651141
chr1	65986577	65987030
chr1	66514693	66514926
chr1	66678669	66679115
chr1	66733238	66733512
chr1	66805902	66806261
chr1	66992609	66993232
chr1	67020818	67021102
chr1	67201898	67202303
chr1	67306455	67306648
chr1	68040767	68041089
chr1	68752757	68753164
chr1	68902816	68903010
chr1	69065070	69065473
chr1	69370113	69370442
chr1	69376856	69377593
chr1	69393136	69393330
chr1	69419013	69419337
chr1	69460229	69460546
chr1	69488645	69488992
chr1	70020898	70021187
chr1	70456285	70456565
chr1	70787135	70787539
chr1	70806597	70806920
chr1	70827648	70827891
chr1	70911146	70911454
chr1	70951556	70951864
chr1	71046871	71047402
chr1	71070722	71071037
chr1	71188617	71189089
chr1	71361958	71362290
chr1	71578114	71578539
chr1	71587413	71587749
chr1	71609410	71609849
chr1	71644290	71644676
chr1	71778309	71778765
chr1	71983894	71984245
chr1	72154503	72154905
chr1	72164908	72165225
chr1	72166048	72166702
chr1	72166791	72167477
chr1	72183078	72183396
chr1	72205205	72205478
chr1	72209848	72210156
chr1	72212173	72212780
chr1	72222693	72223049
chr1	72224839	72225208
chr1	72226993	72227199
chr1	72236416	72236688
chr1	72239120	72239576
chr1	72252401	72252901
chr1	72254604	72254840
chr1	72255172	72255434
chr1	72261351	72261716
chr1	72289129	72289376
chr1	72380533	72380907
chr1	72406540	72406762
chr1	72610397	72610821
chr1	72701829	72702197
chr1	72704216	72704571
chr1	72710550	72711084
chr1	72723602	72723950
chr1	72879227	72879874
chr1	73303259	73303667
chr1	73737132	73737482
chr1	73827006	73827316
chr1	73860951	73861200
chr1	73862626	73863442
chr1	73905703	73906014
chr1	73966504	73966740
chr1	74036814	74037090
chr1	74037622	74037834
chr1	74056635	74056928
chr1	74131305	74131605
chr1	74132029	74132350
chr1	74182935	74183340
chr1	74221259	74221617
chr1	74252702	74252973
chr1	74268783	74269336
chr1	74279215	74279578
chr1	74284602	74284807
chr1	74303968	74304431
chr1	74310150	74310525
chr1	74318354	74318694
chr1	74326907	74327375
chr1	74360831	74361118
chr1	74377656	74378026
chr1	74386532	74387118
chr1	74408539	74408876
chr1	74500636	74500998
chr1	74581256	74581467
chr1	74603818	74604388
chr1	74671848	74672073
chr1	74674546	74674889
chr1	74692858	74693079
chr1	74711957	74712293
chr1	74713093	74713373
chr1	74727626	74727884
chr1	74748704	74749442
chr1	74756741	74757221
chr1	74767066	74767455
chr1	74775750	74776461
chr1	74776728	74777100
chr1	74802895	74803582
chr1	74808979	74809407
chr1	74823661	74824142
chr1	74873333	74873703
chr1	74915754	74916208
chr1	74954163	74954606
chr1	74973582	74973971
chr1	75050298	75050530
chr1	75122203	75122972
chr1	75156467	75156848
chr1	75161058	75161400
chr1	75163589	75164062
chr1	75182207	75182636
chr1	75232395	75232930
chr1	75236303	75236496
chr1	75240548	75240761
chr1	75244682	75245030
chr1	75252920	75253372
chr1	75294925	75295208
chr1	75298210	75298492
chr1	75316996	75317326
chr1	75323356	75323584
chr1	75327436	75327890
chr1	75333411	75333720
chr1	75345083	75345344
chr1	75363489	75363828
chr1	75381434	75381856
chr1	75390280	75390710
chr1	75422089	75422361
chr1	75428676	75429005
chr1	75434101	75434359
chr1	75435116	75435893
chr1	75478370	75478679
chr1	75482879	75483206
chr1	75487990	75488227
chr1	75518464	75518788
chr1	75546629	75547074
chr1	75566604	75566986
chr1	75578616	75578867
chr1	75608979	75609306
chr1	75642349	75642629
chr1	75681888	75682295
chr1	75690337	75690704
chr1	75741665	75742043
chr1	75812141	75812526
chr1	75816276	75816727
chr1	75901157	75901485
chr1	76216931	76217277
chr1	76872610	76872884
chr1	77021325	77021632
chr1	77198459	77198764
chr1	77496642	77496943
chr1	77740450	77740656
chr1	77805182	77805555
chr1	78000896	78001210
chr1	78036715	78037293
chr1	78177778	78178184
chr1	78200230	78200576
chr1	78267414	78267939
chr1	78325814	78326120
chr1	78520933	78521382
chr1	78530435	78530999
chr1	78557352	78557761
chr1	78582028	78582222
chr1	78623683	78623876
chr1	78629830	78630033
chr1	78633427	78633645
chr1	78798942	78799250
chr1	78969492	78969857
chr1	79611325	79611725
chr1	79626163	79626532
chr1	79778736	79778948
chr1	79819420	79819768
chr1	79858602	79858937
chr1	79998132	79998396
chr1	80157543	80157762
chr1	80208703	80208986
chr1	80219517	80219785
chr1	80230661	80230999
chr1	80244100	80244447
chr1	80299522	80300025
chr1	80727449	80727774
chr1	80863362	80863709
chr1	81710036	81710229
chr1	82288668	82288967
chr1	82290156	82290434
chr1	82481404	82481700
chr1	82545666	82545919
chr1	82741723	82741998
chr1	82773100	82773482
chr1	82789309	82789677
chr1	82794950	82795196
chr1	82913104	82913476
chr1	82959990	82960353
chr1	82985375	82985662
chr1	83000328	83000694
chr1	83011045	83011283
chr1	83045139	83045458
chr1	83116655	83117044
chr1	83138693	83139043
chr1	83363136	83363433
chr1	83407222	83407500
chr1	84130296	84130632
chr1	84134873	84135066
chr1	84248626	84248978
chr1	84418533	84418856
chr1	84484300	84484522
chr1	84623099	84623451
chr1	84708661	84708927
chr1	84741361	84741909
chr1	84765003	84765296
chr1	84817115	84817484
chr1	84820259	84820457
chr1	84831862	84832209
chr1	84841763	84842123
chr1	84865436	84865693
chr1	84866004	84866589
chr1	84866658	84867106
chr1	84869542	84869974
chr1	84879715	84880241
chr1	84880496	84880859
chr1	84881206	84881835
chr1	84883905	84884261
chr1	84885853	84886402
chr1	84886773	84887083
chr1	84887683	84888069
chr1	84896673	84897061
chr1	84897413	84897771
chr1	84905379	84905597
chr1	84950905	84951173
chr1	85069127	85069345
chr1	85120229	85120490
chr1	85243587	85243961
chr1	85287150	85287610
chr1	85342210	85342561
chr1	85738280	85738659
chr1	85756988	85757301
chr1	85819706	85820100
chr1	85888757	85889098
chr1	85895386	85896021
chr1	85899425	85899863
chr1	85935349	85935850
chr1	86018071	86018867
chr1	86021621	86022162
chr1	86050654	86050866
chr1	86093769	86094119
chr1	86097881	86098242
chr1	86144157	86144645
chr1	86157028	86157223
chr1	86169145	86169351
chr1	86188818	86189441
chr1	86204026	86204375
chr1	86250657	86251091
chr1	86273314	86273627
chr1	86301751	86302106
chr1	86302973	86303324
chr1	86309511	86310908
chr1	86315589	86315872
chr1	86327873	86328101
chr1	86348795	86349191
chr1	86370849	86371189
chr1	86392685	86393287
chr1	86401272	86401679
chr1	86421971	86422320
chr1	86431841	86432093
chr1	86447658	86447920
chr1	86448905	86449214
chr1	86450020	86450377
chr1	86455739	86456350
chr1	86472150	86472392
chr1	86482736	86482929
chr1	86484814	86485393
chr1	86486151	86486741
chr1	86509112	86509781
chr1	86538374	86539294
chr1	86539457	86540066
chr1	86578065	86578261
chr1	86601416	86601768
chr1	86609350	86609865
chr1	86612077	86612660
chr1	86615600	86615966
chr1	86652684	86653074
chr1	86698735	86699167
chr1	86862796	86863296
chr1	86914719	86915115
chr1	86972656	86973167
chr1	87046956	87047276
chr1	87070042	87070261
chr1	87070666	87071147
chr1	87086964	87087334
chr1	87098492	87099068
chr1	87153781	87153995
chr1	87165516	87165747
chr1	87175247	87175489
chr1	87191766	87192263
chr1	87206245	87206736
chr1	87208917	87209346
chr1	87239169	87239535
chr1	87282049	87283003
chr1	87315468	87315822
chr1	87327100	87327427
chr1	87337990	87338409
chr1	87342263	87342527
chr1	87343643	87344041
chr1	87353193	87353386
chr1	87374695	87374979
chr1	87399404	87399712
chr1	87470252	87470508
chr1	87503905	87504227
chr1	87507781	87508049
chr1	87541568	87541992
chr1	87673522	87673888
chr1	87682580	87682859
chr1	87690959	87691245
chr1	87715287	87715519
chr1	87715712	87715990
chr1	87810428	87810774
chr1	87867825	87868067
chr1	87886253	87886614
chr1	87906583	87906908
chr1	87963524	87964104
chr1	88085606	88085966
chr1	88217169	88217536
chr1	88308208	88308408
chr1	88368334	88368712
chr1	88445382	88445821
chr1	88465626	88466099
chr1	88473881	88474465
chr1	88504366	88504586
chr1	88556076	88556302
chr1	88603567	88603841
chr1	88611335	88611571
chr1	88623558	88623821
chr1	88717761	88718200
chr1	88720907	88721290
chr1	88760723	88761081
chr1	88777001	88777418
chr1	88806987	88807348
chr1	88816024	88816366
chr1	88818358	88818584
chr1	88900357	88900766
chr1	88926784	88927126
chr1	88963828	88964260
chr1	88968357	88968876
chr1	89006684	89007022
chr1	89057586	89058444
chr1	89113219	89113570
chr1	89232423	89232738
chr1	89276519	89277038
chr1	89282367	89282619
chr1	89354763	89355100
chr1	89364946	89365307
chr1	89401710	89401960
chr1	89612496	89612882
chr1	89633980	89634466
chr1	89696726	89696939
chr1	89752661	89753090
chr1	89770178	89770740
chr1	89778511	89778863
chr1	89820961	89821412
chr1	89831150	89831484
chr1	89841714	89842080
chr1	89907347	89907720
chr1	89922972	89923240
chr1	89935758	89936120
chr1	89939998	89940801
chr1	90043204	90043581
chr1	90092753	90093071
chr1	90118592	90118865
chr1	90159464	90160365
chr1	90193250	90193613
chr1	90272440	90272848
chr1	90281725	90282004
chr1	90303296	90303657
chr1	90369290	90369679
chr1	90372720	90373105
chr1	90470456	90470783
chr1	90471810	90472216
chr1	90473940	90474243
chr1	90478833	90479256
chr1	90554450	90554929
chr1	90577417	90577797
chr1	90633501	90633769
chr1	90782203	90782412
chr1	90849845	90850292
chr1	90901901	90902164
chr1	90909891	90910273
chr1	90927973	90928261
chr1	91037998	91038356
chr1	91172498	91172871
chr1	91179001	91179433
chr1	91199591	91199925
chr1	91345428	91345654
chr1	91416558	91416868
chr1	91424012	91424333
chr1	91432182	91432433
chr1	91447543	91447942
chr1	91459372	91459941
chr1	91514966	91515309
chr1	91534220	91534919
chr1	91546761	91547015
chr1	91600613	91601130
chr1	91602099	91602536
chr1	91655740	91656102
chr1	91660676	91661050
chr1	91730356	91730610
chr1	91801560	91801753
chr1	91807772	91808188
chr1	91817811	91818060
chr1	91819168	91819642
chr1	91897083	91897471
chr1	91901276	91901560
chr1	92017793	92018179
chr1	92069309	92069515
chr1	92084760	92085107
chr1	92092429	92092631
chr1	92113697	92113921
chr1	92122237	92122658
chr1	92209687	92209912
chr1	92271932	92272249
chr1	92632885	92633293
chr1	92684271	92684561
chr1	92707677	92708347
chr1	92835805	92836003
chr1	92842180	92842373
chr1	92848505	92848733
chr1	92849481	92849918
chr1	92868764	92868960
chr1	92884608	92884850
chr1	92901067	92901339
chr1	92931612	92932001
chr1	92949395	92949831
chr1	92985002	92985386
chr1	93018153	93018498
chr1	93029251	93029618
chr1	93072515	93072878
chr1	93086172	93086485
chr1	93091691	93092187
chr1	93125321	93125554
chr1	93153008	93153288
chr1	93172420	93172755
chr1	93194625	93195342
chr1	93206116	93206682
chr1	93217711	93217941
chr1	93252401	93252594
chr1	93314833	93315206
chr1	93373672	93373954
chr1	93379149	93379523
chr1	93399971	93400355
chr1	93438660	93438911
chr1	93481301	93481621
chr1	93486456	93486924
chr1	93543253	93543635
chr1	93593758	93594366
chr1	93602954	93603356
chr1	93607766	93608118
chr1	93648743	93649163
chr1	93657420	93657779
chr1	93661278	93661637
chr1	93667814	93668412
chr1	93686435	93686846
chr1	93713952	93714172
chr1	93726185	93726521
chr1	93742868	93743368
chr1	93792667	93793038
chr1	93810863	93811162
chr1	93897384	93897787
chr1	93925150	93925447
chr1	93969511	93969749
chr1	93988899	93989136
chr1	93993629	93993990
chr1	94067020	94067254
chr1	94468542	94468874
chr1	94470953	94471170
chr1	94975958	94976166
chr1	95113507	95113900
chr1	95368132	95368379
chr1	95397104	95397559
chr1	95664345	95664795
chr1	96262941	96263142
chr1	96369546	96369752
chr1	96607863	96608249
chr1	96768289	96768577
chr1	96896141	96896400
chr1	97246742	97247100
chr1	97700540	97700850
chr1	97784766	97785290
chr1	97794071	97794481
chr1	97877010	97877652
chr1	98052409	98052675
chr1	98074025	98074277
chr1	98440140	98440590
chr1	99435141	99435350
chr1	100410297	100410599
chr1	100656016	100656337
chr1	100830436	100830630
chr1	100887354	100887729
chr1	101901661	101901874
chr1	101918784	101919128
chr1	102314585	102314784
chr1	102344366	102344851
chr1	102352103	102352355
chr1	102635327	102635589
chr1	102876624	102877024
chr1	103267831	103268168
chr1	103338576	103338973
chr1	103636923	103637215
chr1	103698299	103698601
chr1	104120534	104120839
chr1	104755732	104756278
chr1	105489293	105489571
chr1	105563794	105564209
chr1	105649379	105649702
chr1	105658488	105658919
chr1	105780315	105780806
chr1	105844348	105844695
chr1	105881034	105881351
chr1	105947328	105947624
chr1	106051004	106051209
chr1	106054970	106055304
chr1	106059894	106060187
chr1	106216603	106216812
chr1	106544820	106545248
chr1	106550631	106550979
chr1	106613400	106613725
chr1	106712222	106712722
chr1	106799911	106800293
chr1	106961017	106961436
chr1	107346051	107346373
chr1	107384879	107385268
chr1	107554168	107554497
chr1	108548922	108549251
chr1	108770568	108770944
chr1	108824857	108825218
chr1	108827199	108827661
chr1	109539001	109539248
chr1	109834582	109834979
chr1	110002826	110003024
chr1	110062036	110062341
chr1	110156131	110156418
chr1	110533631	110533990
chr1	111599676	111599968
chr1	111811872	111812183
chr1	111842725	111843117
chr1	112416431	112416658
chr1	112874644	112875104
chr1	113228058	113228253
chr1	113365435	113365722
chr1	113526001	113526355
chr1	113837854	113838204
chr1	113936023	113936331
chr1	114100732	114101064
chr1	114961804	114962311
chr1	115111588	115111786
chr1	115178711	115178957
chr1	115601361	115601726
chr1	115824199	115824440
chr1	115875625	115876012
chr1	116394861	116395252
chr1	116417555	116417876
chr1	116710112	116710412
chr1	116786669	116786969
chr1	116793530	116793839
chr1	116846838	116847080
chr1	117379122	117379477
chr1	117457632	117458025
chr1	117496670	117497034
chr1	118335753	118336249
chr1	118374177	118374522
chr1	118378504	118379046
chr1	118411749	118412020
chr1	118434604	118434846
chr1	118436145	118436530
chr1	118466019	118466626
chr1	118622807	118623265
chr1	118627694	118628002
chr1	118641123	118641362
chr1	118649386	118649590
chr1	118690670	118690923
chr1	118731162	118731512
chr1	118764027	118764410
chr1	118842471	118842699
chr1	118970065	118970465
chr1	119022007	119022364
chr1	119032213	119032543
chr1	119094826	119095232
chr1	119119867	119120316
chr1	119125050	119125306
chr1	119153614	119154193
chr1	119160286	119160714
chr1	119209457	119209858
chr1	119256116	119256517
chr1	119260724	119261006
chr1	119345272	119345857
chr1	119350783	119351068
chr1	119355064	119355380
chr1	119381578	119381850
chr1	119397832	119398152
chr1	119426364	119426697
chr1	119435462	119435821
chr1	119443936	119444328
chr1	119465617	119465810
chr1	119474934	119475204
chr1	119494296	119494768
chr1	119529249	119529578
chr1	119534159	119534390
chr1	119546559	119546794
chr1	119618246	119618571
chr1	119626295	119626625
chr1	119635713	119636050
chr1	119638063	119638400
chr1	119642376	119642748
chr1	119685826	119686413
chr1	119771812	119772817
chr1	119787212	119787554
chr1	119806553	119806765
chr1	119808383	119808639
chr1	119840316	119840672
chr1	119849547	119849910
chr1	119913242	119913514
chr1	119938670	119939124
chr1	119965862	119966225
chr1	119985939	119986215
chr1	119997638	119998021
chr1	120018936	120019313
chr1	120085756	120086222
chr1	120089312	120089549
chr1	120105768	120106017
chr1	120157590	120158219
chr1	120190311	120190746
chr1	120215140	120215454
chr1	120237086	120237456
chr1	120243981	120244402
chr1	120252642	120253192
chr1	120264937	120265285
chr1	120266475	120266709
chr1	120277732	120278007
chr1	120289894	120290233
chr1	120296866	120297394
chr1	120299965	120300285
chr1	120340291	120340644
chr1	120342362	120342810
chr1	120403368	120403648
chr1	120447711	120448023
chr1	120556330	120556637
chr1	120566664	120566960
chr1	120633140	120633341
chr1	120639874	120640217
chr1	120685858	120686289
chr1	120698181	120698604
chr1	120713845	120714236
chr1	120795169	120795595
chr1	120810417	120810752
chr1	120897483	120897683
chr1	121067466	121067853
chr1	121071736	121072076
chr1	121190800	121191176
chr1	121449930	121450178
chr1	121460073	121460375
chr1	121527270	121527831
chr1	121528163	121528480
chr1	121605182	121605502
chr1	121628737	121629194
chr1	121708324	121708680
chr1	121801277	121801578
chr1	121803297	121803724
chr1	121830284	121830559
chr1	121904014	121904437
chr1	122007753	122008156
chr1	122055137	122055541
chr1	122065337	122065599
chr1	122136045	122136370
chr1	122169520	122169899
chr1	122227183	122227535
chr1	122345542	122345765
chr1	122636829	122637218
chr1	122662920	122663212
chr1	122748060	122748397
chr1	122844107	122844444
chr1	122849206	122849497
chr1	122989628	122990042
chr1	123003305	123003663
chr1	123347755	123348105
chr1	123378475	123378808
chr1	123440581	123440838
chr1	123729274	123729647
chr1	124332250	124332453
chr1	124556430	124556803
chr1	125150304	125150507
chr1	125382608	125383059
chr1	125491853	125492098
chr1	125508517	125508862
chr1	125517091	125517698
chr1	125518997	125519589
chr1	125525131	125525347
chr1	125546264	125546646
chr1	125581712	125582169
chr1	125633471	125633696
chr1	125646862	125647432
chr1	125660896	125661309
chr1	125676664	125677035
chr1	125677229	125677675
chr1	125705385	125705890
chr1	125719518	125719847
chr1	125825172	125825466
chr1	125933532	125933807
chr1	126123979	126124295
chr1	126401513	126401903
chr1	126407916	126408283
chr1	126492250	126492493
chr1	126496693	126497155
chr1	126612823	126613334
chr1	126923536	126923887
chr1	126947857	126948284
chr1	126953181	126953547
chr1	127101018	127101360
chr1	127135297	127135553
chr1	127205144	127205500
chr1	127221619	127221841
chr1	127226279	127226544
chr1	127238725	127239158
chr1	127262250	127262496
chr1	127330342	127330693
chr1	127466676	127467016
chr1	127477854	127478067
chr1	127744428	127744699
chr1	127845644	127846241
chr1	127906688	127907063
chr1	127921145	127921487
chr1	127980649	127981235
chr1	128009049	128009449
chr1	128012067	128012266
chr1	128047880	128048270
chr1	128121939	128122392
chr1	128135433	128135812
chr1	128167010	128167462
chr1	128221615	128221838
chr1	128229094	128229507
chr1	128253779	128253972
chr1	128265328	128265668
chr1	128280080	128280351
chr1	128282251	128283331
chr1	128301345	128301673
chr1	128324782	128325222
chr1	128376469	128376696
chr1	128393363	128393766
chr1	128396388	128397204
chr1	128407425	128407709
chr1	128420443	128420856
chr1	128423004	128423197
chr1	128441582	128441938
chr1	128546227	128546517
chr1	128566888	128567243
chr1	128746501	128746839
chr1	128821617	128822035
chr1	128943707	128944064
chr1	128990476	128990720
chr1	129055257	129055602
chr1	129106844	129107093
chr1	129284791	129285136
chr1	129340617	129340920
chr1	129416042	129416395
chr1	129611358	129611709
chr1	130342402	130342777
chr1	130373857	130374050
chr1	130502278	130502511
chr1	130786924	130787426
chr1	130838203	130838766
chr1	130875997	130876317
chr1	130912159	130912419
chr1	130926491	130926883
chr1	130969816	130970130
chr1	131050627	131051086
chr1	131074011	131074323
chr1	131079745	131080134
chr1	131112608	131112965
chr1	131148429	131148733
chr1	131162036	131162378
chr1	131169476	131169767
chr1	131197980	131198333
chr1	131199989	131200331
chr1	131228213	131228524
chr1	131274714	131275090
chr1	131280317	131280610
chr1	131548349	131548734
chr1	131548892	131549380
chr1	131600181	131600736
chr1	131618596	131618972
chr1	131689079	131689376
chr1	131714862	131715334
chr1	131715819	131716048
chr1	131763705	131764011
chr1	131767505	131767790
chr1	131806677	131807003
chr1	131814003	131814559
chr1	131852820	131853177
chr1	131878638	131879039
chr1	131883688	131884173
chr1	131902311	131902588
chr1	131912852	131913318
chr1	131921866	131922208
chr1	131948921	131949210
chr1	132042670	132042907
chr1	132048745	132048959
chr1	132140005	132140693
chr1	132189448	132189676
chr1	132200386	132200863
chr1	132214107	132214304
chr1	132225193	132225468
chr1	132225969	132226300
chr1	132236188	132236864
chr1	132248529	132248839
chr1	132254070	132254885
chr1	132261005	132261569
chr1	132276696	132276949
chr1	132290921	132291283
chr1	132292779	132293411
chr1	132296353	132296547
chr1	132331125	132331781
chr1	132351059	132351461
chr1	132365672	132366036
chr1	132390229	132390645
chr1	132426432	132426631
chr1	132469538	132470233
chr1	132472594	132472997
chr1	132493073	132493538
chr1	132596103	132596529
chr1	132603696	132603904
chr1	132678098	132678607
chr1	132720373	132720917
chr1	132762997	132763334
chr1	132802359	132802793
chr1	132843579	132844060
chr1	132908049	132908291
chr1	132921176	132921523
chr1	132936749	132937064
chr1	132938880	132939430
chr1	132970655	132970961
chr1	133016098	133016375
chr1	133021191	133021799
chr1	133051787	133052324
chr1	133075416	133075743
chr1	133104755	133105014
chr1	133105290	133105747
chr1	133116096	133116558
chr1	133125634	133126136
chr1	133148307	133148655
chr1	133182286	133182652
chr1	133202124	133202530
chr1	133225962	133226333
chr1	133265363	133265761
chr1	133277566	133277813
chr1	133327120	133327451
chr1	133339150	133339484
chr1	133366897	133367141
chr1	133391401	133391786
chr1	133422710	133422997
chr1	133491926	133492122
chr1	133511047	133511243
chr1	133516990	133517387
chr1	133530972	133531304
chr1	133626424	133626660
chr1	133662092	133662470
chr1	133697261	133697819
chr1	133701893	133702289
chr1	133716392	133716941
chr1	133749069	133749335
chr1	133924224	133924582
chr1	133936175	133936648
chr1	133961734	133962012
chr1	133968373	133968817
chr1	133990690	133991026
chr1	134027782	134028087
chr1	134036482	134036929
chr1	134061253	134061525
chr1	134111036	134111440
chr1	134133632	134133827
chr1	134154452	134155046
chr1	134156454	134156806
chr1	134162835	134163129
chr1	134180033	134180227
chr1	134189068	134189435
chr1	134196317	134196850
chr1	134281564	134281974
chr1	134290875	134291402
chr1	134293633	134293930
chr1	134315909	134316223
chr1	134339593	134340162
chr1	134341137	134341385
chr1	134360455	134360674
chr1	134366997	134367341
chr1	134399372	134400099
chr1	134412153	134412603
chr1	134413939	134414264
chr1	134435383	134435805
chr1	134450307	134450641
chr1	134480066	134480466
chr1	134493594	134493953
chr1	134494901	134495374
chr1	134531920	134532125
chr1	134556472	134556709
chr1	134580255	134580485
chr1	134585990	134586281
chr1	134591811	134592110
chr1	134607375	134607568
chr1	134674250	134674667
chr1	134675721	134676028
chr1	134706197	134706445
chr1	134741214	134742118
chr1	134742394	134742712
chr1	134747773	134748205
chr1	134760283	134760604
chr1	134895766	134896127
chr1	134930541	134931077
chr1	134955838	134956178
chr1	134957172	134957454
chr1	134959486	134959856
chr1	134967865	134968254
chr1	134968620	134968914
chr1	134972956	134973283
chr1	135002975	135003256
chr1	135016513	135016761
chr1	135023629	135024069
chr1	135029390	135029895
chr1	135030092	135030511
chr1	135045276	135045628
chr1	135062918	135063396
chr1	135064462	135064948
chr1	135074500	135074805
chr1	135107223	135107587
chr1	135130363	135130837
chr1	135132334	135132839
chr1	135175900	135176147
chr1	135205321	135205645
chr1	135219153	135219460
chr1	135222793	135223091
chr1	135256301	135256679
chr1	135261717	135262101
chr1	135262344	135262951
chr1	135268122	135268423
chr1	135275019	135275328
chr1	135290807	135291019
chr1	135309685	135310000
chr1	135315007	135315326
chr1	135353232	135353659
chr1	135362106	135362530
chr1	135369035	135369466
chr1	135379574	135379775
chr1	135381590	135382082
chr1	135409125	135409413
chr1	135418829	135419095
chr1	135472071	135472742
chr1	135475501	135475884
chr1	135478798	135479079
chr1	135488208	135488574
chr1	135507906	135508301
chr1	135511067	135511348
chr1	135529291	135529518
chr1	135568307	135568649
chr1	135585602	135585896
chr1	135633935	135634312
chr1	135638398	135638808
chr1	135671214	135671771
chr1	135675747	135676219
chr1	135683192	135683394
chr1	135697444	135697823
chr1	135740493	135740794
chr1	135760254	135760633
chr1	135788651	135789161
chr1	135797174	135797555
chr1	135813596	135813865
chr1	135834303	135834606
chr1	135932530	135932866
chr1	135937371	135937659
chr1	135982838	135983133
chr1	136007823	136008697
chr1	136047372	136047970
chr1	136113809	136114157
chr1	136156370	136156619
chr1	136159834	136160230
chr1	136167717	136168015
chr1	136195419	136195670
chr1	136215730	136215970
chr1	136234371	136234744
chr1	136243728	136244083
chr1	136340557	136341015
chr1	136414244	136414709
chr1	136427413	136427815
chr1	136446066	136446622
chr1	136462780	136463012
chr1	136466408	136466753
chr1	136482186	136482410
chr1	136502268	136502662
chr1	136502935	136503352
chr1	136527151	136527760
chr1	136536873	136537359
chr1	136538614	136538972
chr1	136555899	136556260
chr1	136556680	136557136
chr1	136564877	136565327
chr1	136571975	136572432
chr1	136580384	136580695
chr1	136604139	136604559
chr1	136605266	136605523
chr1	136614236	136614429
chr1	136634839	136635175
chr1	136679151	136679528
chr1	136685784	136685981
chr1	136689476	136689942
chr1	136707977	136708371
chr1	136709971	136710611
chr1	136736825	136737342
chr1	136744213	136744674
chr1	136747364	136747582
chr1	136754415	136754666
chr1	136758656	136759602
chr1	136789170	136789473
chr1	136799317	136799613
chr1	136856006	136856535
chr1	136907806	136908092
chr1	136988278	136988684
chr1	137003853	137004270
chr1	137029838	137030067
chr1	137053868	137054278
chr1	137060216	137060556
chr1	137117865	137118322
chr1	137135185	137135451
chr1	137147855	137148166
chr1	137208618	137208966
chr1	137233742	137234111
chr1	137268126	137268501
chr1	137334126	137334671
chr1	137781862	137782104
chr1	137863242	137863545
chr1	137946583	137947045
chr1	138036158	138036449
chr1	138119850	138120403
chr1	138275878	138276238
chr1	138418487	138418985
chr1	138537842	138538073
chr1	138554410	138554754
chr1	138605313	138605529
chr1	138699044	138699391
chr1	138715083	138715571
chr1	138849964	138850249
chr1	138856144	138856466
chr1	138857869	138858062
chr1	138896114	138896468
chr1	138912230	138912588
chr1	139122753	139122997
chr1	139171476	139171824
chr1	139230911	139231276
chr1	139239524	139239791
chr1	139276785	139277010
chr1	139379139	139379906
chr1	139407663	139408080
chr1	139436259	139436627
chr1	139460940	139461202
chr1	139480221	139480986
chr1	139488557	139488928
chr1	139514932	139515183
chr1	139520339	139520663
chr1	140273334	140273605
chr1	140532048	140532534
chr1	143263699	143264129
chr1	143305371	143305575
chr1	143612267	143612726
chr1	143622968	143623214
chr1	143660633	143661000
chr1	143690705	143691103
chr1	143732579	143732990
chr1	143782670	143783011
chr1	144004445	144004717
chr1	144112084	144112285
chr1	144179324	144179967
chr1	144704447	144704729
chr1	146181407	146181699
chr1	146692797	146693135
chr1	147000001	147000311
chr1	147003811	147004036
chr1	147376384	147376658
chr1	147480863	147481184
chr1	147998792	147999037
chr1	148481418	148481769
chr1	149070055	149070414
chr1	149555781	149556056
chr1	149632815	149633449
chr1	149795370	149795693
chr1	149858497	149859141
chr1	150099654	150100111
chr1	150174292	150174617
chr1	150175393	150175729
chr1	150257620	150258061
chr1	150327793	150328132
chr1	150371079	150371601
chr1	150426242	150426642
chr1	150429032	150429233
chr1	150441722	150442115
chr1	150470657	150471045
chr1	150476529	150476811
chr1	150495845	150496189
chr1	150497652	150498037
chr1	150556641	150557014
chr1	150781866	150782200
chr1	150824712	150825070
chr1	150830303	150830536
chr1	150993527	150994119
chr1	151051101	151051522
chr1	151056403	151056691
chr1	151066634	151067182
chr1	151103017	151103351
chr1	151118993	151119363
chr1	151222883	151223193
chr1	151291793	151292081
chr1	151343546	151343896
chr1	151425415	151425631
chr1	151443138	151443639
chr1	151450939	151451246
chr1	151461008	151461654
chr1	151462719	151462968
chr1	151465463	151465775
chr1	151483336	151484039
chr1	151485743	151486125
chr1	151492409	151492822
chr1	151498283	151498563
chr1	151526415	151526624
chr1	151555152	151555393
chr1	151632603	151633022
chr1	151648107	151648543
chr1	151684256	151684485
chr1	151699574	151699915
chr1	151702716	151703212
chr1	151704292	151704611
chr1	151758075	151758398
chr1	151766939	151767444
chr1	151803660	151804009
chr1	151808569	151808857
chr1	151846323	151846805
chr1	151848236	151848573
chr1	151861284	151861716
chr1	151892033	151892266
chr1	151991532	151991924
chr1	152125442	152125734
chr1	152186367	152186932
chr1	152212249	152212579
chr1	152221239	152221577
chr1	152227146	152227376
chr1	152231843	152232339
chr1	152248336	152248655
chr1	152356966	152357181
chr1	152363320	152363513
chr1	152401738	152402082
chr1	152408237	152408468
chr1	152443712	152444044
chr1	152531409	152531763
chr1	152633843	152634262
chr1	152675301	152675652
chr1	152678350	152678866
chr1	152682005	152682393
chr1	152721946	152722314
chr1	152762343	152762554
chr1	152790125	152790727
[truncated: 42,831 more rows]
