# Supplementary material for: A subset of topologically associating domains fold into mesoscale core-periphery networks
Source: Sci Rep. 2019 Jul 2;9:9526. doi: 10.1038/s41598-019-45457-9 (PMC6606598; doi:10.1038/s41598-019-45457-9)
Supplement: Supplementary file 10 — Supplementary Table 11 [file 41598_2019_45457_MOESM10_ESM.xlsx]

## Sheet: ES-NPC CTCF Annotations
#chr	start	end
chr1	5103134	5103535
chr1	7543430	7543879
chr1	9703019	9703459
chr1	10397838	10398273
chr1	11151565	11151861
chr1	11233860	11234308
chr1	14570536	14571122
chr1	14635896	14636227
chr1	18412744	18413133
chr1	23792674	23793261
chr1	24633680	24634169
chr1	24901133	24901667
chr1	33875515	33876288
chr1	37867083	37867627
chr1	38264636	38264976
chr1	39188796	39189151
chr1	40115015	40115697
chr1	40657948	40658413
chr1	40884912	40885354
chr1	41264147	41264655
chr1	43269686	43270071
chr1	43762659	43762966
chr1	44064435	44065210
chr1	51347558	51348166
chr1	52392909	52393352
chr1	55042254	55042644
chr1	56195194	56195661
chr1	62820134	62820677
chr1	64986160	64986587
chr1	69775621	69776035
chr1	71531644	71532091
chr1	73274489	73274912
chr1	74441766	74442597
chr1	74460033	74460807
chr1	77930654	77931128
chr1	80655813	80656296
chr1	82803360	82804018
chr1	88456614	88457077
chr1	89192685	89193251
chr1	90871987	90872532
chr1	90906279	90906742
chr1	91962205	91962669
chr1	92275387	92275806
chr1	103799301	103799749
chr1	106511554	106512159
chr1	113247288	113247730
chr1	117354610	117355037
chr1	119074833	119075333
chr1	120468878	120469277
chr1	120628869	120629207
chr1	121601038	121601521
chr1	124103056	124103463
chr1	124674390	124674816
chr1	130979417	130980030
chr1	131121978	131122392
chr1	131937663	131938157
chr1	132000423	132000889
chr1	132162600	132163024
chr1	135850689	135851081
chr1	136866674	136867112
chr1	138558259	138558715
chr1	138752324	138752784
chr1	140659619	140660051
chr1	143788634	143789230
chr1	152290773	152291206
chr1	152520789	152521293
chr1	154796638	154797106
chr1	156487475	156487910
chr1	158214730	158215194
chr1	158713284	158713653
chr1	161399936	161400546
chr1	162620391	162620905
chr1	165658505	165659015
chr1	166214179	166214566
chr1	166489635	166490018
chr1	169495634	169496107
chr1	172333463	172333861
chr1	176862043	176862554
chr1	177989740	177990182
chr1	178072815	178073156
chr1	178309566	178310675
chr1	179302514	179303299
chr1	179451185	179451774
chr1	180263514	180264026
chr1	180387549	180387981
chr1	181022129	181022824
chr1	182895688	182896132
chr1	184159833	184160217
chr1	184741463	184741738
chr1	185814848	185815337
chr1	186289014	186289433
chr1	187454395	187454824
chr1	187772001	187772214
chr1	189299679	189300148
chr1	189315760	189316298
chr1	190695545	190695992
chr1	193673160	193673603
chr1	194607838	194608266
chr10	4037134	4037483
chr10	4037622	4038003
chr10	4545394	4546012
chr10	4674893	4675421
chr10	5317376	5318074
chr10	7870889	7871305
chr10	8529133	8529656
chr10	8686227	8686647
chr10	9071610	9072151
chr10	9174971	9175389
chr10	11493124	11493326
chr10	13870644	13870894
chr10	14197263	14197673
chr10	19297567	19298245
chr10	19515948	19516396
chr10	20915476	20915960
chr10	21178815	21179256
chr10	22782694	22783037
chr10	24864439	24864797
chr10	24895964	24896307
chr10	29106803	29107464
chr10	34617124	34617606
chr10	35654768	35655069
chr10	36546570	36547199
chr10	39064606	39065241
chr10	42355972	42356420
chr10	43378172	43378699
chr10	44233421	44233702
chr10	45800126	45800610
chr10	46632411	46632771
chr10	47285683	47286112
chr10	50915403	50916027
chr10	53114822	53115573
chr10	57571177	57571639
chr10	59358793	59359142
chr10	61745044	61745557
chr10	62557712	62558157
chr10	65342508	65342999
chr10	68171948	68172401
chr10	68908265	68908967
chr10	69371098	69371904
chr10	69511261	69511626
chr10	71857576	71858046
chr10	73011748	73012317
chr10	76229575	76230183
chr10	76346566	76347028
chr10	78027351	78027633
chr10	78745820	78746315
chr10	79502880	79503209
chr10	82004838	82005193
chr10	84488252	84488720
chr10	86356733	86357223
chr10	86600880	86601237
chr10	86610018	86610364
chr10	87094264	87094689
chr10	87298568	87298825
chr10	88983431	88983869
chr10	91297611	91298377
chr10	91499942	91500257
chr10	93421703	93422135
chr10	93608021	93608495
chr10	95006458	95006814
chr10	95090040	95090418
chr10	95685161	95685508
chr10	96080445	96081033
chr10	98494293	98494784
chr10	99408792	99409213
chr10	102155886	102156250
chr10	102735227	102735754
chr10	107389537	107390002
chr10	109672285	109672639
chr10	111107291	111107803
chr10	113411474	113411853
chr10	115713911	115714250
chr10	119080570	119081014
chr10	119340298	119340806
chr10	120587156	120587556
chr10	120667001	120667589
chr10	121252744	121253182
chr10	125725042	125725681
chr10	126832880	126833632
chr10	126844614	126845103
chr10	126853117	126853751
chr10	127348925	127349464
chr11	3771316	3771860
chr11	7444505	7444894
chr11	9126797	9127115
chr11	9347713	9348169
chr11	9647917	9648586
chr11	12039217	12039497
chr11	18821403	18821811
chr11	21974125	21974518
chr11	25435632	25436082
chr11	33958461	33959128
chr11	34275878	34276295
chr11	34796053	34796573
chr11	35667316	35667828
chr11	36489958	36490542
chr11	37186129	37186552
chr11	43399349	43399758
chr11	44086885	44087411
chr11	45736613	45737055
chr11	46617290	46617624
chr11	47890317	47890755
chr11	49575006	49575416
chr11	51242923	51243226
chr11	51518035	51518562
chr11	52725912	52726469
chr11	55373744	55374240
chr11	55789652	55790196
chr11	57747348	57747795
chr11	60512474	60513034
chr11	61043673	61044100
chr11	61346111	61346522
chr11	61981232	61981691
chr11	63324434	63324803
chr11	63691012	63691452
chr11	65569688	65570117
chr11	66414223	66414492
chr11	67235611	67236127
chr11	67514460	67514916
chr11	67843405	67843830
chr11	67897105	67897739
chr11	68046892	68047274
chr11	68585939	68586314
chr11	68994316	68994810
chr11	70151067	70151451
chr11	70309177	70310192
chr11	71557333	71557812
chr11	72145079	72145633
chr11	73044775	73045152
chr11	76894274	76894684
chr11	77026590	77026982
chr11	80851715	80852343
chr11	80917658	80918133
chr11	81476170	81476671
chr11	81583164	81583595
chr11	81940929	81941336
chr11	82048013	82048443
chr11	83230928	83231374
chr11	85183741	85184654
chr11	85482661	85483164
chr11	86836271	86837347
chr11	87268806	87269329
chr11	88828356	88829067
chr11	89837985	89838370
chr11	92774769	92775206
chr11	92890091	92890685
chr11	94073320	94073757
chr11	96091042	96091637
chr11	96133244	96133943
chr11	96622801	96623246
chr11	97642716	97643156
chr11	99123897	99124315
chr11	100058842	100059317
chr11	100384807	100385193
chr11	101840239	101840808
chr11	105644022	105644396
chr11	106742417	106742948
chr11	109124264	109124743
chr11	109221710	109222028
chr11	110271748	110272193
chr11	110366862	110367299
chr11	110496078	110496651
chr11	113627789	113628229
chr11	115359783	115360155
chr11	115718012	115718437
chr11	118775667	118776386
chr11	121041113	121041628
chr12	3641960	3642382
chr12	7272564	7272782
chr12	7442962	7443317
chr12	12396215	12396750
chr12	12400970	12401585
chr12	16342024	16342395
chr12	17371625	17372160
chr12	17709498	17709918
chr12	25415209	25415684
chr12	25827013	25827268
chr12	27059849	27060463
chr12	33280540	33281216
chr12	34051099	34051524
chr12	37183712	37184104
chr12	39048943	39049361
chr12	40082127	40083047
chr12	52066440	52066833
chr12	53431251	53431581
chr12	54825151	54825670
chr12	54829944	54830302
chr12	55354718	55355366
chr12	56674703	56675182
chr12	57514563	57514960
chr12	57787467	57787916
chr12	57960174	57960552
chr12	59791449	59791932
chr12	61723166	61723651
chr12	65364098	65364571
chr12	69982873	69983253
chr12	72834671	72835241
chr12	79022829	79023272
chr12	79444320	79444657
chr12	80917810	80918470
chr12	84251585	84251952
chr12	84670529	84670978
chr12	85508207	85508761
chr12	89312539	89313048
chr12	90398504	90399101
chr12	91418773	91419269
chr12	97278354	97278758
chr12	99550478	99551052
chr12	109314815	109315301
chr12	110713777	110714192
chr12	110903538	110904018
chr12	113610913	113611330
chr12	113685224	113685598
chr12	113826357	113826991
chr12	113858906	113859331
chr12	113911620	113912157
chr12	114152897	114153400
chr12	117427339	117427762
chr13	8752962	8753370
chr13	9195344	9195995
chr13	10538924	10539340
chr13	11763086	11763576
chr13	12460419	12460753
chr13	13418951	13419280
chr13	22284590	22284940
chr13	23699716	23700234
chr13	23816182	23816535
chr13	24253997	24254477
chr13	26457521	26457833
chr13	27945060	27945481
chr13	32272923	32273348
chr13	32297462	32297978
chr13	32416212	32416448
chr13	33942178	33942778
chr13	34793785	34794308
chr13	35119767	35120195
chr13	35782865	35783399
chr13	35798631	35799137
chr13	36315211	36315557
chr13	42589068	42589569
chr13	45583038	45583480
chr13	45806426	45806936
chr13	47836513	47837080
chr13	47917344	47917822
chr13	48646670	48647131
chr13	49958192	49958536
chr13	50328589	50329025
chr13	50830005	50830227
chr13	52538732	52539252
chr13	53315734	53316252
chr13	54242242	54242869
chr13	56563043	56563460
chr13	56930687	56931081
chr13	56955346	56955760
chr13	57025295	57025741
chr13	57476544	57477088
chr13	58655526	58655962
chr13	63696375	63696766
chr13	64050860	64051250
chr13	67867853	67868295
chr13	68049740	68050058
chr13	70413821	70414136
chr13	70510186	70510601
chr13	70963360	70963826
chr13	73692447	73693004
chr13	74096734	74097180
chr13	81625338	81625790
chr13	84626454	84626761
chr13	84758534	84758949
chr13	89779004	89779763
chr13	91857467	91857896
chr13	93069523	93069908
chr13	98332156	98332503
chr13	99356363	99356850
chr13	100687503	100687926
chr13	103772968	103773240
chr13	104918637	104919016
chr13	107101541	107102038
chr13	107105445	107105954
chr13	112854519	112854750
chr13	116312036	116312539
chr13	119898678	119898899
chr13	119998702	119999139
chr13	120021445	120022052
chr13	120168336	120168602
chr13	120232538	120233056
chr13	120277898	120278183
chr14	7800515	7800995
chr14	8935078	8935413
chr14	11935101	11935712
chr14	12337218	12337537
chr14	17622993	17623272
chr14	17879680	17880080
chr14	20798647	20799384
chr14	21968933	21969351
chr14	24059732	24060305
chr14	26306002	26306488
chr14	26785683	26786085
chr14	27948381	27948819
chr14	32121788	32122421
chr14	33338699	33339090
chr14	33650756	33651102
chr14	34106546	34107087
chr14	34612200	34612675
chr14	35110949	35111356
chr14	38594323	38594640
chr14	40789071	40789490
chr14	40978984	40979338
chr14	41263351	41263707
chr14	43812528	43812855
chr14	43813205	43813582
chr14	45167138	45167940
chr14	45308284	45308613
chr14	45431938	45432460
chr14	46777674	46777985
chr14	47411675	47412010
chr14	48581920	48582469
chr14	49710897	49711411
chr14	50352352	50352847
chr14	51771392	51771710
chr14	52325854	52326300
chr14	53637669	53638015
chr14	54594060	54594465
chr14	55458260	55458734
chr14	56128200	56128862
chr14	58018818	58019306
chr14	59229830	59230228
chr14	59590577	59591065
chr14	59988856	59989275
chr14	60773314	60773819
chr14	64539048	64539927
chr14	65556864	65557313
chr14	66761710	66762501
chr14	67780775	67781421
chr14	68134564	68135105
chr14	68695532	68696154
chr14	69133873	69134427
chr14	69146216	69147428
chr14	69325770	69326198
chr14	69454666	69455032
chr14	69582581	69582999
chr14	69594685	69595061
chr14	69672939	69673351
chr14	74618763	74619384
chr14	75188359	75188923
chr14	77942323	77942530
chr14	79913415	79913616
chr14	80224244	80224804
chr14	80335486	80335736
chr14	84440916	84441393
chr14	89920596	89921233
chr14	96908753	96909329
chr14	97446774	97447232
chr14	99621563	99622122
chr14	99955145	99955502
chr14	100753949	100754455
chr14	101949056	101949588
chr14	102510421	102510987
chr14	103630527	103630931
chr14	104661712	104662164
chr14	112656187	112656680
chr14	114567920	114568374
chr14	114832935	114833475
chr14	115371074	115371543
chr14	116206874	116207361
chr14	119027100	119027556
chr14	119450448	119450755
chr14	120791757	120792252
chr15	8577517	8577978
chr15	8994605	8994979
chr15	9456353	9456565
chr15	9608198	9608592
chr15	9748762	9749155
chr15	10921088	10921523
chr15	12375184	12375984
chr15	14051941	14052379
chr15	14418551	14418951
chr15	14845026	14845383
chr15	23486333	23486743
chr15	25624226	25624693
chr15	28067376	28067776
chr15	29234611	29235042
chr15	29321362	29321774
chr15	37328641	37329090
chr15	37356911	37357328
chr15	37393390	37393745
chr15	39052173	39052557
chr15	40571638	40572199
chr15	42674749	42675190
chr15	48583282	48583773
chr15	48925935	48926351
chr15	49492814	49493371
chr15	53162343	53162858
chr15	54612493	54613025
chr15	54677495	54678103
chr15	55268571	55269016
chr15	56744900	56745550
chr15	58848271	58848890
chr15	59303555	59304003
chr15	62812894	62813623
chr15	67434284	67434718
chr15	68192229	68192824
chr15	75119963	75120459
chr15	75141970	75142370
chr15	75317228	75317658
chr15	76494575	76494899
chr15	76536180	76536617
chr15	78184829	78185199
chr15	81064043	81064537
chr15	83210189	83210669
chr15	83583402	83583807
chr15	84374469	84375025
chr15	85328466	85328901
chr15	87334346	87334851
chr15	88146113	88146643
chr15	89341572	89341994
chr15	91319306	91319786
chr15	91900131	91900822
chr15	92449472	92449916
chr15	93222424	93222924
chr15	96520759	96521266
chr15	97150991	97151419
chr15	98055319	98055776
chr15	98315703	98316141
chr15	98509464	98509774
chr15	99179630	99180027
chr15	100865504	100865936
chr16	5678736	5679059
chr16	6397670	6398055
chr16	10416786	10417290
chr16	11154400	11154910
chr16	13022813	13023445
chr16	13638171	13638615
chr16	14493526	14493988
chr16	15294928	15295284
chr16	16854852	16855354
chr16	17127242	17127692
chr16	18081426	18081781
chr16	19002513	19003399
chr16	22374816	22375346
chr16	22795550	22795905
chr16	24874300	24874691
chr16	25423140	25423515
chr16	26026482	26026745
chr16	29033447	29033721
chr16	30642281	30642698
chr16	32105683	32106132
chr16	34322472	34322950
chr16	34689465	34689758
chr16	35362269	35362662
chr16	35874206	35874802
chr16	35913464	35914079
chr16	40582067	40582518
chr16	41257313	41257691
chr16	43342173	43342443
chr16	43908925	43909331
chr16	45023913	45024305
chr16	45582493	45582947
chr16	49441196	49441688
chr16	50756669	50757157
chr16	55460492	55460912
chr16	62414518	62414933
chr16	62646101	62646519
chr16	62782154	62782624
chr16	65664672	65665208
chr16	76129954	76130676
chr16	77988993	77989732
chr16	78346660	78347255
chr16	81068321	81068925
chr16	83974328	83974723
chr16	84527368	84527985
chr16	85435414	85435859
chr16	88542526	88542955
chr16	89517643	89518079
chr16	90953748	90954185
chr16	91459960	91460401
chr16	91582189	91582950
chr16	95112979	95113313
chr16	95658772	95659210
chr16	98041660	98042067
chr17	8022661	8023090
chr17	9030212	9030554
chr17	11611403	11611896
chr17	14103002	14103347
chr17	14912363	14912818
chr17	25701065	25701566
chr17	26370761	26371216
chr17	27644523	27645059
chr17	28106308	28106759
chr17	28455079	28455625
chr17	30114729	30115226
chr17	30648699	30649200
chr17	32449017	32449415
chr17	32728975	32729484
chr17	33891926	33892261
chr17	34264056	34264418
chr17	47057940	47058445
chr17	47089055	47089586
chr17	47327934	47328379
chr17	48538292	48538722
chr17	49282373	49283023
chr17	49628860	49629326
chr17	51971439	51971815
chr17	52879045	52879641
chr17	55036154	55036516
chr17	56950920	56951415
chr17	57180349	57180821
chr17	58587917	58588249
chr17	58959898	58960327
chr17	59099348	59099878
chr17	62458888	62459325
chr17	63839699	63840293
chr17	65872673	65873298
chr17	68332244	68332593
chr17	69850063	69850520
chr17	71042608	71043100
chr17	71872954	71873455
chr17	72796508	72796927
chr17	75370070	75370647
chr17	75779748	75780220
chr17	78808916	78809418
chr17	78962994	78963426
chr17	79518234	79518603
chr17	80406037	80406575
chr17	82266852	82267286
chr17	83732800	83733433
chr17	84047515	84047936
chr17	85640972	85641362
chr17	86458498	86459034
chr17	90963054	90963510
chr18	3039367	3039720
chr18	3982254	3982679
chr18	4677162	4677390
chr18	9237085	9237511
chr18	10527752	10528245
chr18	11860361	11860880
chr18	12546333	12546849
chr18	13868019	13868426
chr18	14138214	14138592
chr18	14578333	14578949
chr18	14951442	14951860
chr18	25516114	25516563
chr18	27337746	27338162
chr18	31862971	31863444
chr18	32671992	32672447
chr18	34738366	34738846
chr18	36992693	36993129
chr18	37302787	37303391
chr18	37307168	37307680
chr18	37503847	37504435
chr18	37720028	37720531
chr18	39205261	39205539
chr18	39454871	39455275
chr18	42343236	42343648
chr18	43177893	43178325
chr18	52488354	52488736
chr18	53356549	53357131
chr18	56568371	56569542
chr18	58838463	58838905
chr18	60705937	60706412
chr18	62062584	62063251
chr18	62567920	62568441
chr18	63491574	63492155
chr18	63608313	63608824
chr18	63873834	63874296
chr18	66083955	66084383
chr18	67501690	67502034
chr18	70477886	70478294
chr18	70992723	70993202
chr18	75041289	75041721
chr18	75564529	75564836
chr18	75791905	75792276
chr18	75837522	75838134
chr18	77934073	77934582
chr18	79476373	79476789
chr18	81980887	81982071
chr18	83063213	83063635
chr18	83230664	83231089
chr18	83285740	83286209
chr19	4968205	4968652
chr19	5302409	5302882
chr19	7108479	7108937
chr19	10557807	10558346
chr19	11165217	11165641
chr19	11184053	11184516
chr19	11360112	11360491
chr19	13812796	13813255
chr19	14045477	14045889
chr19	14080530	14081047
chr19	16984835	16985318
chr19	18868252	18868728
chr19	22071727	22072218
chr19	22552023	22552614
chr19	23860353	23860765
chr19	23901167	23901571
chr19	24101113	24101549
chr19	26181770	26182250
chr19	26445298	26445706
chr19	29978846	29979283
chr19	31811390	31811937
chr19	32127143	32127729
chr19	32441488	32441955
chr19	32521349	32521804
chr19	32710129	32710836
chr19	34656596	34656898
chr19	36470066	36470550
chr19	38076080	38076548
chr19	39027565	39027922
chr19	39098774	39099113
chr19	41313610	41314106
chr19	41384255	41384795
chr19	43396336	43397004
chr19	43527078	43527586
chr19	43660331	43660655
chr19	44111577	44112254
chr19	44318414	44319011
chr19	44535372	44535801
chr19	45486659	45486996
chr19	47932260	47932664
chr19	48391564	48391944
chr19	48413826	48414311
chr19	53049967	53050554
chr19	53734779	53735305
chr19	54248497	54248955
chr19	57876018	57876495
chr19	57997765	57998341
chr19	59742883	59743325
chr2	4988895	4989265
chr2	5431165	5431736
chr2	6849395	6849869
chr2	9315109	9315547
chr2	10284537	10284950
chr2	10378893	10379261
chr2	13269553	13269936
chr2	13597027	13597480
chr2	13855372	13855951
chr2	16914637	16915044
chr2	18205098	18205547
chr2	18513447	18513815
chr2	19263362	19263785
chr2	19373692	19374257
chr2	20492108	20492618
chr2	22689820	22690454
chr2	25639883	25640333
chr2	25663434	25663948
chr2	26566218	26566658
chr2	27915681	27916082
chr2	27983843	27984274
chr2	29910007	29910505
chr2	34840145	34840506
chr2	34970210	34970961
chr2	36736204	36736610
chr2	39005465	39006146
chr2	39830857	39831167
chr2	40862200	40862556
chr2	45104538	45104796
chr2	51192241	51192880
chr2	51316453	51316876
chr2	52406499	52407030
chr2	57865284	57865700
chr2	60730932	60731343
chr2	61455769	61456447
chr2	61492048	61492539
chr2	61668075	61668701
chr2	62660593	62661089
chr2	64458155	64458613
chr2	65145378	65145822
chr2	69631428	69631975
chr2	69778744	69779298
chr2	73144774	73145128
chr2	73472030	73472551
chr2	76673654	76674092
chr2	77456559	77457042
chr2	84662743	84663327
chr2	91278936	91279354
chr2	91595034	91595386
chr2	93469160	93469533
chr2	94766460	94766941
chr2	108110087	108110516
chr2	116216398	116216851
chr2	116769118	116769570
chr2	117444621	117445130
chr2	117475540	117475998
chr2	119541964	119542594
chr2	120879577	120880004
chr2	121408140	121408608
chr2	121957161	121957429
chr2	122022270	122022719
chr2	122937915	122938333
chr2	126403796	126404133
chr2	127832693	127833155
chr2	128408703	128409143
chr2	129056514	129056990
chr2	130388574	130389183
chr2	130578143	130578732
chr2	130767456	130767878
chr2	133156531	133156980
chr2	133863214	133863575
chr2	134779927	134780257
chr2	135387955	135388564
chr2	136274212	136274570
chr2	136558007	136558429
chr2	136720209	136720698
chr2	137110609	137110892
chr2	139966141	139966742
chr2	142485860	142486142
chr2	143776346	143776854
chr2	145610825	145611244
chr2	146898930	146899526
chr2	147432863	147433553
chr2	148082209	148082705
chr2	148111887	148112387
chr2	149998671	149999129
chr2	151874323	151875032
chr2	154648055	154648459
chr2	155668408	155668886
chr2	155755702	155756470
chr2	157398513	157399011
chr2	160793222	160793580
chr2	161406006	161406379
chr2	161640847	161641191
chr2	165337137	165337665
chr2	166035735	166036188
chr2	170597538	170598161
chr2	170683362	170683797
chr2	174283930	174284382
chr2	174307954	174308233
chr2	174870229	174870706
chr2	175185107	175185448
chr2	178751256	178751584
chr2	179070316	179070795
chr2	179663659	179664048
chr3	4756147	4756417
chr3	8304668	8305173
chr3	10239795	10240255
chr3	14667109	14667620
chr3	16047269	16047658
chr3	16466353	16466778
chr3	20002734	20003258
chr3	20509198	20509652
chr3	24601704	24602006
chr3	26153634	26154220
chr3	27667686	27667873
chr3	27901818	27902245
chr3	28658425	28658760
chr3	31237910	31238336
chr3	31585989	31586366
chr3	31941566	31941894
chr3	33307979	33308575
chr3	37515383	37515896
chr3	37979698	37980343
chr3	38255617	38256110
chr3	38853640	38854218
chr3	39220741	39221102
chr3	40988812	40989131
chr3	41862550	41863062
chr3	44916428	44916744
chr3	47230246	47230582
chr3	48422870	48423275
chr3	50262714	50263074
chr3	54570465	54570895
chr3	54591078	54591610
chr3	55064377	55064860
chr3	55276437	55276890
chr3	56753691	56754102
chr3	58138658	58139130
chr3	65317818	65318465
chr3	68964667	68965112
chr3	69395049	69395485
chr3	73134263	73134722
chr3	82692024	82692538
chr3	83416526	83416963
chr3	83701064	83701605
chr3	86116941	86117328
chr3	89494598	89495051
chr3	92481217	92481672
chr3	92562460	92562880
chr3	95639661	95640201
chr3	97087351	97087724
chr3	97262224	97262693
chr3	97680482	97681035
chr3	98975766	98976250
chr3	100554845	100555283
chr3	102309697	102310136
chr3	102335145	102335590
chr3	103438982	103439456
chr3	105785843	105786277
chr3	110129583	110130023
chr3	111194514	111194931
chr3	115596501	115596997
chr3	117494108	117494598
chr3	120192660	120193076
chr3	121768603	121769207
chr3	122191087	122191573
chr3	123805961	123806467
chr3	127446157	127446649
chr3	129256792	129257254
chr3	129730380	129731045
chr3	129782778	129783077
chr3	131921163	131921557
chr3	132093019	132093382
chr3	135903281	135903813
chr3	135928001	135928708
chr3	138222558	138223444
chr3	139867078	139867868
chr3	142196067	142196540
chr3	142490401	142490899
chr3	144689135	144689588
chr3	144752918	144753574
chr3	144801719	144802393
chr3	145004308	145004829
chr3	145407861	145408477
chr3	145412066	145412609
chr3	145648019	145648442
chr3	146058128	146058581
chr3	149594457	149594898
chr3	149993203	149993692
chr3	150737404	150737597
chr3	152752593	152752850
chr3	153904501	153904983
chr3	158375841	158376290
chr3	159724490	159724935
chr4	6448512	6448764
chr4	7891143	7891537
chr4	7987763	7988174
chr4	8190269	8190793
chr4	10150472	10150928
chr4	12571868	12572268
chr4	13098819	13099319
chr4	24278104	24278525
chr4	26873657	26873986
chr4	31561814	31562211
chr4	31972075	31972535
chr4	32586560	32587556
chr4	33706755	33707205
chr4	41506069	41506704
chr4	44577268	44577731
chr4	47912281	47912685
chr4	48029606	48030030
chr4	48771194	48771792
chr4	53715977	53716379
chr4	55231460	55231946
chr4	56222443	56222838
chr4	58085272	58085728
chr4	61718662	61718880
chr4	61936422	61936764
chr4	61973226	61973673
chr4	62881777	62882217
chr4	63019340	63019751
chr4	63622389	63623029
chr4	63686156	63686568
chr4	66330883	66331224
chr4	72041700	72042181
chr4	77083166	77083609
chr4	81924096	81924502
chr4	83520271	83520775
chr4	86695076	86695556
chr4	86953572	86954014
chr4	88550121	88550757
chr4	89692579	89693422
chr4	91083953	91084400
chr4	91379518	91379869
chr4	94900694	94901103
chr4	96022664	96023303
chr4	99516860	99517305
chr4	100728885	100729329
chr4	101664178	101665078
chr4	104514662	104515307
chr4	105122274	105122921
chr4	105316820	105317275
chr4	105941750	105942223
chr4	106093196	106093666
chr4	106493638	106494043
chr4	107313689	107314007
chr4	109833032	109833261
chr4	109930411	109930843
chr4	114397603	114398050
chr4	114685379	114685826
chr4	114793835	114794340
chr4	114917077	114917547
chr4	115475875	115476489
chr4	116669319	116669674
chr4	116951536	116952018
chr4	119142038	119142604
chr4	122729805	122729998
chr4	122857930	122858276
chr4	124335619	124336094
chr4	124983795	124984221
chr4	126885907	126886568
chr4	127008347	127008650
chr4	127155670	127156137
chr4	127517955	127518394
chr4	128543373	128543987
chr4	128942343	128942773
chr4	132180673	132181099
chr4	134092037	134092829
chr4	134393015	134393452
chr4	135758368	135758743
chr4	136053803	136054351
chr4	142348871	142349369
chr4	143311276	143311738
chr4	149711934	149712453
chr4	150284022	150284368
chr4	150925852	150926388
chr4	151006928	151007465
chr4	152647367	152648094
chr4	154355314	154355801
chr4	155278995	155279500
chr4	155820948	155821474
chr5	9111791	9112263
chr5	9954496	9955037
chr5	14167829	14168383
chr5	17573617	17574053
chr5	21813850	21814418
chr5	21944572	21944944
chr5	21986145	21986814
chr5	22861422	22861832
chr5	23251717	23252268
chr5	23890679	23891119
chr5	24088439	24088856
chr5	24357496	24357877
chr5	27029800	27030210
chr5	28092306	28092725
chr5	30207273	30207796
chr5	30668661	30668978
chr5	31082109	31082751
chr5	31326869	31327247
chr5	32520368	32520795
chr5	35177270	35177770
chr5	35435775	35436180
chr5	36928644	36929201
chr5	37180607	37181025
chr5	40124311	40124831
chr5	44224233	44224777
chr5	54185578	54186177
chr5	54280600	54281091
chr5	54588597	54589222
chr5	63766587	63767338
chr5	65156787	65157268
chr5	66056664	66057107
chr5	66241862	66242332
chr5	67490686	67491069
chr5	67580261	67580715
chr5	67756081	67756630
chr5	72586068	72586526
chr5	74292047	74292530
chr5	76302064	76302363
chr5	77803530	77803971
chr5	82060641	82061046
chr5	85586556	85587159
chr5	86190802	86191176
chr5	86259411	86259779
chr5	90055611	90056105
chr5	90788093	90788567
chr5	92119410	92119858
chr5	97837967	97838387
chr5	98706575	98707017
chr5	100032159	100032539
chr5	100249720	100250362
chr5	100825690	100826385
chr5	101288059	101288713
chr5	101713008	101713441
chr5	101995044	101995880
chr5	103587213	103587646
chr5	103770831	103771244
chr5	103914773	103915249
chr5	106381928	106382489
chr5	106860347	106860785
chr5	107346189	107346548
chr5	108743731	108744397
chr5	108758356	108758820
chr5	108903585	108903841
chr5	110204739	110205185
chr5	111931704	111932173
chr5	116361333	116361785
chr5	116461500	116462126
chr5	117067842	117068710
chr5	117408186	117408650
chr5	118555251	118555728
chr5	120982831	120983606
chr5	121999369	122000025
chr5	122265023	122265628
chr5	123319995	123320560
chr5	123584147	123584568
chr5	123793097	123793651
chr5	125204852	125205290
chr5	125772137	125772607
chr5	126495488	126495915
chr5	126671077	126671583
chr5	126933462	126933911
chr5	127522661	127523216
chr5	128037630	128038056
chr5	128436786	128437296
chr5	128913799	128914340
chr5	130718304	130718776
chr5	130757466	130758032
chr5	134346928	134347485
chr5	136327714	136328131
chr5	136970783	136971213
chr5	139088136	139088652
chr5	140472336	140472763
chr5	143333726	143334339
chr5	144051097	144051763
chr5	144383907	144384364
chr5	144466851	144467438
chr5	144505736	144506165
chr5	147484120	147484500
chr5	147964745	147965187
chr5	148417773	148418218
chr5	148879152	148879720
chr5	149453966	149454736
chr5	149661437	149661873
chr5	149861360	149861901
chr5	149917335	149917764
chr5	150495667	150496399
chr5	150945555	150945981
chr5	151052034	151052450
chr6	3116340	3116686
chr6	4414129	4414624
chr6	4972787	4973132
chr6	5827007	5827443
chr6	6942735	6943229
chr6	17027541	17027928
chr6	17087470	17087992
chr6	18819346	18819868
chr6	21534806	21535299
chr6	21984862	21985476
chr6	22088247	22088750
chr6	24384439	24384959
chr6	28914962	28915457
chr6	29240300	29241332
chr6	30099995	30100287
chr6	31838355	31839005
chr6	32320248	32320664
chr6	33174600	33175192
chr6	33392001	33392403
chr6	35779674	35780111
chr6	35873127	35873474
chr6	37463872	37464286
chr6	38910996	38911734
chr6	40353348	40353786
chr6	40893332	40893948
chr6	41046488	41046938
chr6	41662366	41662881
chr6	45323448	45323947
chr6	47395883	47396479
chr6	47524078	47524359
chr6	48912042	48912547
chr6	50898813	50899150
chr6	51795267	51795766
chr6	51931922	51932374
chr6	52002679	52003136
chr6	53217241	53217637
chr6	53649822	53650207
chr6	54262722	54263113
chr6	54794288	54794824
chr6	55781084	55781593
chr6	61687026	61687472
chr6	65382351	65382691
chr6	65453463	65453870
chr6	67142191	67142664
chr6	69471730	69472132
chr6	70709253	70710051
chr6	70752470	70752846
chr6	71030501	71031112
chr6	71166753	71167143
chr6	73517889	73518385
chr6	73523596	73524075
chr6	77218916	77219287
chr6	80786274	80786719
chr6	81769195	81769712
chr6	82491301	82491660
chr6	83478234	83478640
chr6	84916195	84916934
chr6	85397140	85397615
chr6	85653170	85653637
chr6	85765680	85765902
chr6	85836898	85837091
chr6	85895228	85895703
chr6	86370084	86370704
chr6	87323377	87323777
chr6	89605456	89605869
chr6	95087912	95088804
chr6	95108428	95108846
chr6	97006652	97007144
chr6	97526094	97526577
chr6	97792089	97792531
chr6	100512377	100513137
chr6	102170638	102171413
chr6	103746002	103746673
chr6	111684930	111685302
chr6	112133238	112133988
chr6	112484286	112484757
chr6	114922728	114923263
chr6	121366529	121366963
chr6	121611776	121612197
chr6	122699570	122700036
chr6	123623835	123624100
chr6	124346615	124347091
chr6	129248072	129248679
chr6	129260005	129260508
chr6	133171258	133171711
chr6	134402876	134403409
chr6	134607282	134607880
chr6	136117398	136117830
chr6	136465793	136466246
chr6	137414487	137414951
chr6	137989851	137990288
chr6	141430133	141430562
chr6	142514921	142515295
chr6	142659079	142659475
chr6	142785311	142785789
chr6	143609026	143609540
chr6	144997279	144997655
chr6	145656653	145657182
chr6	145793257	145793670
chr6	146298709	146299144
chr6	146660616	146660971
chr6	146865643	146866124
chr6	146978801	146979198
chr6	146994082	146994856
chr6	147679068	147679280
chr6	148705686	148706171
chr6	148994443	148995033
chr7	3262709	3263580
chr7	6120075	6120396
chr7	6430109	6430848
chr7	11617054	11617470
chr7	14317196	14317791
chr7	18458243	18458449
chr7	18747470	18747671
chr7	18799128	18799523
chr7	18970819	18971362
chr7	19069488	19069865
chr7	19155771	19156192
chr7	20064098	20064454
chr7	24360948	24361462
chr7	25408915	25409778
chr7	27801169	27801631
chr7	30766409	30766802
chr7	30781731	30782182
chr7	31182851	31183261
chr7	34398847	34399296
chr7	35230329	35230793
chr7	35740834	35741544
chr7	35859584	35860092
chr7	36854275	36854729
chr7	38161352	38161977
chr7	39654954	39655387
chr7	40086162	40086634
chr7	40383384	40383741
chr7	44633326	44633955
chr7	44854928	44855473
chr7	48806574	48806981
chr7	56309975	56310305
chr7	62436349	62436751
chr7	64497404	64497897
chr7	65772806	65773248
chr7	67251558	67251929
chr7	74369630	74370062
chr7	75745906	75746385
chr7	75807513	75807863
chr7	76941540	76941949
chr7	77297077	77297452
chr7	77495050	77495456
chr7	84424688	84425102
chr7	88343793	88344225
chr7	89698183	89698677
chr7	90280445	90280901
chr7	92027006	92027662
chr7	92937912	92938453
chr7	95091371	95091795
chr7	95865153	95865686
chr7	99445816	99446215
chr7	99813361	99813830
chr7	102137421	102137918
chr7	102636575	102637366
chr7	103119414	103119797
chr7	103792920	103793279
chr7	103912991	103913346
chr7	104244173	104244605
chr7	104465101	104465508
chr7	105022534	105022911
chr7	105222310	105222555
chr7	105715403	105715752
chr7	107649993	107650315
chr7	110138480	110138930
chr7	111063015	111063378
chr7	115123253	115123699
chr7	115362110	115362528
chr7	117622724	117623180
chr7	118517820	118518271
chr7	118595166	118595691
chr7	118686602	118686879
chr7	118738640	118739221
chr7	121563505	121563940
chr7	122886650	122887164
chr7	124128901	124129422
chr7	124383457	124383842
chr7	124603757	124604126
chr7	127129714	127130233
chr7	128289144	128289731
chr7	128304863	128305242
chr7	128408240	128408660
chr7	128766372	128766770
chr7	129293198	129293604
chr7	131059846	131060121
chr7	132471322	132471773
chr7	135680202	135680699
chr7	136283639	136284067
chr7	138428828	138429242
chr7	138818312	138818750
chr7	139861452	139862050
chr7	140805586	140806350
chr7	144781248	144781742
chr7	145146332	145146681
chr8	3322519	3322932
chr8	4516189	4516551
chr8	8733797	8734266
chr8	9580202	9580628
chr8	14721680	14722092
chr8	15844533	15845192
chr8	16006354	16006883
chr8	22376921	22377369
chr8	22484578	22484987
chr8	23504842	23505262
chr8	25256981	25257834
chr8	28996224	28996646
chr8	32223374	32223846
chr8	32288345	32288788
chr8	33056746	33057141
chr8	33763254	33763771
chr8	33797196	33797704
chr8	36193499	36193973
chr8	36689501	36690130
chr8	43333475	43333907
chr8	45994089	45994535
chr8	53607015	53607509
chr8	55398251	55398763
chr8	56582839	56583198
chr8	57526169	57526523
chr8	57966574	57967174
chr8	64579952	64580477
chr8	71224561	71224929
chr8	72112488	72112908
chr8	77357087	77357512
chr8	77367049	77367481
chr8	77379269	77379746
chr8	79952824	79953398
chr8	83956864	83957232
chr8	86828923	86829341
chr8	89604487	89604940
chr8	89983765	89984297
chr8	95435890	95436396
chr8	98538557	98539068
chr8	101628796	101629215
chr8	105283061	105283548
chr8	105441378	105441933
chr8	106076606	106077309
chr8	107572436	107572968
chr8	108025210	108025685
chr8	108470278	108470654
chr8	110010691	110011552
chr8	112909558	112909946
chr8	113111502	113112158
chr8	113851601	113852104
chr8	114073869	114074554
chr8	115402807	115403230
chr8	116084888	116085270
chr8	118582163	118582635
chr8	118898079	118898467
chr8	119356690	119357055
chr8	119496726	119497279
chr8	119698924	119699364
chr8	123326096	123326457
chr8	124608170	124608716
chr8	125718899	125719379
chr8	127589157	127589731
chr9	12622083	12622301
chr9	13686762	13687464
chr9	13874320	13874734
chr9	15434164	15434598
chr9	23219864	23220231
chr9	24760475	24760877
chr9	27520560	27520903
chr9	29250808	29251214
chr9	29751347	29751806
chr9	30003640	30004041
chr9	32388108	32388564
chr9	33769829	33770209
chr9	35524126	35524685
chr9	36435030	36435746
chr9	37689904	37690411
chr9	43730477	43731082
chr9	43801944	43802421
chr9	44065167	44065717
chr9	48238106	48238791
chr9	48447838	48448372
chr9	49617057	49617648
chr9	50593502	50594041
chr9	50674738	50675252
chr9	52495465	52495894
chr9	53905407	53905845
chr9	54416211	54416780
chr9	54630925	54631420
chr9	57728336	57728696
chr9	59339815	59340361
chr9	60483899	60484304
chr9	63982853	63983326
chr9	66922108	66922491
chr9	69790581	69790994
chr9	69869965	69870597
chr9	71614483	71615296
chr9	72905672	72906071
chr9	73791910	73792321
chr9	74023918	74024319
chr9	75289563	75289952
chr9	75905459	75905987
chr9	76390665	76391245
chr9	77377084	77377563
chr9	79045217	79045728
chr9	87326321	87326803
chr9	87708070	87708586
chr9	88221932	88222578
chr9	89826825	89827711
chr9	90446975	90447403
chr9	94869410	94869791
chr9	95796343	95796752
chr9	97084619	97085097
chr9	97459789	97460059
chr9	98863466	98864048
chr9	103469541	103469894
chr9	104676633	104677096
chr9	105282702	105283142
chr9	109324253	109324620
chr9	109606830	109607245
chr9	109646634	109647050
chr9	113022947	113023290
chr9	113421618	113422192
chr9	114015701	114016219
chr9	114751517	114752108
chr9	115576973	115577385
chr9	116050015	116050321
chr9	116737796	116738135
chr9	117060624	117060845
chr9	117484361	117484844
chr9	119107428	119107986
chr9	119274865	119275117
chr9	120299448	120299814
chr9	121284412	121284866
chr9	122285552	122285931
chr9	122446321	122446768
chr9	123773305	123773649
chrX	6324034	6324434
chrX	6653951	6654432
chrX	8314845	8315339
chrX	9216238	9216672
chrX	9333029	9333362
chrX	10592278	10592647
chrX	11090478	11090940
chrX	11629955	11630275
chrX	11801231	11801541
chrX	12851694	12852080
chrX	12919514	12920103
chrX	13729863	13730144
chrX	14312836	14313033
chrX	19201356	19201767
chrX	35813207	35813582
chrX	36474371	36474772
chrX	37807702	37808092
chrX	37811178	37811741
chrX	37903727	37904092
chrX	38317235	38317531
chrX	42512585	42512980
chrX	48093581	48093960
chrX	48099885	48100266
chrX	48903734	48904130
chrX	49770816	49771227
chrX	51019935	51020309
chrX	52651436	52651765
chrX	52679014	52679419
chrX	52799514	52800102
chrX	52916496	52916855
chrX	53337389	53337716
chrX	56385567	56385921
chrX	56417534	56417932
chrX	56572316	56572865
chrX	56755518	56756039
chrX	57921248	57921656
chrX	57923830	57924230
chrX	59038016	59038344
chrX	59143258	59143571
chrX	60503969	60504384
chrX	71131399	71131853
chrX	72644699	72645069
chrX	72871592	72871920
chrX	73430051	73430443
chrX	77417781	77418155
chrX	77931065	77931673
chrX	77995473	77995918
chrX	78539744	78540149
chrX	79077161	79077574
chrX	83740501	83740952
chrX	84454448	84454872
chrX	86490291	86490665
chrX	92342926	92343339
chrX	94185092	94185554
chrX	96019536	96019954
chrX	98986541	98986985
chrX	102059335	102059763
chrX	102219741	102220237
chrX	103025542	103025888
chrX	103991706	103992080
chrX	106171074	106171513
chrX	106479893	106480261
chrX	112524717	112525132
chrX	120618481	120618803
chrX	127541823	127542192
chrX	129547610	129547983
chrX	134319168	134319584
chrX	134723815	134724096
chrX	135652131	135652583
chrX	136046750	136047064
chrX	136539671	136539910
chrX	136850288	136850739
chrX	137142558	137142972
chrX	137424197	137424813
chrX	139247254	139247708
chrX	140255802	140256270
chrX	140402886	140403323
chrX	140479162	140479590
chrX	140722370	140722962
chrX	140845435	140845814
chrX	142529895	142530299
chrX	143051492	143051918
chrX	144645414	144645787
chrX	153369773	153370188
chrX	153505987	153506464
chrX	156913365	156913734
chrX	157256158	157256572
chrX	157662222	157662594
chrX	157671821	157672291
chrX	157951678	157952091
chrX	159043382	159043796
chrX	159418665	159419133
chrX	161370933	161371357
chrX	162719563	162720042
chrX	162791380	162791824
chrX	163142978	163143347
chrX	164787304	164787680
chrX	165169338	165169715
chrX	168937948	168938324
chrX	169036435	169037184
