# Supplementary material for: A subset of topologically associating domains fold into mesoscale core-periphery networks
Source: Sci Rep. 2019 Jul 2;9:9526. doi: 10.1038/s41598-019-45457-9 (PMC6606598; doi:10.1038/s41598-019-45457-9)
Supplement: Supplementary file 11 — Supplementary Table 12 [file 41598_2019_45457_MOESM11_ESM.xlsx]

## Sheet: Constitutive CTCF Annotations
#chr	start	end
chr1	4332478	4333032
chr1	4768315	4769026
chr1	6406095	6406739
chr1	7396847	7397696
chr1	8678653	8679135
chr1	9541159	9541723
chr1	9545138	9545533
chr1	9548995	9549350
chr1	9696600	9697242
chr1	9772725	9773179
chr1	10039463	10039895
chr1	10089492	10090145
chr1	11657681	11658156
chr1	13050079	13050778
chr1	13150896	13151446
chr1	13789104	13789617
chr1	14739945	14740428
chr1	15007442	15008055
chr1	16746047	16746495
chr1	16798288	16798741
chr1	17123420	17123825
chr1	17163441	17164007
chr1	17980603	17981028
chr1	18106134	18107128
chr1	18131668	18132051
chr1	18976689	18977257
chr1	19178903	19179436
chr1	20311424	20311907
chr1	20554369	20554840
chr1	20612630	20613277
chr1	20699973	20700398
chr1	20801722	20802099
chr1	20939018	20939404
chr1	22268950	22269381
chr1	22604344	22604731
chr1	23705497	23705951
chr1	23762729	23763394
chr1	23905877	23906565
chr1	24134804	24135452
chr1	24171398	24171882
chr1	24249100	24249622
chr1	24367345	24367937
chr1	25616753	25617471
chr1	30584710	30585319
chr1	30700379	30700812
chr1	30778493	30779352
chr1	31210046	31210496
chr1	33647249	33647510
chr1	33739300	33739953
chr1	34218228	34218776
chr1	34602316	34602773
chr1	34642351	34642853
chr1	34891571	34891931
chr1	36134591	36135094
chr1	36145014	36145527
chr1	36252771	36253416
chr1	36277229	36277931
chr1	36279163	36279630
chr1	36471602	36471943
chr1	36501241	36501771
chr1	36547056	36547631
chr1	36557038	36557526
chr1	36634882	36635412
chr1	36744519	36745007
chr1	36784418	36785076
chr1	37419341	37419934
chr1	37639016	37639584
chr1	37678231	37678894
chr1	38129910	38130343
chr1	38185381	38185940
chr1	38787435	38787901
chr1	38855987	38856805
chr1	39001086	39001588
chr1	39392111	39392635
chr1	39530250	39530791
chr1	39936509	39936970
chr1	40544621	40545043
chr1	40579526	40580235
chr1	40802530	40803376
chr1	40844613	40845248
chr1	40879011	40879467
chr1	40887525	40888019
chr1	41001539	41001974
chr1	41810329	41810718
chr1	41897776	41898195
chr1	42779816	42780189
chr1	43065892	43066333
chr1	43139553	43140061
chr1	43299417	43299862
chr1	44041684	44042286
chr1	44228909	44229445
chr1	44551407	44551842
chr1	44745550	44746083
chr1	45313889	45314383
chr1	45766141	45766550
chr1	45816825	45817407
chr1	45825074	45825680
chr1	46022295	46022688
chr1	46416943	46417530
chr1	46849718	46850163
chr1	50962221	50962736
chr1	51333954	51334338
chr1	51596958	51597425
chr1	52098740	52099317
chr1	52113730	52114266
chr1	52301208	52301752
chr1	52748213	52748835
chr1	53052996	53053474
chr1	53715383	53716045
chr1	54665938	54666362
chr1	54706560	54707216
chr1	55874144	55875276
chr1	55886337	55886884
chr1	55890764	55891095
chr1	55960272	55960725
chr1	57205591	57206098
chr1	57338929	57339631
chr1	57423642	57424046
chr1	57428854	57429331
chr1	57969753	57970450
chr1	58030988	58031629
chr1	58271115	58271589
chr1	58296291	58296863
chr1	59316609	59317148
chr1	59584488	59585087
chr1	59623241	59623783
chr1	59719900	59720374
chr1	59883710	59884188
chr1	60565229	60565697
chr1	60860624	60861128
chr1	60868337	60868867
chr1	61055103	61055568
chr1	61181069	61181505
chr1	61297926	61298441
chr1	61924967	61925329
chr1	62696940	62697401
chr1	62786129	62786806
chr1	62964288	62964735
chr1	62986249	62986708
chr1	63114482	63114936
chr1	63180401	63181878
chr1	63657970	63658626
chr1	63668786	63669143
chr1	64446038	64446439
chr1	64705144	64705639
chr1	65046238	65046988
chr1	65111749	65112443
chr1	65178163	65178659
chr1	65282682	65283209
chr1	66099831	66100282
chr1	66104542	66104905
chr1	66655676	66656148
chr1	66838451	66838920
chr1	67061383	67062060
chr1	67477957	67478393
chr1	67559183	67559497
chr1	69241671	69242122
chr1	69331449	69331764
chr1	72141541	72142438
chr1	72313526	72314175
chr1	72716731	72717412
chr1	72854863	72855343
chr1	72865763	72866236
chr1	72877800	72878243
chr1	73618543	73618934
chr1	73902240	73902762
chr1	73986590	73987043
chr1	74787784	74788330
chr1	74807863	74808656
chr1	74880755	74881238
chr1	74893373	74894120
chr1	74894747	74895420
chr1	75016818	75017642
chr1	75124420	75124897
chr1	75254104	75254705
chr1	75290576	75291065
chr1	75317847	75318282
chr1	75342807	75343274
chr1	75425673	75426226
chr1	75495015	75495644
chr1	75559162	75560119
chr1	75653459	75654061
chr1	77516219	77516803
chr1	77896260	77896630
chr1	77943022	77943514
chr1	77972294	77972967
chr1	77978621	77979155
chr1	78454525	78455091
chr1	78536705	78537346
chr1	78724395	78724865
chr1	79439965	79440402
chr1	79640179	79640532
chr1	79786458	79786879
chr1	80180154	80181407
chr1	80512557	80512989
chr1	81300768	81301150
chr1	81301658	81302111
chr1	81516416	81516989
chr1	82433352	82433786
chr1	82476259	82476716
chr1	82641513	82642111
chr1	82839151	82839597
chr1	82987643	82988211
chr1	83727087	83727539
chr1	83745854	83746446
chr1	84733728	84734250
chr1	85793090	85793543
chr1	85853162	85853740
chr1	86007816	86008383
chr1	86064056	86064634
chr1	86178773	86179297
chr1	86214003	86214576
chr1	86389239	86389861
chr1	86429912	86430378
chr1	86440393	86440964
chr1	86500832	86502020
chr1	86598277	86599031
chr1	87042044	87042576
chr1	87186944	87187503
chr1	87418655	87419333
chr1	87447220	87448098
chr1	88120226	88120964
chr1	88143939	88144726
chr1	88145238	88145687
chr1	88357195	88357962
chr1	88424590	88425054
chr1	89524360	89525038
chr1	89525820	89526277
chr1	89606570	89607037
chr1	89643548	89644294
chr1	90203729	90204210
chr1	90205300	90205638
chr1	90592789	90593431
chr1	90650617	90651233
chr1	90840215	90840687
chr1	90973214	90973654
chr1	91098875	91099361
chr1	91380457	91381114
chr1	91428549	91429041
chr1	91574174	91574571
chr1	91755015	91755538
chr1	92178324	92178710
chr1	92360271	92360744
chr1	92610993	92611486
chr1	92614505	92614919
chr1	92648710	92649340
chr1	92833924	92834588
chr1	93014409	93014933
chr1	93174145	93174818
chr1	93803538	93804051
chr1	94079010	94079569
chr1	94139392	94139827
chr1	95762200	95762744
chr1	96801623	96802183
chr1	97018977	97019484
chr1	97038531	97039119
chr1	97802540	97803069
chr1	97809459	97809866
chr1	104944759	104945160
chr1	104979126	104979449
chr1	104986089	104986620
chr1	105630508	105630923
chr1	106071216	106071740
chr1	106717224	106717652
chr1	106735579	106736057
chr1	107014509	107014905
chr1	107243095	107243689
chr1	107481444	107481968
chr1	111634061	111634484
chr1	111660215	111660674
chr1	111863881	111864417
chr1	112378648	112379123
chr1	112379794	112380412
chr1	112451632	112452073
chr1	118498232	118498776
chr1	119087452	119087965
chr1	119093436	119094117
chr1	119458245	119458797
chr1	119484428	119484871
chr1	119674988	119675517
chr1	120032930	120033411
chr1	120093446	120094217
chr1	120154194	120154634
chr1	120155299	120155819
chr1	120197041	120197584
chr1	120549312	120549895
chr1	120594490	120594960
chr1	121180241	121180745
chr1	121567807	121568419
chr1	125370626	125371228
chr1	125607401	125607842
chr1	125910521	125910880
chr1	126931744	126932124
chr1	126993290	126993794
chr1	127203215	127203562
chr1	127458996	127459478
chr1	127496673	127497119
chr1	127500207	127500640
chr1	128875238	128875657
chr1	129244300	129244762
chr1	130350258	130350725
chr1	130462275	130462752
chr1	130633939	130634511
chr1	130784051	130784568
chr1	130875102	130875546
chr1	131053235	131053690
chr1	131060244	131060865
chr1	131115831	131116620
chr1	131155276	131155911
chr1	131181609	131182080
chr1	131207467	131207915
chr1	131270005	131270733
chr1	131554938	131555577
chr1	131658047	131658673
chr1	131712383	131712879
chr1	131765532	131766062
chr1	131981605	131982199
chr1	131982665	131983339
chr1	132155728	132156166
chr1	132157302	132157822
chr1	132237521	132238053
chr1	132312628	132313068
chr1	132355808	132356244
chr1	132594560	132595112
chr1	132982645	132983290
chr1	133039270	133039942
chr1	133087576	133088244
chr1	133101370	133101873
chr1	133145779	133146372
chr1	133177419	133177842
chr1	133306762	133307787
chr1	133610220	133610704
chr1	133736208	133736656
chr1	133896291	133896743
chr1	134045910	134046381
chr1	134048733	134049330
chr1	134053190	134053644
chr1	134120151	134120664
chr1	134151440	134152062
chr1	134331799	134332340
chr1	134450985	134451387
chr1	134704730	134705490
chr1	134989347	134989820
chr1	135110008	135110553
chr1	135112481	135113253
chr1	135136401	135136958
chr1	135154197	135154797
chr1	135368173	135368653
chr1	135460988	135461550
chr1	135670406	135671021
chr1	135700569	135701032
chr1	135752877	135753683
chr1	135789767	135790444
chr1	135811115	135811723
chr1	135865299	135865937
chr1	135882644	135883254
chr1	136045734	136046329
chr1	136076099	136076521
chr1	136524885	136525376
chr1	136550862	136551406
chr1	137225491	137225956
chr1	138044461	138045039
chr1	138085768	138086217
chr1	138130185	138130488
chr1	138835147	138835742
chr1	139267792	139268506
chr1	139340411	139340873
chr1	139421742	139422178
chr1	141961680	141962356
chr1	143702698	143703150
chr1	144006592	144007007
chr1	144380018	144380524
chr1	144406608	144407031
chr1	147223206	147223805
chr1	148993587	148993989
chr1	149809437	149810173
chr1	149832921	149833327
chr1	150392710	150393287
chr1	150591195	150591779
chr1	151009395	151010048
chr1	151034771	151035493
chr1	151078841	151079329
chr1	152524946	152525360
chr1	153035417	153035929
chr1	153386678	153387184
chr1	153401759	153402240
chr1	153480302	153481424
chr1	153556886	153557375
chr1	153742367	153742937
chr1	153746718	153747225
chr1	153846844	153847343
chr1	154785728	154786678
chr1	154787859	154788480
chr1	155006492	155006989
chr1	155224134	155224624
chr1	155537232	155537732
chr1	155564710	155565223
chr1	155575101	155575769
chr1	155576297	155577009
chr1	155784741	155785281
chr1	156241015	156242403
chr1	156263149	156263747
chr1	156741812	156742329
chr1	157076208	157076820
chr1	157076993	157077497
chr1	157086087	157086542
chr1	157299582	157299908
chr1	157536380	157536918
chr1	157552966	157553468
chr1	157745485	157746040
chr1	158654171	158655003
chr1	158953530	158953983
chr1	159135280	159135740
chr1	160184544	160184882
chr1	160213079	160213532
chr1	160377649	160377986
chr1	160743267	160743786
chr1	161195443	161195935
chr1	161736736	161737386
chr1	161963005	161963455
chr1	161968879	161969309
chr1	161976088	161976865
chr1	162313608	162314201
chr1	162357772	162358509
chr1	162359247	162359645
chr1	162665107	162665546
chr1	162895573	162896256
chr1	163070483	163071032
chr1	163150232	163150885
chr1	163779229	163779668
chr1	163910363	163910823
chr1	164138593	164139279
chr1	164184351	164185109
chr1	164315296	164315736
chr1	165132366	165132945
chr1	165583499	165583944
chr1	165736089	165736780
chr1	165771542	165772017
chr1	165775439	165775955
chr1	165966941	165967578
chr1	166153324	166153897
chr1	166360147	166360559
chr1	166782110	166782501
chr1	167212236	167212723
chr1	167220501	167221228
chr1	167337393	167337871
chr1	167369841	167370525
chr1	167394024	167394629
chr1	167636997	167637448
chr1	167644863	167645310
chr1	167915198	167915854
chr1	167932008	167932635
chr1	167941912	167942348
chr1	169459366	169459792
chr1	169532096	169532632
chr1	169919150	169919607
chr1	170292437	170292923
chr1	170613163	170613663
chr1	170632299	170632832
chr1	170885291	170885705
chr1	170895123	170895672
chr1	170996731	170997154
chr1	171110908	171111378
chr1	171238426	171238938
chr1	171246901	171247409
chr1	171360969	171361521
chr1	171469941	171470691
chr1	171478969	171479519
chr1	171502308	171502791
chr1	171566752	171567288
chr1	171815738	171816172
chr1	172011976	172012436
chr1	172046856	172047269
chr1	172129070	172129488
chr1	172161915	172162404
chr1	172217077	172217577
chr1	172309596	172310616
chr1	172408947	172409437
chr1	172412134	172412653
chr1	172594449	172594917
chr1	172619255	172619691
chr1	172633017	172633516
chr1	173323728	173324205
chr1	173339517	173339935
chr1	174469530	174470115
chr1	174594912	174595372
chr1	175603379	175603707
chr1	175936288	175936830
chr1	176712331	176712811
chr1	177188688	177189436
chr1	177195263	177195608
chr1	177702415	177703256
chr1	177940366	177940866
chr1	178146318	178146955
chr1	178449158	178449602
chr1	178463682	178464129
chr1	179220251	179220704
chr1	179231989	179232493
chr1	179502473	179503196
chr1	179506826	179507350
chr1	179517831	179518219
chr1	179847611	179848334
chr1	180214940	180215494
chr1	180268548	180269042
chr1	180428319	180428934
chr1	180434121	180434571
chr1	180483986	180484435
chr1	180763895	180764489
chr1	180863550	180864282
chr1	180987704	180988239
chr1	181232585	181233293
chr1	181545371	181545837
chr1	181616058	181616605
chr1	181888686	181889348
chr1	182124365	182124872
chr1	182130653	182131389
chr1	182489645	182490323
chr1	182560284	182560719
chr1	182960074	182960557
chr1	182990805	182991374
chr1	183441878	183442516
chr1	184395230	184395722
chr1	185193581	185194041
chr1	185404054	185404448
chr1	185501789	185502342
chr1	185681802	185682436
chr1	186182594	186182970
chr1	186712681	186713307
chr1	186721824	186722376
chr1	186827687	186828201
chr1	187137446	187138028
chr1	187974460	187974876
chr1	188633730	188634121
chr1	188805033	188805589
chr1	188979987	188980578
chr1	189628397	189629019
chr1	189661766	189662264
chr1	189675232	189675859
chr1	189700978	189701408
chr1	189887462	189887913
chr1	189973021	189973479
chr1	190045800	190046193
chr1	190797158	190797866
chr1	190881412	190882062
chr1	191075518	191076125
chr1	191172499	191172906
chr1	191312354	191312907
chr1	191391257	191391759
chr1	191575696	191576494
chr1	191817790	191818306
chr1	191829090	191829485
chr1	191907456	191907913
chr1	192092876	192093343
chr1	192598306	192598839
chr1	192722140	192722738
chr1	192726901	192727501
chr1	192784326	192784783
chr1	193125910	193126256
chr1	193130076	193130534
chr1	193255458	193255897
chr1	193382783	193383528
chr1	193386021	193386611
chr1	193503877	193504360
chr1	193575816	193576406
chr1	193698824	193699282
chr1	194222852	194223383
chr1	194624410	194624893
chr1	194816853	194817304
chr1	194839212	194839696
chr1	194879469	194879959
chr1	194962178	194962598
chr1	195040277	195040852
chr10	3332669	3333278
chr10	3943831	3944291
chr10	3972869	3973363
chr10	3996238	3996849
chr10	4333311	4333983
chr10	4371768	4372444
chr10	4598266	4598656
chr10	5790519	5791057
chr10	5800428	5800936
chr10	6035752	6036256
chr10	7076154	7076579
chr10	7211348	7211734
chr10	7332971	7333778
chr10	7883403	7883937
chr10	8196289	8196723
chr10	8240270	8240744
chr10	8323118	8323636
chr10	8682929	8683382
chr10	8715673	8716151
chr10	8742638	8743287
chr10	8792306	8792805
chr10	9053253	9053765
chr10	9676960	9677393
chr10	10321126	10321533
chr10	10558071	10558591
chr10	11449856	11450305
chr10	12612442	12612930
chr10	12690607	12691050
chr10	12997086	12997473
chr10	13016397	13016918
chr10	13429764	13430197
chr10	13564602	13565064
chr10	13682526	13682955
chr10	13969042	13969523
chr10	14200349	14200932
chr10	14451822	14452346
chr10	15300010	15300568
chr10	17733019	17733479
chr10	18055189	18055671
chr10	18388637	18389131
chr10	18391443	18392098
chr10	18453337	18453985
chr10	18528360	18528966
chr10	18904100	18904536
chr10	19518752	19519186
chr10	19893879	19894465
chr10	19906986	19907680
chr10	20125166	20125750
chr10	20148599	20149210
chr10	20152134	20152475
chr10	20290213	20290930
chr10	20361727	20362295
chr10	20405409	20405834
chr10	20948386	20948767
chr10	21465168	21465739
chr10	22163776	22164140
chr10	22579451	22579871
chr10	23081215	23081701
chr10	23116699	23117177
chr10	23403438	23403778
chr10	23812103	23812679
chr10	23815008	23815832
chr10	24173614	24174156
chr10	24297567	24298248
chr10	24298505	24299219
chr10	24312068	24312769
chr10	24381722	24382356
chr10	24591107	24591623
chr10	24625024	24625528
chr10	24630443	24631110
chr10	24797112	24797651
chr10	24869626	24870076
chr10	24961081	24961455
chr10	25219132	25219676
chr10	25268491	25268878
chr10	25488508	25489127
chr10	25681222	25681638
chr10	26078774	26079291
chr10	26139308	26140202
chr10	26711042	26711501
chr10	26890556	26891091
chr10	28485549	28485963
chr10	28844122	28844584
chr10	28955062	28955641
chr10	29313333	29313752
chr10	29532734	29533212
chr10	30538077	30538463
chr10	30810831	30811340
chr10	31445706	31446217
chr10	31465836	31466214
chr10	31742357	31742841
chr10	32890793	32891211
chr10	32895047	32895630
chr10	33653214	33653866
chr10	33703337	33703808
chr10	33986700	33987461
chr10	34036544	34037013
chr10	34280513	34281018
chr10	34326479	34327299
chr10	34431775	34432168
chr10	36791746	36792442
chr10	37014191	37014654
chr10	37072780	37073200
chr10	38554184	38554592
chr10	38849066	38849538
chr10	39169989	39170607
chr10	39520326	39520895
chr10	39960179	39960774
chr10	40258910	40259423
chr10	40524835	40525509
chr10	41004273	41004743
chr10	41303828	41304744
chr10	41682720	41683395
chr10	41689859	41690540
chr10	41830694	41831354
chr10	42832740	42833224
chr10	43452377	43452803
chr10	43479619	43480061
chr10	43540642	43541372
chr10	43918949	43919387
chr10	43953870	43954354
chr10	44160109	44160467
chr10	44177371	44177870
chr10	44292214	44292714
chr10	45000669	45001267
chr10	45373078	45373681
chr10	45511749	45512153
chr10	45676708	45677211
chr10	46011864	46012332
chr10	46057319	46057824
chr10	46235540	46235960
chr10	49784864	49785230
chr10	50370595	50371014
chr10	51405139	51405659
chr10	51553314	51554214
chr10	51792071	51792458
chr10	52216745	52217209
chr10	52385231	52385705
chr10	52417118	52417817
chr10	53348110	53348634
chr10	53641493	53641902
chr10	53863488	53863884
chr10	56339012	56339544
chr10	56368987	56369556
chr10	56373038	56373471
chr10	57001333	57001748
chr10	57317100	57317503
chr10	57447913	57448815
chr10	57463265	57463676
chr10	57841794	57842249
chr10	57848352	57848770
chr10	58377765	58378378
chr10	58627607	58628082
chr10	58675473	58676033
chr10	59108794	59109416
chr10	59166481	59166942
chr10	59295140	59296713
chr10	59309032	59309405
chr10	59323153	59323606
chr10	59817540	59818119
chr10	59865042	59865526
chr10	59892924	59893434
chr10	59997615	59998253
chr10	60148056	60148512
chr10	60244988	60245827
chr10	60407729	60408335
chr10	60417929	60418513
chr10	60756971	60757414
chr10	60760291	60760959
chr10	60778429	60778975
chr10	60779556	60780107
chr10	60834452	60835374
chr10	60985065	60985600
chr10	61052176	61052767
chr10	61072290	61072788
chr10	61199332	61199944
chr10	61275635	61276201
chr10	61341394	61341920
chr10	61399333	61399896
chr10	61734174	61734875
chr10	61838628	61839163
chr10	61980324	61980848
chr10	62055339	62055785
chr10	62104947	62105547
chr10	62110580	62111289
chr10	62182964	62183642
chr10	62186585	62187294
chr10	62242955	62243339
chr10	62410895	62411383
chr10	62549647	62550346
chr10	62590097	62590841
chr10	62980007	62980528
chr10	63065966	63066506
chr10	63382687	63383292
chr10	64084350	64084801
chr10	64090084	64090554
chr10	66807486	66807979
chr10	66852959	66853604
chr10	66909054	66909621
chr10	67311283	67311755
chr10	67314625	67315471
chr10	67765999	67766604
chr10	67858800	67859303
chr10	67862242	67862702
chr10	67984525	67984995
chr10	67996120	67996674
chr10	69005286	69005910
chr10	69452093	69452561
chr10	69654724	69655291
chr10	69656126	69656776
chr10	69845716	69846296
chr10	69870263	69870749
chr10	69964589	69965046
chr10	70096822	70097219
chr10	70563611	70564076
chr10	70814323	70814781
chr10	71218178	71218709
chr10	71225853	71226405
chr10	71326760	71327451
chr10	71401225	71401880
chr10	71422523	71423112
chr10	71479890	71480337
chr10	73098013	73098532
chr10	74621840	74622236
chr10	74848313	74848771
chr10	74922859	74923320
chr10	75151267	75152295
chr10	75182231	75182906
chr10	75251081	75251380
chr10	75436606	75437085
chr10	75439508	75440176
chr10	75486377	75486837
chr10	75585977	75586623
chr10	75743951	75744444
chr10	75765103	75765568
chr10	75897304	75897778
chr10	75951607	75952393
chr10	76032299	76032731
chr10	76442752	76443234
chr10	76455263	76455714
chr10	76513105	76513814
chr10	76734969	76735578
chr10	76791387	76791892
chr10	76835605	76836085
chr10	77130305	77131025
chr10	77252810	77253236
chr10	77353348	77353762
chr10	77509626	77510211
chr10	77516976	77517487
chr10	77590724	77591273
chr10	77627467	77627916
chr10	77925984	77926734
chr10	78009668	78010091
chr10	78018627	78019124
chr10	78028016	78028547
chr10	78159856	78160367
chr10	78163890	78164446
chr10	78279124	78279653
chr10	78392050	78392502
chr10	78396215	78396657
chr10	78412864	78413334
chr10	78438060	78438781
chr10	78487569	78488169
chr10	78755751	78756427
chr10	79116540	79117007
chr10	79595201	79595637
chr10	79649335	79649834
chr10	79668644	79669158
chr10	79695019	79695614
chr10	79768318	79768816
chr10	79788367	79788983
chr10	79812166	79812738
chr10	79834712	79835274
chr10	79883477	79884051
chr10	79892719	79893132
chr10	79925026	79925714
chr10	79959847	79960284
chr10	79986958	79987466
chr10	80145357	80145850
chr10	80148426	80148976
chr10	80164880	80165494
chr10	80175447	80175940
chr10	80199371	80199864
chr10	80245592	80246144
chr10	80350078	80350735
chr10	80375983	80377287
chr10	80377626	80378137
chr10	80445806	80446587
chr10	80506142	80506685
chr10	80509310	80509925
chr10	80557246	80557822
chr10	80566203	80566745
chr10	80611012	80611638
chr10	80659067	80659736
chr10	80684190	80684628
chr10	80687889	80688249
chr10	80747322	80747886
chr10	80774559	80775224
chr10	80946707	80947208
chr10	80960681	80961232
chr10	80988045	80988663
chr10	80995191	80995664
chr10	80999788	81000269
chr10	81016575	81017101
chr10	81172881	81173576
chr10	81174948	81175575
chr10	81198160	81198573
chr10	81244412	81245026
chr10	81292413	81293140
chr10	81350658	81351355
chr10	81389726	81390336
chr10	81394969	81395624
chr10	81450036	81450602
chr10	81482485	81483085
chr10	81502526	81503234
chr10	81518446	81518938
chr10	81564680	81565221
chr10	81605002	81605640
chr10	82170792	82171309
chr10	82666363	82666851
chr10	82811730	82812212
chr10	83219492	83220206
chr10	83294780	83295045
chr10	83729413	83729934
chr10	83776397	83776908
chr10	83784940	83785407
chr10	83819608	83820142
chr10	85045307	85045830
chr10	85153940	85154611
chr10	85220864	85221326
chr10	85651706	85652233
chr10	86021598	86022285
chr10	86064750	86065232
chr10	87024868	87025341
chr10	87503994	87504567
chr10	87552627	87553119
chr10	87854358	87854816
chr10	88119778	88120081
chr10	88327357	88327838
chr10	88376718	88377153
chr10	88378902	88379447
chr10	88426369	88426901
chr10	88727101	88727585
chr10	89383418	89383876
chr10	89461727	89462298
chr10	89975333	89975725
chr10	90081604	90082112
chr10	90690117	90690582
chr10	90728644	90729235
chr10	91166796	91167263
chr10	91187867	91188388
chr10	91244374	91244688
chr10	91271064	91271723
chr10	91546085	91546456
chr10	92652394	92652808
chr10	93014406	93014983
chr10	93160462	93160825
chr10	93471418	93471871
chr10	94035753	94036206
chr10	94210722	94211013
chr10	94623536	94624018
chr10	94958092	94958830
chr10	95417886	95418315
chr10	96132095	96132485
chr10	96934627	96935197
chr10	97160096	97160662
chr10	97312796	97313438
chr10	97339830	97340360
chr10	97345310	97345732
chr10	97375812	97376220
chr10	97689496	97689774
chr10	97712551	97713279
chr10	99084887	99085532
chr10	99577151	99577668
chr10	99615687	99616344
chr10	99619393	99619872
chr10	100604315	100604620
chr10	100741993	100742586
chr10	102154888	102155240
chr10	102417898	102418279
chr10	102435062	102435427
chr10	102451767	102452316
chr10	102491728	102492264
chr10	102877882	102878457
chr10	103194953	103195535
chr10	103402178	103402613
chr10	103784876	103785278
chr10	105575258	105575689
chr10	105774346	105774799
chr10	105840777	105841546
chr10	106585738	106586148
chr10	106609039	106609442
chr10	107442659	107443272
chr10	107704470	107704847
chr10	107858656	107859139
chr10	107922703	107923148
chr10	108446069	108446516
chr10	109713001	109713437
chr10	109861260	109861705
chr10	109864719	109865235
chr10	109920706	109921179
chr10	110727773	110728233
chr10	110976048	110976632
chr10	111226414	111226941
chr10	111503017	111503611
chr10	112160137	112160633
chr10	112203477	112203806
chr10	112801535	112802040
chr10	115097145	115097573
chr10	115323264	115323717
chr10	116207979	116208645
chr10	116330251	116330889
chr10	116848726	116849461
chr10	116950262	116950793
chr10	117216614	117217321
chr10	117362861	117363488
chr10	117710491	117710965
chr10	118370433	118370898
chr10	118592536	118593082
chr10	119079360	119079701
chr10	119363533	119364038
chr10	119646427	119646836
chr10	119790469	119790923
chr10	120201967	120202592
chr10	120231625	120232537
chr10	120233807	120234456
chr10	120701824	120702380
chr10	120864264	120864880
chr10	121256388	121256886
chr10	121330792	121331380
chr10	121516185	121516715
chr10	121640309	121640802
chr10	122047641	122048100
chr10	122051646	122052243
chr10	122054500	122054996
chr10	122105364	122105923
chr10	122529277	122529867
chr10	122553024	122553608
chr10	123091779	123092255
chr10	123254244	123254725
chr10	125317320	125317672
chr10	126330552	126331042
chr10	126531401	126532165
chr10	126869572	126870211
chr10	126919013	126919671
chr10	127030661	127031227
chr10	127058088	127058703
chr10	127164692	127165372
chr10	127312267	127312727
chr10	127338751	127339387
chr10	127341919	127342820
chr10	127479009	127479505
chr10	127511901	127513425
chr10	127536622	127537188
chr10	127537800	127538699
chr10	127569370	127570000
chr10	127641694	127642162
chr10	127674590	127675250
chr10	127677880	127678466
chr10	127694540	127695155
chr10	127734457	127734914
chr10	127737750	127738472
chr10	127739153	127739786
chr10	127945311	127945884
chr10	127955889	127956601
chr10	128008267	128008895
chr10	128185952	128186432
chr10	128188371	128188935
chr10	128284014	128284550
chr10	128409520	128410230
chr10	128458946	128459432
chr10	128493834	128494422
chr10	128536187	128536742
chr10	128590058	128590794
chr10	128674505	128675148
chr10	128730671	128731397
chr10	128913159	128913915
chr10	128977452	128977944
chr10	130092833	130093515
chr10	130228073	130228676
chr11	3347053	3347542
chr11	3386773	3387489
chr11	3456207	3456762
chr11	3472314	3472902
chr11	3786555	3787026
chr11	3914232	3915003
chr11	3918717	3919352
chr11	4001564	4001973
chr11	4080191	4080739
chr11	4083319	4083963
chr11	4257950	4259584
chr11	4836681	4837136
chr11	4885361	4885966
chr11	4916096	4916553
chr11	5074839	5075286
chr11	5091658	5092113
chr11	5114797	5115420
chr11	5290631	5291128
chr11	5474064	5474622
chr11	5485191	5485683
chr11	5886203	5886880
chr11	5990851	5991363
chr11	5995827	5996414
chr11	6187764	6188270
chr11	6261624	6262097
chr11	6274790	6275224
chr11	6411615	6412120
chr11	6528717	6529115
chr11	6654785	6655321
chr11	6768757	6769292
chr11	7199844	7200626
chr11	7210292	7210740
chr11	7215630	7216155
chr11	8405523	8405968
chr11	8424137	8424649
chr11	9136431	9136903
chr11	9317248	9317728
chr11	11131699	11132152
chr11	11455027	11455497
chr11	11788357	11789130
chr11	11811902	11812440
chr11	11973313	11973845
chr11	12373344	12373828
chr11	12532329	12532831
chr11	12559187	12559684
chr11	12811000	12811672
chr11	16412452	16413075
chr11	16948740	16949196
chr11	17160086	17160675
chr11	17279669	17280264
chr11	17464821	17465230
chr11	19024428	19024905
chr11	20400866	20401301
chr11	20445656	20446356
chr11	20454954	20455406
chr11	20661598	20662080
chr11	20690914	20691425
chr11	20742552	20743127
chr11	20913903	20914433
chr11	21658981	21659489
chr11	22206683	22206961
chr11	22617523	22618169
chr11	22631441	22631953
chr11	22987303	22987884
chr11	23149650	23150216
chr11	23565792	23566362
chr11	23979303	23979767
chr11	24049179	24049649
chr11	24094181	24094530
chr11	25862766	25863236
chr11	26073873	26074306
chr11	26961562	26962069
chr11	26996665	26997132
chr11	29267669	29268276
chr11	30657052	30657511
chr11	31614925	31615700
chr11	31637973	31638474
chr11	32182456	32182911
chr11	32238390	32239015
chr11	32286556	32287405
chr11	32299767	32300425
chr11	32324623	32325093
chr11	32341060	32341520
chr11	32588316	32588832
chr11	32709477	32710174
chr11	33148323	33148877
chr11	33176426	33177016
chr11	33614209	33614663
chr11	33721280	33721746
chr11	33725524	33726053
chr11	33733204	33733669
chr11	33917446	33918080
chr11	34228861	34229426
chr11	34843513	34844033
chr11	34881518	34881916
chr11	35119367	35119829
chr11	35407428	35408015
chr11	35451556	35452104
chr11	35452385	35452793
chr11	35664980	35665397
chr11	35693096	35693765
chr11	35834391	35834855
chr11	36001271	36001817
chr11	36045579	36046082
chr11	36221224	36221880
chr11	36989218	36989517
chr11	38938021	38938472
chr11	39588977	39589425
chr11	40469308	40469734
chr11	40927091	40927516
chr11	42067780	42068394
chr11	43263824	43264272
chr11	43348582	43349083
chr11	43836361	43836738
chr11	44585817	44586493
chr11	44610737	44611415
chr11	45007921	45008551
chr11	45539424	45539886
chr11	45678552	45679149
chr11	45881044	45881480
chr11	45884065	45884583
chr11	45926472	45927481
chr11	45944784	45945248
chr11	46016017	46016674
chr11	46215340	46215788
chr11	46251785	46252441
chr11	46268850	46269372
chr11	46275284	46275924
chr11	46431050	46431602
chr11	46920288	46920538
chr11	48771660	48772142
chr11	48775371	48775952
chr11	48790093	48790632
chr11	49103070	49103711
chr11	49189694	49190134
chr11	49271313	49271812
chr11	49727685	49728296
chr11	49901418	49902181
chr11	49903304	49903977
chr11	49955750	49956385
chr11	49961345	49961791
chr11	50114259	50114742
chr11	50130668	50131523
chr11	50161380	50162007
chr11	50231057	50231808
chr11	50364461	50364995
chr11	50586978	50588305
chr11	50588945	50589494
chr11	50916067	50916498
chr11	50939442	50940311
chr11	51265286	51265922
chr11	51289357	51289990
chr11	51534227	51534707
chr11	51539080	51540161
chr11	51617638	51618074
chr11	51636040	51636811
chr11	51681571	51682039
chr11	51855310	51855766
chr11	51967320	51967852
chr11	52253808	52254402
chr11	52297307	52297949
chr11	52343154	52343587
chr11	52421311	52421851
chr11	52521878	52522400
chr11	52765915	52766354
chr11	53469728	53470508
chr11	53584650	53585265
chr11	53627787	53628324
chr11	53849888	53850358
chr11	54054161	54054665
chr11	54307374	54307817
chr11	54879353	54879763
chr11	54927736	54928229
chr11	54998075	54998670
chr11	55039629	55040085
chr11	55158776	55159219
chr11	55194976	55195603
chr11	55204023	55204465
chr11	55386392	55387036
chr11	55389590	55390168
chr11	55518682	55519195
chr11	55991631	55992132
chr11	56105638	56106268
chr11	56107765	56108312
chr11	57310755	57311211
chr11	57548887	57549349
chr11	57934077	57934787
chr11	58225509	58226176
chr11	58301082	58302447
chr11	58499385	58499638
chr11	58914563	58915307
chr11	59297940	59298367
chr11	59302693	59303096
chr11	59524892	59525859
chr11	59778338	59779076
chr11	59847070	59847581
chr11	59965044	59965637
chr11	60070552	60071022
chr11	60104644	60105158
chr11	60199552	60200144
chr11	60559252	60559794
chr11	60927203	60927711
chr11	60953775	60954258
chr11	61091607	61092116
chr11	61104246	61104770
chr11	61193347	61193809
chr11	61231312	61231958
chr11	61410099	61410572
chr11	61417710	61418298
chr11	61504635	61505122
chr11	61619696	61620721
chr11	61629583	61629993
chr11	61714534	61715139
chr11	61949059	61949810
chr11	61956549	61956988
chr11	62047789	62048213
chr11	62127451	62128077
chr11	62575032	62575687
chr11	62613593	62614058
chr11	62648593	62649102
chr11	62675774	62676176
chr11	62743956	62744739
chr11	62756486	62757338
chr11	62901528	62902119
chr11	62921003	62921511
chr11	63135588	63136038
chr11	63213010	63213685
chr11	63264294	63264880
chr11	63920451	63920891
chr11	64718618	64719138
chr11	64898619	64899234
chr11	64968573	64968963
chr11	65088722	65089359
chr11	65197215	65197671
chr11	65678835	65679245
chr11	65820192	65821487
chr11	66121867	66122446
chr11	66984636	66985296
chr11	67079970	67080684
chr11	67085402	67085878
chr11	67109984	67110782
chr11	67350349	67350857
chr11	67647742	67648260
chr11	67676156	67676627
chr11	68004117	68004608
chr11	68408148	68408624
chr11	68807827	68808492
chr11	68874679	68875453
chr11	68901211	68901707
chr11	69035857	69036305
chr11	69066826	69067310
chr11	69092125	69093318
chr11	69171677	69172096
chr11	69192770	69193237
chr11	69244892	69245395
chr11	69579153	69579787
chr11	69613646	69614348
chr11	69628193	69628893
chr11	69655197	69655798
chr11	69656912	69657957
chr11	69682524	69683182
chr11	69754716	69755135
chr11	70055518	70055980
chr11	70074497	70075135
chr11	70110134	70110624
chr11	70201581	70202254
chr11	70230348	70230868
chr11	70334446	70334874
chr11	70413875	70414383
chr11	70451877	70452464
chr11	70605166	70605691
chr11	70625413	70626230
chr11	70755602	70756077
chr11	70777145	70777715
chr11	70982886	70983349
chr11	71323420	71323852
chr11	71337433	71337831
chr11	71749661	71750086
chr11	72023596	72024854
chr11	72206431	72206757
chr11	72342373	72343012
chr11	72723881	72724325
chr11	73007522	73008191
chr11	73047543	73047968
chr11	73049220	73050088
chr11	73138080	73138758
chr11	73169098	73169612
chr11	74371563	74372166
chr11	74546942	74547812
chr11	74946204	74946896
chr11	74981402	74981846
chr11	75168951	75169593
chr11	75178832	75179313
chr11	75192736	75193167
chr11	75290864	75291382
chr11	75458021	75458594
chr11	75530163	75530898
chr11	75769132	75769629
chr11	75781918	75782352
chr11	76217491	76218002
chr11	76252844	76253538
chr11	76399965	76400390
chr11	76406522	76407085
chr11	76456178	76456672
chr11	76506618	76507292
chr11	76577769	76578345
chr11	76655041	76655586
chr11	76676740	76677441
chr11	76789048	76789753
chr11	77100050	77100551
chr11	77308529	77309037
chr11	77491033	77491561
chr11	77501322	77502053
chr11	77630180	77630794
chr11	77737107	77737821
chr11	77762816	77763537
chr11	77793111	77793690
chr11	77822591	77823335
chr11	77825782	77826383
chr11	77827004	77827675
chr11	77967122	77967575
chr11	78019529	78020259
chr11	78158848	78159864
chr11	78455229	78455767
chr11	78488085	78488596
chr11	78826291	78826748
chr11	78838005	78838451
chr11	78956221	78956785
chr11	79030253	79030929
chr11	79213837	79214364
chr11	79296063	79296754
chr11	79398295	79398767
chr11	79427644	79428236
chr11	79577705	79578229
chr11	79584097	79584679
chr11	79624780	79625469
chr11	79686744	79687298
chr11	79919843	79920439
chr11	79962208	79962732
chr11	80208721	80209209
chr11	80287129	80287732
chr11	80351656	80352297
chr11	80428252	80428659
chr11	80601887	80602590
chr11	80696047	80696758
chr11	81462228	81462673
chr11	81588613	81589249
chr11	81613106	81613741
chr11	81634473	81635278
chr11	81996059	81996587
chr11	82684096	82684515
chr11	82871132	82871594
chr11	82890475	82890945
chr11	82908245	82908705
chr11	83057805	83058281
chr11	83357381	83357856
chr11	83424635	83425242
chr11	83440096	83441198
chr11	83442656	83443301
chr11	83739216	83739696
chr11	84141658	84142224
chr11	84281310	84281618
chr11	84429384	84429965
chr11	84797901	84798349
chr11	84813604	84814160
chr11	84817939	84818442
chr11	84819360	84819913
chr11	85169952	85170440
chr11	85334772	85335279
chr11	85382034	85382525
chr11	85469496	85469901
chr11	85972329	85972791
chr11	86653422	86653910
chr11	86894127	86894618
chr11	87010530	87010926
chr11	87214160	87214596
chr11	87662266	87662747
chr11	87967550	87968120
chr11	87974541	87975110
chr11	88215992	88216635
chr11	88252169	88252716
chr11	88291639	88292095
chr11	88728390	88728983
chr11	88830327	88830855
chr11	88973497	88974316
chr11	89069247	89069782
chr11	89100409	89101061
chr11	89165239	89165678
chr11	89243285	89243785
chr11	89303411	89303880
chr11	89720778	89721481
chr11	90019162	90019809
chr11	90169811	90170392
chr11	93812495	93812951
chr11	93856128	93856810
chr11	94035904	94036370
chr11	94127876	94128379
chr11	94129557	94130032
chr11	94340155	94340592
chr11	94486002	94486481
chr11	94548825	94549747
chr11	94629482	94629915
chr11	94729519	94730687
chr11	94936740	94937533
chr11	94939257	94939774
chr11	94970188	94970858
chr11	94978846	94979334
chr11	94990744	94991274
chr11	95001021	95001809
chr11	95042138	95042656
chr11	95046853	95047531
chr11	95106733	95107523
chr11	95118463	95118917
chr11	95231809	95232356
chr11	95298113	95299248
chr11	95384190	95384670
chr11	95397768	95398270
chr11	95520565	95521270
chr11	95521325	95522056
chr11	95586184	95586736
chr11	95676291	95676892
chr11	95827445	95828073
chr11	96126928	96127405
chr11	96234880	96235624
chr11	96240169	96240639
chr11	96278669	96279278
chr11	96303004	96303469
chr11	96535937	96536621
chr11	96552942	96553689
chr11	96581941	96582469
chr11	96621155	96621863
chr11	96735797	96736304
chr11	96861894	96862344
chr11	96867028	96867566
chr11	96909997	96910509
chr11	96915890	96916923
chr11	96963439	96963977
chr11	96982292	96982913
chr11	97026020	97026502
chr11	97029649	97030137
chr11	97072492	97073181
chr11	97146570	97147158
chr11	97310144	97310648
chr11	97328093	97328704
chr11	97400319	97400857
chr11	97408112	97408626
chr11	97468892	97469442
chr11	97476231	97476924
chr11	97531628	97532124
chr11	97575621	97576484
chr11	97622402	97622914
chr11	97631830	97632350
chr11	97689784	97690413
chr11	97899759	97900218
chr11	97947373	97947846
chr11	98075269	98075836
chr11	98264879	98265519
chr11	98296280	98296932
chr11	98341995	98343076
chr11	98345210	98345739
chr11	98355662	98356142
chr11	98438689	98439297
chr11	98457365	98458065
chr11	98660455	98661046
chr11	98699753	98700326
chr11	98710374	98710869
chr11	98754581	98755126
chr11	98785776	98786222
chr11	98975214	98975747
chr11	99307546	99308083
chr11	99463099	99463712
chr11	99464635	99465213
chr11	99574060	99574609
chr11	100004650	100005227
chr11	100281616	100282982
chr11	100295202	100295854
chr11	100297748	100299001
chr11	100300240	100300912
chr11	100407954	100408537
chr11	100425506	100426205
chr11	100570348	100570826
chr11	100622598	100623036
chr11	100694871	100695373
chr11	100702422	100703070
chr11	100761603	100762175
chr11	100892961	100893843
chr11	100957187	100957686
chr11	100959429	100960016
chr11	100983123	100983830
chr11	101095498	101096098
chr11	101180834	101181316
chr11	101302107	101302783
chr11	101395143	101395572
chr11	101588987	101589886
chr11	101732515	101733077
chr11	101813029	101813653
chr11	101814707	101815405
chr11	101905074	101905618
chr11	101919500	101920048
chr11	101968669	101969303
chr11	102039912	102041090
chr11	102086426	102086739
chr11	102089210	102089876
chr11	102102445	102102973
chr11	102267424	102267868
chr11	102308747	102309333
chr11	102411631	102412138
chr11	102434354	102434991
chr11	102447447	102447933
chr11	102486695	102487357
chr11	102651158	102651940
chr11	102690169	102690678
chr11	102773764	102774368
chr11	102992944	102993543
chr11	103102587	103103070
chr11	103116867	103117248
chr11	103168555	103169083
chr11	103326866	103327500
chr11	103360095	103360769
chr11	103402023	103402625
chr11	103639330	103639834
chr11	103675469	103676094
chr11	103676982	103677402
chr11	103763701	103764224
chr11	103910984	103911814
chr11	103987337	103987825
chr11	104171468	104172121
chr11	104195654	104196269
chr11	104231112	104231560
chr11	104315683	104316193
chr11	104442161	104442635
chr11	104461238	104462116
chr11	104589851	104590549
chr11	105270101	105270582
chr11	105347502	105348214
chr11	105591816	105592426
chr11	105911520	105912056
chr11	105926841	105927526
chr11	106026705	106027209
chr11	106076307	106076860
chr11	106418489	106419022
chr11	106513122	106513564
chr11	106770131	106770837
chr11	106851240	106851836
chr11	106980408	106980869
chr11	107132020	107132839
chr11	107189035	107189609
chr11	107511880	107512335
chr11	107629461	107629869
chr11	107859282	107859806
chr11	107982514	107983013
chr11	107994404	107995042
chr11	108025719	108026131
chr11	108030918	108031453
chr11	108378065	108378522
chr11	108449637	108450242
chr11	109178811	109179231
chr11	109297935	109298546
chr11	109331259	109331822
chr11	109445556	109445990
chr11	109584982	109585523
chr11	109621165	109621847
chr11	109860599	109861246
chr11	110268476	110269182
chr11	110572504	110572971
chr11	111535969	111536424
chr11	111537355	111538115
chr11	111652853	111653259
chr11	112779677	112780395
chr11	113297706	113298353
chr11	113703571	113704161
chr11	113865521	113866021
chr11	114068411	114068787
chr11	114636302	114636750
chr11	114662927	114663438
chr11	114667830	114668694
chr11	114672555	114673132
chr11	114745044	114745537
chr11	114789011	114789493
chr11	114812469	114813177
chr11	114912802	114913341
chr11	115083136	115083849
chr11	115182249	115182713
chr11	115202153	115202751
chr11	115270430	115271027
chr11	115354104	115354784
chr11	115473900	115474444
chr11	115483514	115484215
chr11	115612390	115613046
chr11	115647419	115647860
chr11	115714473	115715011
chr11	115722430	115722991
chr11	115813876	115814309
chr11	115939524	115940266
chr11	116138832	116139251
chr11	116226365	116226883
chr11	116318898	116319462
chr11	116368090	116368629
chr11	116445996	116446726
chr11	116463866	116464321
chr11	116543105	116543557
chr11	116581445	116581770
chr11	116628813	116629462
chr11	116643126	116643734
chr11	116808196	116808768
chr11	116885154	116885611
chr11	116918433	116918996
chr11	116994197	116994745
chr11	117018404	117018870
chr11	117043513	117044113
chr11	117072044	117072665
chr11	117081515	117082012
chr11	117238119	117238575
chr11	117358038	117358934
chr11	117359814	117360311
chr11	117384721	117385333
chr11	117824597	117825076
chr11	117870510	117871105
chr11	118021538	118022241
chr11	118102789	118103395
chr11	118379579	118380064
chr11	118445783	118446276
chr11	118507763	118508403
chr11	118573320	118574041
chr11	118739965	118740453
chr11	118998422	118999013
chr11	119033926	119034629
chr11	119190400	119190866
chr11	119203129	119203987
chr11	119267661	119268188
chr11	119305149	119305761
chr11	119339486	119340098
chr11	119363478	119364212
chr11	119503551	119504099
chr11	119904903	119905397
chr11	119909381	119909969
chr11	119919808	119920277
chr11	119991293	119991924
chr11	120012857	120013681
chr11	120100907	120101466
chr11	120160459	120160894
chr11	120262313	120263066
chr11	120423567	120424321
chr11	120515482	120515993
chr11	120579634	120580280
chr11	120712656	120713156
chr11	120775979	120776681
chr11	120799946	120800558
chr11	120905295	120906058
chr11	121017639	121018129
chr11	121369637	121370094
chr11	121475524	121476170
chr12	3235447	3236031
chr12	3390664	3391430
chr12	3791772	3792236
chr12	4080299	4080916
chr12	4107186	4107780
chr12	4548605	4549068
chr12	4917106	4917543
chr12	4972913	4973499
chr12	7978475	7978950
chr12	8059539	8059983
chr12	8301920	8302334
chr12	8306436	8307086
chr12	8312968	8313784
chr12	8320042	8320518
chr12	8326717	8327232
chr12	8638605	8639111
chr12	9001820	9002612
chr12	9051951	9052470
chr12	9569778	9570390
chr12	10437949	10438494
chr12	10537058	10537505
chr12	10598321	10598781
chr12	12176209	12176868
chr12	12318142	12318580
chr12	12323458	12324338
chr12	12412664	12413132
chr12	12420731	12421208
chr12	12622901	12623369
chr12	12938923	12939532
chr12	13214820	13215326
chr12	13602457	13602852
chr12	15416333	15416903
chr12	15535820	15536215
chr12	15816845	15817276
chr12	16568301	16568904
chr12	16805536	16805936
chr12	16808059	16808453
chr12	17252976	17253443
chr12	17271255	17271685
chr12	17366929	17367405
chr12	17556642	17557210
chr12	17852154	17852495
chr12	23021901	23022166
chr12	24462018	24462572
chr12	24600803	24601236
chr12	24603243	24603656
chr12	24708444	24708911
chr12	24710099	24711065
chr12	24952206	24952675
chr12	25092198	25092648
chr12	26311548	26312187
chr12	26314883	26315375
chr12	26415120	26415557
chr12	26443996	26444453
chr12	26488218	26488627
chr12	26532929	26533369
chr12	26733796	26734146
chr12	27343031	27343235
chr12	27599141	27599535
chr12	28589278	28589751
chr12	28699537	28700176
chr12	30039484	30039881
chr12	30369766	30370243
chr12	30577872	30578433
chr12	30890015	30890501
chr12	31004909	31005507
chr12	31374568	31374996
chr12	31967491	31968012
chr12	32144524	32144948
chr12	32291884	32293073
chr12	32379134	32379907
chr12	32897437	32897928
chr12	33027078	33027545
chr12	33147405	33147843
chr12	33333832	33334355
chr12	33388795	33389213
chr12	33429281	33429697
chr12	33480911	33481447
chr12	33952847	33953247
chr12	34432447	34432845
chr12	34451186	34451510
chr12	35308556	35308881
chr12	35896126	35896609
chr12	36214950	36215496
chr12	37450770	37451200
chr12	37773504	37773949
chr12	38115139	38115639
chr12	38130123	38130849
chr12	38342481	38343027
chr12	39493877	39494215
chr12	39665392	39665839
chr12	40199931	40200383
chr12	40257180	40257672
chr12	40814930	40815496
chr12	40837485	40837956
chr12	41486980	41487456
chr12	42987064	42987376
chr12	43813535	43813964
chr12	44166796	44167449
chr12	44181293	44181769
chr12	44572583	44573081
chr12	45171875	45172377
chr12	45186973	45187731
chr12	45443547	45444191
chr12	48645947	48646281
chr12	49106344	49106766
chr12	49169907	49170527
chr12	49368864	49369359
chr12	49951708	49952142
chr12	50281719	50281985
chr12	50314578	50314955
chr12	51188191	51188628
chr12	51623081	51623483
chr12	51784820	51785248
chr12	52001559	52002034
chr12	52895724	52896112
chr12	52910779	52911250
chr12	54060737	54061366
chr12	54558113	54558545
chr12	54830499	54831123
chr12	55495085	55495512
chr12	55499012	55499536
chr12	55505737	55506360
chr12	55517881	55518579
chr12	55720283	55720741
chr12	55888504	55888948
chr12	56058387	56058903
chr12	56541067	56541570
chr12	56636762	56637783
chr12	56986020	56986611
chr12	57281224	57281890
chr12	58802398	58802853
chr12	58924067	58924511
chr12	58947172	58947811
chr12	58964602	58965065
chr12	59382601	59383205
chr12	64897314	64897925
chr12	65931753	65932228
chr12	67223529	67223867
chr12	68500803	68501235
chr12	69088181	69088685
chr12	69131833	69132435
chr12	69159525	69160184
chr12	69360570	69361413
chr12	69574482	69574929
chr12	69733374	69733933
chr12	70234326	70234862
chr12	70235159	70235635
chr12	70346021	70346503
chr12	70494725	70495248
chr12	70910070	70910676
chr12	71050993	71051475
chr12	71147608	71148249
chr12	71707694	71708214
chr12	72047518	72047986
chr12	72070230	72070678
chr12	72104489	72104912
chr12	72515437	72515853
chr12	72520608	72521092
chr12	72654698	72655342
chr12	72693900	72694451
chr12	72847768	72848297
chr12	72973097	72973533
chr12	72976641	72977130
chr12	73534388	73535041
chr12	74013742	74014202
chr12	74055680	74056049
chr12	74316972	74317416
chr12	74320281	74320802
chr12	74332943	74333446
chr12	76177833	76178250
chr12	76196454	76197371
chr12	76341095	76341526
chr12	76650019	76650403
chr12	76832693	76833165
chr12	76837034	76837536
chr12	76879229	76879880
chr12	77000040	77000467
chr12	77568213	77568724
chr12	77667784	77668279
chr12	77781189	77781821
chr12	78205750	78206207
chr12	78861608	78862133
chr12	79097391	79097847
chr12	79358792	79359195
chr12	80141427	80141923
chr12	80197239	80197764
chr12	80198406	80199041
chr12	80498372	80498724
chr12	80681226	80681739
chr12	80769527	80770072
chr12	80895092	80895719
chr12	80982288	80982764
chr12	81182105	81182680
chr12	81199507	81199942
chr12	81402155	81402692
chr12	81619186	81619812
chr12	81788579	81789155
chr12	81796230	81796980
chr12	81859673	81860059
chr12	81915580	81916152
chr12	81974785	81975220
chr12	82033514	82033898
chr12	82497709	82498501
chr12	82946522	82947088
chr12	83017966	83018454
chr12	83114370	83114783
chr12	83713730	83714338
chr12	83987654	83988068
chr12	84030937	84031439
chr12	84249082	84249644
chr12	84545758	84546482
chr12	84589640	84590240
chr12	84653687	84654500
chr12	84784387	84784909
chr12	84873276	84873853
chr12	85142722	85143227
chr12	85305491	85306180
chr12	85487654	85488202
chr12	85492096	85492591
chr12	85662880	85663325
chr12	85729359	85729803
chr12	85818406	85819027
chr12	86079310	86079829
chr12	86798733	86799208
chr12	86905103	86905778
chr12	86906327	86906797
chr12	87052867	87053329
chr12	87412939	87413591
chr12	88376533	88377101
chr12	89106391	89106848
chr12	89302010	89302440
chr12	89395487	89395939
chr12	89450909	89451540
chr12	89505074	89505540
chr12	89513752	89514269
chr12	89554958	89555419
chr12	90566328	90566725
chr12	91314209	91314795
chr12	91400146	91400802
chr12	91640684	91641248
chr12	91799309	91799876
chr12	91877510	91878018
chr12	95690757	95691115
chr12	98212471	98212915
chr12	98280409	98280932
chr12	99083875	99084608
chr12	99901971	99902424
chr12	100131514	100132042
chr12	100166103	100166552
chr12	100201778	100202351
chr12	100479969	100480411
chr12	100520691	100521234
chr12	100604468	100605166
chr12	100841143	100841775
chr12	100957939	100958563
chr12	101985169	101985516
chr12	102387205	102387864
chr12	102461228	102461649
chr12	102702446	102703449
chr12	102705079	102705718
chr12	102719508	102720007
chr12	102885727	102886150
chr12	103064941	103065374
chr12	103301448	103302083
chr12	103348479	103348963
chr12	103367853	103368422
chr12	103492823	103493256
chr12	103544032	103544535
chr12	103643333	103643827
chr12	103995261	103995825
chr12	104439995	104440483
chr12	104939535	104940316
chr12	104952184	104953013
chr12	105025195	105025863
chr12	105050838	105051298
chr12	105073616	105074100
chr12	105427414	105427835
chr12	105431938	105432179
chr12	105611613	105612142
chr12	105854630	105854953
chr12	106055703	106056331
chr12	106474526	106474829
chr12	107998744	107999197
chr12	108003985	108004376
chr12	108006200	108006699
chr12	108121310	108121740
chr12	108149784	108150166
chr12	108206470	108207142
chr12	108208944	108209453
chr12	108292870	108293529
chr12	108494068	108494786
chr12	108510945	108511509
chr12	108529141	108529626
chr12	108540909	108541640
[truncated: 6,854 more rows]
