# Supplementary material for: A subset of topologically associating domains fold into mesoscale core-periphery networks
Source: Sci Rep. 2019 Jul 2;9:9526. doi: 10.1038/s41598-019-45457-9 (PMC6606598; doi:10.1038/s41598-019-45457-9)
Supplement: Supplementary file 12 — Supplementary Table 13 [file 41598_2019_45457_MOESM12_ESM.xlsx]

## Sheet: Unclassified CTCF Annotations
#chr	start	end
chr1	7088325	7088558
chr1	13188295	13188524
chr1	16104154	16104399
chr1	23762483	23762676
chr1	33175122	33175317
chr1	36136895	36137111
chr1	38800269	38800497
chr1	51478337	51478567
chr1	52598694	52598965
chr1	57774815	57775027
chr1	59926102	59926306
chr1	61997790	61997977
chr1	65186469	65186852
chr1	65719814	65720042
chr1	66817251	66817513
chr1	73616825	73617018
chr1	74588055	74588260
chr1	75486884	75487105
chr1	82793506	82793762
chr1	86307934	86308156
chr1	92832764	92833043
chr1	93401214	93401633
chr1	97769975	97770168
chr1	106723605	106723871
chr1	121225049	121225258
chr1	133298151	133298354
chr1	133397872	133398249
chr1	134513435	134513637
chr1	136087360	136087611
chr1	142621656	142621849
chr1	154418402	154418595
chr1	157317686	157317879
chr1	164377235	164377428
chr1	167289677	167289880
chr1	167289974	167290288
chr1	167466077	167466323
chr1	168662692	168662968
chr1	170934849	170935118
chr1	171329122	171329325
chr1	172317396	172317698
chr1	178529399	178529606
chr1	180365343	180365555
chr1	180767584	180767824
chr1	180778470	180778744
chr1	181923438	181923631
chr1	185209827	185210124
chr1	186655048	186655249
chr1	189007900	189008133
chr1	189688480	189688691
chr1	189938929	189939122
chr1	195241414	195241759
chr10	14012076	14012325
chr10	17476141	17476340
chr10	18334982	18335217
chr10	21529563	21529792
chr10	45284108	45284311
chr10	59695653	59695869
chr10	60003912	60004166
chr10	61835071	61835278
chr10	67097476	67097717
chr10	70320277	70320592
chr10	77970022	77970215
chr10	79736357	79736595
chr10	79793918	79794168
chr10	80433715	80433916
chr10	85103657	85103895
chr10	88437741	88437988
chr10	88503394	88503678
chr10	91138233	91138459
chr10	91429193	91429426
chr10	92491238	92491431
chr10	103369094	103369334
chr10	109709090	109709324
chr10	111337625	111337818
chr10	119107046	119107261
chr10	120895965	120896175
chr10	121476895	121477116
chr10	127263220	127263417
chr10	127319721	127319995
chr10	127513559	127513997
chr10	127739887	127740082
chr10	128805486	128805741
chr11	3146411	3146790
chr11	3147922	3148282
chr11	3185865	3186166
chr11	3192944	3193247
chr11	3692785	3692992
chr11	3912895	3913139
chr11	4637513	4637725
chr11	4684410	4684661
chr11	4915416	4915870
chr11	5257513	5257724
chr11	5896674	5897124
chr11	6430001	6430194
chr11	6605703	6605915
chr11	7063677	7063966
chr11	8551822	8552015
chr11	8627589	8627808
chr11	10048579	10048833
chr11	16431544	16431737
chr11	20209242	20209444
chr11	20477607	20477975
chr11	20910924	20911117
chr11	22693140	22693343
chr11	24047513	24047738
chr11	26210010	26210203
chr11	32601871	32602064
chr11	33147902	33148135
chr11	34508753	34508963
chr11	35295183	35295594
chr11	39801597	39801879
chr11	44904601	44904797
chr11	48868036	48868338
chr11	50210429	50210757
chr11	50230724	50230970
chr11	50601616	50601809
chr11	51277598	51277816
chr11	51659390	51659599
chr11	53129859	53130087
chr11	53350758	53350967
chr11	54304494	54304810
chr11	54786812	54787017
chr11	54881549	54881865
chr11	55013198	55013391
chr11	55051996	55052195
chr11	58980613	58980874
chr11	59336549	59336750
chr11	59809748	59809942
chr11	60209476	60209727
chr11	60253955	60254301
chr11	60785081	60785366
chr11	62390367	62390571
chr11	62606464	62606668
chr11	62694547	62694740
chr11	63898606	63898848
chr11	66460353	66460662
chr11	68521423	68521664
chr11	69043076	69043274
chr11	69073493	69073709
chr11	69418488	69418700
chr11	69580122	69580329
chr11	69660721	69660970
chr11	69671428	69671621
chr11	69978420	69978638
chr11	70833534	70833741
chr11	71346033	71346291
chr11	72378797	72379056
chr11	74619204	74619412
chr11	75406225	75406446
chr11	76437280	76437486
chr11	77500928	77501265
chr11	77757332	77757596
chr11	77850810	77851044
chr11	78192105	78192387
chr11	78400738	78400931
chr11	79007381	79007574
chr11	80305530	80305754
chr11	82699270	82699483
chr11	83830743	83830959
chr11	83971225	83971434
chr11	84887123	84887369
chr11	85896337	85896560
chr11	86993005	86993231
chr11	87252289	87252575
chr11	87404174	87404438
chr11	87436424	87436715
chr11	89384157	89384388
chr11	95587332	95587541
chr11	95983553	95983766
chr11	96338407	96338600
chr11	96582593	96582788
chr11	96790858	96791051
chr11	96977290	96977483
chr11	97175670	97175863
chr11	97334275	97334536
chr11	97415621	97415822
chr11	97512041	97512284
chr11	97579324	97579645
chr11	97936182	97936408
chr11	98545933	98546143
chr11	98754145	98754518
chr11	99132660	99132857
chr11	100262220	100262461
chr11	100418170	100418457
chr11	100419362	100419625
chr11	100420193	100420526
chr11	100575199	100575397
chr11	100698143	100698415
chr11	101120029	101120292
chr11	101641306	101641523
chr11	101761631	101761888
chr11	101828999	101829253
chr11	101918836	101919381
chr11	101961578	101961786
chr11	102276475	102276904
chr11	102430490	102430716
chr11	102697875	102698068
chr11	102766154	102766391
chr11	102819533	102819808
chr11	103106533	103106761
chr11	103142642	103142898
chr11	103411265	103411512
chr11	103906511	103906704
chr11	103986992	103987216
chr11	104126664	104126900
chr11	104237342	104237665
chr11	105331852	105332045
chr11	106289418	106289638
chr11	106424418	106424636
chr11	106488123	106488381
chr11	106571267	106571460
chr11	107045212	107045442
chr11	107374838	107375034
chr11	107547407	107547622
chr11	107571415	107571645
chr11	108772259	108772458
chr11	109679034	109679297
chr11	113650016	113650274
chr11	114146893	114147104
chr11	114844787	114845094
chr11	115536821	115537088
chr11	115590879	115591108
chr11	115777688	115777935
chr11	116694567	116694821
chr11	116827964	116828377
chr11	116951771	116951964
chr11	117017383	117017576
chr11	117045711	117045949
chr11	117346796	117347030
chr11	117491184	117491412
chr11	117596243	117596462
chr11	117611952	117612175
chr11	118492844	118493058
chr11	118999176	118999439
chr11	119235338	119235540
chr11	119342867	119343060
chr11	119402558	119402761
chr11	119549262	119549457
chr11	119745836	119746054
chr11	120199149	120199342
chr11	120230920	120231296
chr11	120414677	120414951
chr11	120474650	120474944
chr11	120569426	120569619
chr11	120987680	120987928
chr11	121236721	121236964
chr11	121673390	121673638
chr12	4476429	4476632
chr12	4717905	4718104
chr12	8320949	8321180
chr12	8816118	8816311
chr12	9029863	9030153
chr12	24784603	24784914
chr12	36042661	36042923
chr12	40733103	40733377
chr12	43639882	43640094
chr12	54695457	54695724
chr12	56296486	56296688
chr12	71775012	71775233
chr12	75994041	75994346
chr12	76710197	76710446
chr12	83315423	83315642
chr12	84234148	84234382
chr12	84754726	84755021
chr12	85094191	85094388
chr12	87323566	87323770
chr12	91685957	91686160
chr12	99149366	99149559
chr12	105742138	105742394
chr12	110719087	110719314
chr12	110733915	110734145
chr12	111595827	111596094
chr12	112760481	112760681
chr12	113000874	113001172
chr12	113054509	113054754
chr12	113115256	113115500
chr12	115524137	115524376
chr12	115612951	115613246
chr12	115613619	115613830
chr12	115638770	115639009
chr13	3916884	3917083
chr13	14630026	14630244
chr13	23434488	23434685
chr13	23922401	23922610
chr13	38382027	38382242
chr13	45489321	45489530
chr13	45508611	45508895
chr13	46935993	46936220
chr13	47192913	47193106
chr13	48809685	48809878
chr13	49019756	49020039
chr13	51174786	51175055
chr13	51791050	51791380
chr13	52980539	52980826
chr13	94595388	94595675
chr13	97159588	97159844
chr13	98317148	98317341
chr13	100328704	100328911
chr13	103497571	103497831
chr13	107298195	107298398
chr13	107752809	107753054
chr13	108107873	108108080
chr13	108149961	108150464
chr13	111944117	111944311
chr13	118714433	118714690
chr13	119045227	119045482
chr13	120046665	120046880
chr13	120313203	120313464
chr14	18215330	18215523
chr14	21499055	21499280
chr14	21788538	21788822
chr14	21987734	21988010
chr14	24253069	24253512
chr14	25124208	25124428
chr14	31086465	31086658
chr14	33923049	33923303
chr14	34316638	34316833
chr14	46339248	46339475
chr14	50891566	50891895
chr14	55610154	55610465
chr14	59647054	59647324
chr14	64046558	64046798
chr14	64440280	64440511
chr14	64459832	64460065
chr14	64731049	64731328
chr14	65262285	65262478
chr14	68084369	68084601
chr14	69805267	69805499
chr14	69816388	69816581
chr14	72532509	72532751
chr14	75875757	75876074
chr14	99262081	99262309
chr14	105161528	105161721
chr14	105732297	105732620
chr14	119137734	119137986
chr14	122181759	122182131
chr15	8005654	8005847
chr15	8065298	8065491
chr15	8445965	8446338
chr15	10682691	10682905
chr15	25678089	25678384
chr15	27596528	27596751
chr15	34548534	34548785
chr15	37246796	37247031
chr15	41448098	41448306
chr15	46827771	46828032
chr15	53322403	53322656
chr15	56688423	56688618
chr15	58076678	58076925
chr15	59637964	59638229
chr15	64382259	64382460
chr15	73692202	73692432
chr15	73787977	73788170
chr15	76329326	76329547
chr15	76535593	76535786
chr15	77926256	77926535
chr15	78172361	78172631
chr15	78539533	78539726
chr15	78586301	78586538
chr15	78941353	78941589
chr15	79831082	79831423
chr15	80649282	80649517
chr15	81887877	81888172
chr15	86115367	86115626
chr15	89587181	89587400
chr15	96408638	96408867
chr15	97401137	97401358
chr15	97768353	97768585
chr15	97840284	97840488
chr15	98004673	98004923
chr15	98806481	98806706
chr15	99224293	99224615
chr15	99670405	99670629
chr15	99973102	99973343
chr15	102203653	102203846
chr15	102671700	102671935
chr15	102967015	102967233
chr15	103275633	103275903
chr16	3244376	3244643
chr16	3246449	3246745
chr16	3247021	3247273
chr16	3888732	3888926
chr16	4139317	4139541
chr16	20537109	20537311
chr16	20589917	20590122
chr16	20596319	20596535
chr16	23161933	23162129
chr16	31164655	31164882
chr16	32177189	32177450
chr16	36720689	36720934
chr16	37634457	37634650
chr16	38510720	38510958
chr16	75542327	75542550
chr16	89884850	89885116
chr16	90887530	90887733
chr16	92103105	92103456
chr17	6484509	6484778
chr17	12294905	12295162
chr17	23659539	23659732
chr17	25327599	25327797
chr17	25589630	25589862
chr17	27630489	27630761
chr17	28088719	28088981
chr17	28224033	28224235
chr17	28231017	28231230
chr17	29386898	29387138
chr17	29549172	29549448
chr17	29774037	29774353
chr17	30537352	30537593
chr17	30587828	30588076
chr17	30590155	30590542
chr17	30624311	30624515
chr17	30665196	30665420
chr17	30809348	30809553
chr17	32992797	32993039
chr17	32996250	32996454
chr17	33809803	33810029
chr17	34028102	34028295
chr17	34398696	34398927
chr17	34612180	34612395
chr17	34903037	34903288
chr17	35252648	35252841
chr17	35506016	35506322
chr17	35532526	35532726
chr17	35823381	35823651
chr17	35997525	35997983
chr17	36946857	36947071
chr17	37835256	37835498
chr17	45586088	45586305
chr17	45723599	45723792
chr17	46339497	46339741
chr17	47587229	47587515
chr17	47688856	47689062
chr17	47703606	47703978
chr17	56080982	56081227
chr17	56137540	56137778
chr17	56470426	56470691
chr17	57087394	57087632
chr17	64575791	64575984
chr17	66048321	66048547
chr17	69383665	69383878
chr17	70748745	70748971
chr17	71475017	71475327
chr17	74488418	74488724
chr17	78200954	78201183
chr17	83572448	83572699
chr17	84063876	84064087
chr17	87746736	87746970
chr17	89634200	89634450
chr18	4852360	4852553
chr18	34539938	34540139
chr18	35118924	35119319
chr18	35708030	35708231
chr18	35797654	35797932
chr18	36404524	36404745
chr18	36741477	36741893
chr18	37643710	37643946
chr18	38485356	38485641
chr18	38492505	38492708
chr18	38645455	38645659
chr18	42274958	42275219
chr18	44724426	44724696
chr18	49982594	49982826
chr18	51117614	51117818
chr18	56926136	56926390
chr18	60374317	60374585
chr18	62251648	62251895
chr18	64723614	64723807
chr18	65540167	65540361
chr18	67323530	67323725
chr18	67346757	67347008
chr18	74829931	74830124
chr18	75456943	75457179
chr18	77552726	77552965
chr19	3744295	3744502
chr19	4259098	4259405
chr19	5553591	5554035
chr19	5889786	5890049
chr19	6270983	6271220
chr19	6291140	6291459
chr19	6409031	6409227
chr19	6941813	6942019
chr19	7440756	7440998
chr19	7605972	7606227
chr19	8978734	8978942
chr19	10243143	10243366
chr19	10839558	10839787
chr19	24190472	24190684
chr19	24556637	24556866
chr19	25176833	25177039
chr19	28679939	28680167
chr19	32756154	32756347
chr19	42089290	42089484
chr19	44544379	44544623
chr19	44746702	44746941
chr19	45080616	45080945
chr19	45859734	45859938
chr19	45920650	45920843
chr19	46531559	46531761
chr19	47135868	47136132
chr19	47253039	47253287
chr19	48411785	48411978
chr19	53249823	53250087
chr19	53694295	53694551
chr19	53866004	53866254
chr19	53870631	53870905
chr19	59345020	59345298
chr19	60756828	60757093
chr2	4878465	4878782
chr2	5396497	5396771
chr2	11762216	11762457
chr2	15054589	15054786
chr2	26300459	26300652
chr2	26988780	26989038
chr2	27395788	27395996
chr2	28370176	28370460
chr2	28641167	28641412
chr2	29372749	29372956
chr2	29747096	29747459
chr2	30260817	30261018
chr2	30352052	30352280
chr2	30982014	30982283
chr2	31387424	31387749
chr2	31952117	31952310
chr2	32166990	32167258
chr2	32178380	32178573
chr2	32229460	32229777
chr2	32712233	32712426
chr2	33653841	33654034
chr2	33705802	33706009
chr2	37786501	37787016
chr2	38928132	38928354
chr2	57358338	57358533
chr2	59406318	59406511
chr2	71353583	71353776
chr2	71528576	71528769
chr2	72932776	72933018
chr2	73250948	73251155
chr2	73273559	73273875
chr2	78277735	78277991
chr2	83723963	83724413
chr2	84774833	84775041
chr2	90790032	90790313
chr2	92129200	92129427
chr2	93928461	93928743
chr2	101981341	101981552
chr2	101989921	101990229
chr2	106003108	106003337
chr2	107969025	107969264
chr2	112493105	112493369
chr2	116976339	116976579
chr2	117177036	117177229
chr2	119508318	119508551
chr2	120977453	120977680
chr2	122368562	122369030
chr2	127444482	127444677
chr2	131160998	131161197
chr2	132263244	132263461
chr2	132882398	132882728
chr2	133123113	133123312
chr2	135345563	135345756
chr2	135434369	135434562
chr2	137116932	137117151
chr2	144527623	144527816
chr2	153353558	153353751
chr2	154613839	154614154
chr2	154970377	154970674
chr2	156647142	156647421
chr2	160873245	160873520
chr2	163090225	163090418
chr2	163097255	163097450
chr2	163984948	163985141
chr2	165042291	165042515
chr2	165363770	165363995
chr2	166589492	166589699
chr2	167613054	167613272
chr2	168153596	168153824
chr2	168772522	168772759
chr2	168958039	168958287
chr2	168981007	168981217
chr2	169020841	169021060
chr2	170480892	170481143
chr2	173521559	173521823
chr2	180226018	180226211
chr2	180814078	180814274
chr2	180896160	180896361
chr2	181284210	181284418
chr2	181460271	181460612
chr2	181932291	181932488
chr3	15090258	15090483
chr3	19862404	19862605
chr3	20366984	20367207
chr3	21483334	21483626
chr3	36180966	36181180
chr3	41580019	41580241
chr3	58576760	58576991
chr3	61841816	61842039
chr3	68837289	68837592
chr3	84768018	84768265
chr3	87119728	87119970
chr3	88335714	88335990
chr3	88484911	88485127
chr3	88685320	88685620
chr3	89301328	89301521
chr3	89801539	89801782
chr3	90514393	90514604
chr3	94735627	94735823
chr3	95675340	95675543
chr3	95869308	95869530
chr3	95987236	95987474
chr3	96504560	96504827
chr3	96578740	96578933
chr3	98382203	98382422
chr3	103587727	103587920
chr3	103758473	103758808
chr3	103895784	103896000
chr3	104783573	104783810
chr3	105768540	105768748
chr3	108398591	108398834
chr3	108415325	108415518
chr3	108911101	108911294
chr3	119095209	119095556
chr3	122292956	122293166
chr3	122462387	122462594
chr3	123159638	123159833
chr3	135485662	135485919
chr3	142943576	142943821
chr4	3242918	3243221
chr4	9669796	9670071
chr4	13139192	13139399
chr4	22490422	22490661
chr4	23336437	23336680
chr4	33118520	33118783
chr4	41127848	41128057
chr4	42956851	42957195
chr4	43493725	43493973
chr4	45393520	45393805
chr4	45811417	45811713
chr4	49059956	49060149
chr4	57308583	57308814
chr4	59588166	59588395
chr4	59779666	59779977
chr4	63494773	63494994
chr4	94580963	94581209
chr4	96591218	96591535
chr4	97450118	97450385
chr4	101350799	101350992
chr4	102913810	102914003
chr4	105004068	105004270
chr4	106778374	106778604
chr4	107130713	107130916
chr4	115059861	115060069
chr4	117273592	117273790
chr4	117304912	117305112
chr4	119136030	119136530
chr4	120435219	120435563
chr4	120615694	120615920
chr4	123687131	123687335
chr4	123690281	123690549
chr4	125061849	125062164
chr4	125916459	125916656
chr4	126251915	126252108
chr4	126998309	126998554
chr4	127169252	127169530
chr4	127328842	127329136
chr4	128806984	128807177
chr4	128999115	128999389
chr4	129594838	129595049
chr4	131108712	131108914
chr4	133608858	133609099
chr4	133845336	133845529
chr4	134017327	134017862
chr4	134059579	134059772
chr4	134416258	134416451
chr4	135433747	135433980
chr4	135574049	135574273
chr4	136091014	136091317
chr4	136568291	136568501
chr4	136731173	136731376
chr4	137890671	137890893
chr4	138353447	138353666
chr4	138857259	138857553
chr4	140259079	140259277
chr4	140668538	140668731
chr4	141527966	141528159
chr4	145191063	145191325
chr4	145194243	145194480
chr4	145407669	145407856
chr4	145408732	145409091
chr4	147402344	147402590
chr4	147436831	147437024
chr4	148164954	148165147
chr4	150048198	150048391
chr4	150231051	150231260
chr4	152159362	152159555
chr4	152283853	152284136
chr4	152378841	152379098
chr4	155792753	155792962
chr4	155847844	155848111
chr5	14494354	14494547
chr5	23434358	23434661
chr5	25957059	25957296
chr5	30277054	30277310
chr5	31179368	31179613
chr5	31680212	31680521
chr5	32718635	32718842
chr5	32955894	32956087
chr5	35490826	35491030
chr5	37095748	37095975
chr5	38319556	38319758
chr5	38682273	38682526
chr5	41665409	41665618
chr5	45627786	45627985
chr5	64969286	64969485
chr5	67295414	67295730
chr5	88565641	88565862
chr5	88889412	88889641
chr5	91972401	91972594
chr5	108031050	108031323
chr5	108581128	108581334
chr5	110234199	110234413
chr5	113094197	113094396
chr5	113550979	113551254
chr5	113650108	113650307
chr5	114094658	114094913
chr5	114194057	114194288
chr5	114674937	114675200
chr5	114942131	114942384
chr5	115317876	115318225
chr5	118825684	118825972
chr5	119709915	119710140
chr5	122725022	122725340
chr5	124012836	124013044
chr5	128485040	128485262
chr5	135009300	135009505
chr5	136040093	136040341
chr5	136467645	136467876
chr5	137523734	137523949
chr5	137526095	137526336
chr5	137583973	137584226
chr5	138119309	138119502
chr5	139805373	139805618
chr5	140204068	140204275
chr5	140360799	140360992
chr5	142880371	142880595
chr5	143498963	143499198
chr5	144786853	144787121
chr5	145280817	145281053
chr5	147305110	147305380
chr5	147409927	147410120
chr6	5017467	5017671
chr6	6135196	6135420
chr6	29173672	29173865
chr6	30737756	30738003
chr6	31167697	31167956
chr6	31394488	31394846
chr6	38354483	38354707
chr6	47934966	47935176
chr6	51177687	51177922
chr6	54225472	54225710
chr6	55792118	55792347
chr6	65167502	65167709
chr6	66535353	66535663
chr6	66968073	66968312
chr6	72241697	72241920
chr6	72745935	72746132
chr6	72794621	72794818
chr6	89352035	89352299
chr6	90933014	90933234
chr6	92210382	92210575
chr6	92480685	92480886
chr6	93912421	93912614
chr6	94758842	94759071
chr6	100009595	100009825
chr6	114890715	114890926
chr6	119108257	119108608
chr6	119854251	119854472
chr6	120302349	120302642
chr6	120466810	120467085
chr6	120589651	120589896
chr6	125558736	125559034
chr6	127862018	127862235
chr6	133919302	133919561
chr6	134366077	134366470
chr6	137762144	137762450
chr6	140444910	140445105
chr6	142789391	142789596
chr6	146724987	146725204
chr7	3350584	3350801
chr7	3378971	3379180
chr7	4843872	4844084
chr7	12880952	12881210
chr7	13035148	13035366
chr7	16383267	16383574
chr7	17019384	17019605
chr7	18532791	18532991
chr7	18872916	18873218
chr7	19474252	19474480
chr7	24175088	24175289
chr7	24499830	24500103
chr7	27177123	27177345
chr7	27404127	27404320
chr7	27447956	27448453
chr7	29314217	29314410
chr7	29507427	29507660
chr7	37831395	37831670
chr7	44433453	44433646
chr7	44528165	44528370
chr7	44861224	44861417
chr7	44974667	44974903
chr7	45735673	45735886
chr7	46650291	46650484
chr7	49276309	49276502
chr7	57509187	57509449
chr7	66005218	66005666
chr7	67952839	67953058
chr7	79206946	79207173
chr7	79466102	79466379
chr7	80261113	80261428
chr7	80688595	80688879
chr7	88957483	88957757
chr7	100495550	100495948
chr7	102223170	102223385
chr7	109169943	109170136
chr7	109752582	109752833
chr7	110018356	110018549
chr7	110327723	110327916
chr7	112821497	112821698
chr7	116504071	116504284
chr7	118850317	118850622
chr7	119131837	119132076
chr7	119793784	119794043
chr7	122158979	122159371
chr7	126764697	126764987
chr7	130326197	130326448
chr7	133083749	133084018
chr7	133149177	133149420
chr7	133637266	133637459
chr7	139580967	139581194
chr7	139585334	139585622
chr7	139648657	139648850
chr7	141356927	141357127
chr7	141413930	141414132
chr7	141455084	141455288
chr7	141464926	141465121
chr7	141658060	141658289
chr7	142580699	142580935
chr7	143008594	143008797
chr7	143107102	143107413
chr7	143108129	143108382
chr7	144391507	144391730
chr8	8609151	8609367
chr8	11601474	11601667
chr8	11635013	11635224
chr8	11658567	11658775
chr8	18613290	18613622
chr8	18621595	18621788
chr8	19784486	19784824
chr8	20588705	20589161
chr8	23287831	23288092
chr8	23817665	23817900
chr8	33915999	33916195
chr8	33919582	33919957
chr8	33989966	33990203
chr8	34107818	34108024
chr8	34603189	34603419
chr8	34822262	34822546
chr8	35944752	35944980
chr8	41374840	41375046
chr8	46703225	46703473
chr8	47583167	47583410
chr8	47747574	47747785
chr8	47842763	47842962
chr8	47925371	47925612
chr8	48274600	48274807
chr8	48847046	48847253
chr8	49036401	49036594
chr8	57328581	57328774
chr8	69189082	69189281
chr8	69822647	69822942
chr8	70024226	70024429
chr8	70210576	70210771
chr8	70258184	70258412
chr8	70579491	70579684
chr8	70865211	70865441
chr8	71400767	71401011
chr8	71572182	71572379
chr8	72407863	72408099
chr8	72918781	72919010
chr8	77284471	77284727
chr8	77531705	77531971
chr8	78364764	78364957
chr8	78597850	78598043
chr8	78805515	78805767
chr8	80917849	80918042
chr8	83652722	83652965
chr8	84021141	84021594
chr8	84712599	84712824
chr8	84716058	84716251
chr8	84764111	84764305
chr8	84965611	84965888
chr8	86622002	86622253
chr8	87002088	87002288
chr8	87743697	87743949
chr8	87792517	87792812
chr8	88032466	88032721
chr8	88259853	88260079
chr8	88949099	88949303
chr8	90909206	90909431
chr8	92777276	92777578
chr8	94192243	94192454
chr8	94780908	94781111
chr8	95533924	95534154
chr8	95852229	95852542
chr8	97429004	97429204
chr8	104674070	104674287
chr8	104742129	104742363
chr8	105292439	105292647
chr8	105401171	105401390
chr8	105704324	105704517
chr8	106011401	106011601
chr8	106870220	106870497
chr8	107379747	107380008
chr8	109414955	109415279
chr8	110706185	110706444
chr8	110957547	110957825
chr8	111043731	111044123
chr8	111216525	111216718
chr8	111654308	111654527
chr8	113444542	113444750
chr8	116668066	116668277
chr8	116851827	116852038
chr8	117449485	117449678
chr8	117476445	117476680
chr8	117931156	117931492
chr8	118845787	118846198
chr8	119517574	119517793
chr8	119686987	119687180
chr8	119769443	119769658
chr8	120486517	120486760
chr8	120491361	120491616
chr8	120732210	120732443
chr8	120756808	120757091
chr8	120804425	120804619
chr8	121098897	121099094
chr8	121432762	121432955
chr8	121664364	121664666
chr8	121999110	121999317
chr8	122284259	122284470
chr8	123100005	123100260
chr8	123104286	123104513
chr8	123858773	123858980
chr8	124931452	124931707
chr8	125370751	125370973
chr8	125406932	125407141
chr8	126577117	126577335
chr8	126943270	126943485
chr9	7836384	7836636
chr9	8067669	8067976
chr9	14752170	14752425
chr9	21101995	21102255
chr9	21168311	21168566
chr9	21239219	21239431
chr9	22065046	22065239
chr9	27010091	27010309
chr9	31030691	31031082
chr9	36064702	36064931
chr9	40146592	40146785
chr9	40206695	40206909
chr9	41901562	41901780
chr9	43553766	43553971
chr9	45014990	45015198
chr9	45955388	45955583
chr9	46329369	46329669
chr9	46882450	46882637
chr9	47028532	47028719
chr9	48656029	48656288
chr9	49361665	49361900
chr9	51101891	51102110
chr9	53705621	53705848
chr9	56197781	56197999
chr9	58282384	58282577
chr9	58458842	58459035
chr9	62811327	62811534
chr9	64050128	64050321
chr9	65647501	65647782
chr9	65830220	65830438
chr9	67246786	67246987
chr9	83491304	83491539
chr9	84652848	84653098
chr9	96526672	96526885
chr9	97136732	97136956
chr9	103012920	103013197
chr9	103200789	103201014
chr9	106172007	106172228
chr9	106730949	106731237
chr9	107318387	107318580
chr9	107735273	107735491
chr9	111311201	111311544
chr9	113893617	113893810
chr9	114046912	114047127
chr9	114519538	114519882
chr9	114523449	114523642
chr9	114785513	114785796
chr9	114978903	114979171
chrX	170018558	170018809
