# Supplementary material for: A subset of topologically associating domains fold into mesoscale core-periphery networks
Source: Sci Rep. 2019 Jul 2;9:9526. doi: 10.1038/s41598-019-45457-9 (PMC6606598; doi:10.1038/s41598-019-45457-9)
Supplement: Supplementary file 13 — Supplementary Table 14 [file 41598_2019_45457_MOESM13_ESM.xlsx]

## Sheet: ES-only Enhancer Annotations
#chr	start	end
chr1	4688907	4689403
chr1	4722326	4722738
chr1	4848223	4852851
chr1	4864289	4865028
chr1	4881488	4881900
chr1	4914694	4915028
chr1	4968936	4977039
chr1	5023237	5023868
chr1	5046563	5046839
chr1	5170370	5170658
chr1	5260077	5262138
chr1	6281840	6283093
chr1	6447847	6449462
chr1	7013561	7013934
chr1	7045333	7045972
chr1	7052682	7053610
chr1	7120988	7122018
chr1	7206104	7207535
chr1	7271690	7272056
chr1	7498089	7499586
chr1	8925581	8925852
chr1	9469434	9470066
chr1	9768458	9769099
chr1	10085452	10086015
chr1	10256734	10256939
chr1	10695158	10695367
chr1	10805366	10805891
chr1	10877454	10880689
chr1	10933978	10934142
chr1	11150210	11150457
chr1	11277147	11279454
chr1	11329419	11329796
chr1	11395257	11402031
chr1	11501204	11501394
chr1	13015187	13016198
chr1	13068432	13107439
chr1	13118155	13118901
chr1	13133515	13134810
chr1	13174486	13175045
chr1	13204675	13204917
chr1	13503142	13503310
chr1	13535126	13535299
chr1	13576533	13576926
chr1	13605985	13607142
chr1	13619413	13619765
chr1	13665005	13665374
chr1	14631718	14632065
chr1	14650734	14651049
chr1	15790642	15794535
chr1	16115942	16116189
chr1	16651909	16652574
chr1	16824077	16826774
chr1	17250960	17251248
chr1	17931665	17932741
chr1	20905574	20914876
chr1	20955355	20955528
chr1	21230541	21232408
chr1	21249104	21258099
chr1	22377220	22377930
chr1	22467164	22467791
chr1	23934917	23935526
chr1	23959316	23959648
chr1	23967828	23972474
chr1	25887389	25888787
chr1	29737246	29737405
chr1	30848317	30848521
chr1	31615328	31615487
chr1	33635951	33642697
chr1	33725134	33725410
chr1	33749037	33749338
chr1	33903006	33903554
chr1	33939126	33948038
chr1	33963087	33965127
chr1	33974425	33975181
chr1	34036793	34041658
chr1	34060367	34078362
chr1	34086046	34115197
chr1	34139075	34158051
chr1	34222016	34222172
chr1	34250643	34253264
chr1	34261020	34262143
chr1	34293377	34293562
chr1	34367493	34367869
chr1	34852427	34861198
chr1	34902417	34902615
chr1	35114997	35115606
chr1	35231923	35232628
chr1	35822772	35826745
chr1	35840930	35842376
chr1	35849908	35851112
chr1	35881903	35884679
chr1	35917046	35918533
chr1	36001234	36019646
chr1	36030300	36031326
chr1	36038056	36040189
chr1	36072944	36106107
chr1	36239414	36240348
chr1	36269377	36269559
chr1	36313821	36318757
chr1	36354131	36354303
chr1	36492382	36493261
chr1	36506514	36506737
chr1	36525315	36532601
chr1	36608170	36613995
chr1	36644243	36644722
chr1	36701373	36701826
chr1	36758773	36759253
chr1	36769111	36772018
chr1	36782404	36801712
chr1	36814612	36815431
chr1	36822982	36834758
chr1	36844510	36845524
chr1	36854020	36857228
chr1	36864797	36865012
chr1	36894337	36921919
chr1	36943385	36944815
chr1	36981947	37005291
chr1	37061293	37061464
chr1	37088774	37088997
chr1	37097498	37106436
chr1	37121811	37132025
chr1	37186918	37187176
chr1	37409719	37413439
chr1	37530174	37530379
chr1	37668637	37675454
chr1	37883174	37884014
chr1	38210118	38210440
chr1	38620698	38621882
chr1	39291874	39292973
chr1	39362281	39362904
chr1	39427889	39431679
chr1	39466588	39466849
chr1	39569381	39569540
chr1	39597803	39598014
chr1	39663609	39666083
chr1	39701263	39701416
chr1	39736235	39736399
chr1	39761227	39761400
chr1	39851179	39851466
chr1	39922868	39923911
chr1	40303389	40303582
chr1	40358654	40358912
chr1	42592058	42592238
chr1	43141722	43142059
chr1	43168763	43168941
chr1	43521147	43522738
chr1	43820476	43820707
chr1	44330594	44331300
chr1	46894271	46894804
chr1	48651370	48652228
chr1	51536577	51536758
chr1	51572504	51573428
chr1	51617035	51626648
chr1	51746391	51747852
chr1	51845931	51846097
chr1	51853345	51853909
chr1	52047000	52047202
chr1	52150169	52151150
chr1	52158593	52158781
chr1	52353529	52354690
chr1	52431237	52432327
chr1	52527385	52527705
chr1	52639190	52640535
chr1	52918419	52918593
chr1	52948069	52950344
chr1	53581643	53581964
chr1	53613398	53613772
chr1	53745319	53751482
chr1	54387016	54387296
chr1	54850219	54850421
chr1	55071333	55071510
chr1	55102751	55110432
chr1	55198958	55199191
chr1	55210629	55211330
chr1	55874643	55874873
chr1	56782028	56782242
chr1	56953238	56956120
chr1	57369307	57369903
chr1	57470159	57479836
chr1	57988712	57990642
chr1	57999560	57999788
chr1	58275954	58276107
chr1	58358906	58368370
chr1	58409805	58410096
chr1	58457331	58458066
chr1	58613842	58614115
chr1	58725629	58725947
chr1	58760762	58761906
chr1	58916404	58916614
chr1	58957230	58959554
chr1	59215221	59215566
chr1	59368222	59368417
chr1	59375290	59377892
chr1	59445897	59451976
chr1	59472458	59473545
chr1	59613816	59614457
chr1	59695503	59701452
chr1	59728630	59729390
chr1	59749399	59750291
chr1	62664845	62665076
chr1	62736151	62743631
chr1	62752461	62753473
chr1	62760203	62760907
chr1	63057826	63058811
chr1	63090196	63092694
chr1	63104388	63111404
chr1	63118246	63140501
chr1	63194833	63195098
chr1	63218807	63218969
chr1	63226026	63226468
chr1	63322281	63325257
chr1	63430794	63432774
chr1	63484562	63485408
chr1	63944754	63945142
chr1	64742907	64743308
chr1	64753461	64753878
chr1	65109398	65118673
chr1	66704516	66704772
chr1	67026299	67027111
chr1	67933784	67936441
chr1	71034980	71037118
chr1	71625912	71626165
chr1	71635566	71648466
chr1	71658298	71658951
chr1	71703906	71704099
chr1	71741171	71741650
chr1	72161634	72161969
chr1	72168680	72173869
chr1	72194245	72196163
chr1	72202393	72209752
chr1	72219328	72239021
chr1	72316934	72317154
chr1	72640668	72641420
chr1	72671729	72673341
chr1	72714093	72714671
chr1	72779086	72779239
chr1	72804132	72815506
chr1	72944939	72946027
chr1	72959392	72963896
chr1	73860371	73860677
chr1	73988076	73988286
chr1	74049460	74049805
chr1	74249670	74249891
chr1	74256088	74262688
chr1	74280917	74281667
chr1	74289124	74300041
chr1	74309273	74310332
chr1	74368368	74368582
chr1	74397006	74398322
chr1	74418343	74419534
chr1	74569893	74571526
chr1	74609003	74609272
chr1	74780381	74784586
chr1	74794619	74795359
chr1	74882375	74882706
chr1	74897880	74898570
chr1	74948252	74948468
chr1	75186191	75186527
chr1	75214666	75214829
chr1	75226505	75227981
chr1	75239312	75254099
chr1	75475572	75476213
chr1	75515310	75518801
chr1	75527460	75534347
chr1	75556659	75560292
chr1	75668167	75668345
chr1	75888236	75888415
chr1	76039093	76039257
chr1	77373746	77373916
chr1	77444205	77474322
chr1	78601740	78602587
chr1	78613417	78614438
chr1	80314979	80315162
chr1	82815902	82827229
chr1	82949134	82949389
chr1	84404997	84405279
chr1	84842923	84875174
chr1	85780455	85780700
chr1	85790637	85790808
chr1	86015776	86018668
chr1	86059130	86060983
chr1	86151131	86151735
chr1	86178623	86191060
chr1	86233979	86239314
chr1	86294520	86294899
chr1	86381057	86381235
chr1	86463728	86512596
chr1	86530768	86532910
chr1	86646539	86648033
chr1	86718866	86720057
chr1	86750222	86762387
chr1	87185943	87187169
chr1	87217216	87237742
chr1	87246107	87246312
chr1	87475510	87475669
chr1	87636758	87637639
chr1	87721210	87721451
chr1	87728040	87728570
chr1	87790839	87792099
chr1	87881685	87881838
chr1	88108890	88109278
chr1	88235166	88235674
chr1	88249645	88249800
chr1	88489764	88490711
chr1	88602444	88616221
chr1	89022846	89026331
chr1	89033619	89033866
chr1	89088321	89119028
chr1	89130412	89135718
chr1	89145423	89145707
chr1	89152388	89153505
chr1	89461921	89487146
chr1	89509740	89524039
chr1	89724260	89725221
chr1	89859094	89880439
chr1	89923353	89923626
chr1	89939723	89940534
chr1	90124441	90124696
chr1	90405066	90405610
chr1	90493349	90494120
chr1	90517756	90528402
chr1	90622741	90622925
chr1	90885660	90886331
chr1	90936597	90937774
chr1	91098305	91099025
chr1	91135935	91137377
chr1	91370183	91370607
chr1	91416938	91417134
chr1	91527748	91537161
chr1	91893152	91893646
chr1	91919795	91920584
chr1	91945668	91945821
chr1	91981856	91982015
chr1	92173603	92173977
chr1	92183285	92184160
chr1	92348295	92349305
chr1	92429918	92438775
chr1	92917043	92921078
chr1	93195719	93199717
chr1	93226657	93229235
chr1	93299831	93300769
chr1	93327618	93328033
chr1	93380089	93380242
chr1	93401523	93401736
chr1	93668034	93669254
chr1	93704300	93706025
chr1	93734463	93735074
chr1	93745690	93750511
chr1	93763922	93764460
chr1	93817236	93818797
chr1	93835276	93835547
chr1	93949215	93949513
chr1	95451831	95452098
chr1	96875173	96875582
chr1	98072883	98073052
chr1	101756446	101757223
chr1	104994023	104994268
chr1	105070269	105070899
chr1	105094589	105094845
chr1	105489048	105493005
chr1	105764224	105764398
chr1	110774254	110774860
chr1	110790525	110791073
chr1	111754434	111754587
chr1	112486687	112486953
chr1	113957850	113965146
chr1	117457270	117457988
chr1	118343756	118344395
chr1	118368335	118368606
chr1	118588539	118588762
chr1	118608616	118609090
chr1	118630185	118663546
chr1	118671953	118673810
chr1	118687302	118691993
chr1	118740757	118741494
chr1	118873228	118875540
chr1	119064526	119065560
chr1	119072672	119086352
chr1	119142662	119153007
chr1	119166324	119168023
chr1	119197535	119197723
chr1	119298287	119306908
chr1	119333529	119333945
chr1	119347190	119355846
chr1	119388981	119410034
chr1	119442618	119444237
chr1	119471639	119499718
chr1	119519278	119519868
chr1	119532308	119533653
chr1	119581250	119583533
chr1	119744729	119744882
chr1	120032827	120033454
chr1	120069700	120070434
chr1	120082044	120091392
chr1	121097073	121097288
chr1	121178004	121178247
chr1	121426079	121426426
chr1	122357090	122357360
chr1	125430903	125431089
chr1	127242440	127242774
chr1	127257953	127258583
chr1	127313599	127314871
chr1	127808780	127808933
chr1	127826981	127827134
chr1	127998612	128006499
chr1	128859383	128861128
chr1	130551051	130551464
chr1	131144412	131150170
chr1	131158140	131164553
chr1	131180643	131180796
chr1	131382045	131382412
chr1	131573710	131573984
chr1	131820636	131820858
chr1	131884029	131903462
chr1	131945471	131945914
chr1	132011015	132011372
chr1	132095596	132095749
chr1	132186973	132188082
chr1	132263751	132293749
chr1	132466901	132473478
chr1	132483639	132483992
chr1	132834042	132834679
chr1	132977033	132985674
chr1	133039103	133039832
chr1	133066195	133102463
chr1	133118709	133118916
chr1	133146368	133146785
chr1	133265787	133266714
chr1	133527820	133528077
chr1	133668308	133672279
chr1	133678379	133678729
chr1	133709371	133713279
chr1	133777619	133778248
chr1	133924406	133924656
chr1	133933496	133933695
chr1	134188383	134189819
chr1	134285640	134285926
chr1	134298892	134299287
chr1	134381509	134382822
chr1	134393491	134394178
chr1	134409465	134411041
chr1	134418740	134435828
chr1	134529619	134544376
chr1	134563841	134583807
chr1	134741642	134741845
chr1	135108518	135111362
chr1	135126079	135129968
chr1	135170063	135219667
chr1	135232044	135237454
chr1	135260862	135261475
chr1	135343554	135344269
chr1	135470516	135471079
chr1	135629997	135646175
chr1	135655059	135679138
chr1	135719729	135725160
chr1	135768576	135771394
chr1	135788191	135795094
chr1	135812140	135813236
chr1	136159124	136160177
chr1	136172757	136178947
chr1	136426698	136430337
chr1	136543297	136544092
chr1	136565114	136578340
chr1	136588873	136598993
chr1	136689188	136694207
chr1	136704144	136711599
chr1	137051318	137051499
chr1	139490816	139497458
chr1	140188259	140189291
chr1	140225027	140225798
chr1	140434157	140435056
chr1	143731871	143732854
chr1	146323178	146323535
chr1	151222880	151223034
chr1	151304436	151305918
chr1	151515661	151518303
chr1	151543374	151546350
chr1	151607839	151608361
chr1	152084776	152085286
chr1	152414496	152414666
chr1	152566732	152574696
chr1	152717772	152718435
chr1	152790595	152797000
chr1	152831959	152848774
chr1	152913932	152918020
chr1	152991332	152993074
chr1	153006955	153015242
chr1	153072576	153116980
chr1	153153681	153154679
chr1	153174857	153175127
chr1	153345741	153348535
chr1	153373433	153378763
chr1	153385822	153386898
chr1	153491398	153509223
chr1	153765956	153766997
chr1	153997327	153997648
chr1	154032803	154034068
chr1	154079031	154082119
chr1	154096223	154103578
chr1	154204776	154205498
chr1	154799286	154799578
chr1	156064880	156079226
chr1	156267618	156267845
chr1	156403705	156404117
chr1	156523961	156524231
chr1	156565878	156566426
chr1	156613950	156617445
chr1	156641785	156670184
chr1	156954339	156962758
chr1	156981975	157001584
chr1	157415504	157418231
chr1	157426140	157426364
chr1	158295492	158295690
chr1	159226825	159227004
chr1	159293800	159294034
chr1	159650351	159650563
chr1	160146023	160146418
chr1	160204667	160209505
chr1	160734538	160735706
chr1	161918151	161919953
chr1	162675623	162675788
chr1	162754939	162755456
chr1	163163437	163163624
chr1	164013906	164021630
chr1	164149326	164149624
chr1	164370670	164378816
chr1	164435524	164435713
chr1	164444396	164451630
chr1	164488959	164509405
chr1	164522475	164523843
chr1	164538646	164539002
chr1	165132150	165132577
chr1	165585886	165586097
chr1	165609603	165618763
chr1	165629569	165630571
chr1	165771462	165771850
chr1	166099623	166106342
chr1	166145915	166157812
chr1	166308850	166309479
chr1	167045944	167047445
chr1	167914952	167917018
chr1	168026480	168026633
chr1	168394052	168394768
chr1	170203308	170203916
chr1	170697100	170697361
chr1	170871203	170871890
chr1	170889201	170893496
chr1	170907508	170908005
chr1	171047024	171050004
chr1	171088802	171097978
chr1	171125956	171138971
chr1	171274005	171274198
chr1	171319592	171322653
chr1	171338344	171338698
chr1	171373373	171376102
chr1	171383694	171385446
chr1	171402049	171402387
chr1	171465497	171465949
chr1	171477132	171478778
chr1	171679804	171679997
chr1	171904232	171905132
chr1	171949168	171949442
chr1	172133082	172133291
chr1	172455695	172456493
chr1	172510290	172515917
chr1	172524989	172525163
chr1	172532548	172532792
chr1	173347489	173350485
chr1	173431183	173433036
chr1	175712313	175712648
chr1	177928436	177928607
chr1	178282934	178283748
chr1	178348505	178348726
chr1	178357851	178360517
chr1	178367890	178369628
chr1	178543801	178545262
chr1	178590279	178590545
chr1	179086263	179088530
chr1	179136923	179137116
chr1	179459905	179467170
chr1	179486660	179487435
chr1	179503214	179503906
chr1	179510848	179511133
chr1	179530128	179530409
chr1	179552606	179553073
chr1	179650319	179652664
chr1	179713769	179717091
chr1	180210081	180211296
chr1	180225769	180227828
chr1	180351372	180351834
chr1	180575129	180583873
chr1	180596834	180608666
chr1	180791744	180794579
chr1	180807397	180809470
chr1	180830206	180830448
chr1	180874488	180884818
chr1	180895628	180897764
chr1	180921705	180926382
chr1	180972407	180981913
chr1	181035390	181036272
chr1	181167254	181167407
chr1	181230613	181236029
chr1	181250917	181259946
chr1	181832269	181832422
chr1	181852723	181866563
chr1	181880730	181881754
chr1	181971649	181971907
chr1	181979632	181979785
chr1	181990019	181990486
chr1	182026897	182046176
chr1	182062981	182072873
chr1	182081866	182104301
chr1	182162767	182163055
chr1	182182372	182182737
chr1	182190361	182191093
chr1	182270958	182273621
chr1	182324915	182325083
chr1	182527917	182528943
chr1	183289467	183290277
chr1	183380320	183380473
chr1	184018266	184020038
chr1	184793201	184793355
chr1	184824523	184832264
chr1	184841216	184841559
chr1	185061761	185062332
chr1	185098717	185106539
chr1	185155404	185155600
chr1	185193551	185193765
chr1	185207929	185211166
chr1	185229894	185230141
chr1	185334612	185337615
chr1	185830114	185830267
chr1	186507719	186515575
chr1	186721937	186722569
chr1	187338292	187338457
chr1	189002049	189003491
chr1	189012437	189014685
chr1	189277662	189277836
chr1	189581907	189582330
chr1	189608186	189608339
chr1	189837997	189838423
chr1	189849505	189851223
chr1	189882846	189886153
chr1	189916039	189917827
chr1	190483111	190483410
chr1	190949114	190949270
chr1	191072497	191072785
chr1	191125874	191126055
chr1	191445926	191446122
chr1	191498727	191498935
chr1	191577906	191578106
chr1	191607846	191608001
chr1	191657576	191666778
chr1	191802362	191803349
chr1	191814409	191815293
chr1	191853520	191853719
chr1	191927892	191933606
chr1	191942804	191948088
chr1	191964402	191964987
chr1	192100698	192101076
chr1	192444292	192458300
chr1	193512675	193514979
chr1	195241579	195241953
chr10	3171247	3175008
chr10	3634179	3634451
chr10	3644854	3646109
chr10	3834810	3835044
chr10	3933198	3943339
chr10	3975481	3977986
chr10	3996690	4001050
chr10	4094180	4112777
chr10	4120677	4131177
chr10	4138619	4147744
chr10	4163147	4163898
chr10	4204124	4204315
chr10	4233304	4233457
chr10	4240046	4255714
chr10	4270354	4298164
chr10	4308188	4341391
chr10	4355821	4356320
chr10	4422209	4425858
chr10	4435150	4435622
chr10	4465647	4469939
chr10	4481580	4493939
chr10	5175674	5177763
chr10	5559386	5564786
chr10	5773617	5773785
chr10	6878870	6879028
chr10	7187862	7195526
chr10	7234743	7234954
chr10	7582198	7582979
chr10	7600426	7600656
chr10	7608665	7621760
chr10	8113962	8115918
chr10	8287140	8287681
chr10	8539115	8539704
chr10	8580642	8581187
chr10	8750724	8750895
chr10	8817119	8820278
chr10	8831594	8844057
chr10	8878591	8882110
chr10	8888482	8888635
chr10	8894725	8895207
chr10	9091158	9091395
chr10	9117356	9117509
chr10	10689355	10689517
chr10	11256507	11264705
chr10	11492020	11492297
chr10	11753130	11753287
chr10	11800559	11801121
chr10	12526871	12527024
chr10	12547093	12560844
chr10	12573294	12580163
chr10	12605579	12611856
chr10	12658481	12658665
chr10	12789128	12793121
chr10	12805637	12806160
chr10	12911907	12919455
chr10	13022219	13024830
chr10	13562612	13563301
chr10	14968011	14968242
chr10	15262441	15263192
chr10	15635349	15635503
chr10	15794229	15794550
chr10	17143655	17143838
chr10	17213327	17213930
chr10	17574412	17579817
chr10	17599361	17600083
chr10	17799106	17799415
chr10	17819965	17820118
chr10	18090196	18090810
chr10	18213102	18214177
chr10	18325560	18335268
chr10	18363763	18364084
chr10	18404719	18404990
chr10	18411924	18431388
chr10	18531627	18532038
chr10	18558885	18559056
chr10	18749963	18750166
chr10	19185820	19192873
chr10	19208253	19209554
chr10	19883842	19884845
chr10	20073606	20073759
chr10	20215857	20221030
chr10	20233412	20233578
chr10	20400309	20400702
chr10	21027899	21028442
chr10	21045934	21057193
chr10	21090502	21092892
chr10	21099809	21116091
chr10	21126153	21133341
chr10	21300916	21301620
chr10	21335226	21335751
chr10	21374283	21374461
chr10	21395561	21396233
chr10	21776264	21777030
chr10	21805628	21805978
chr10	21819935	21835847
chr10	21843878	21850762
chr10	21857634	21858767
chr10	21906954	21907458
chr10	21915697	21924634
chr10	21936682	21937523
chr10	21970816	21971007
chr10	22009808	22010016
chr10	22058117	22059314
chr10	22140774	22142806
chr10	22698694	22699003
chr10	22705932	22706275
chr10	23811764	23814232
chr10	24132050	24133450
chr10	24172949	24173575
chr10	24325065	24326063
chr10	24556574	24558807
chr10	24614692	24618552
chr10	24754200	24754697
chr10	24781377	24782104
chr10	24789409	24790296
chr10	24800032	24833449
chr10	24842404	24842739
chr10	24860212	24865535
chr10	24890782	24891260
chr10	24898377	24898530
chr10	24907202	24907407
chr10	24915581	24916025
chr10	25086624	25087029
chr10	25184919	25192460
chr10	25218846	25219023
chr10	25257542	25257715
chr10	25372001	25373308
chr10	25381665	25386767
chr10	25418555	25419104
chr10	25426259	25435269
chr10	25453854	25454069
chr10	25588793	25589107
chr10	25708047	25708224
chr10	26279954	26280410
chr10	26608313	26608996
chr10	26637205	26638602
chr10	27988630	27996709
chr10	28008479	28016033
chr10	28028985	28029229
chr10	28083567	28090792
chr10	28635316	28636230
chr10	30627404	30628430
chr10	30720053	30738039
chr10	30763217	30763509
chr10	30907626	30908478
chr10	31429916	31430166
chr10	31457106	31457861
chr10	34033898	34034060
chr10	34186131	34186772
chr10	34223689	34238871
chr10	34247316	34247746
chr10	35016215	35017276
chr10	36548256	36548491
chr10	36610207	36613657
chr10	36934968	36937337
chr10	36999227	37000859
chr10	37211951	37224723
chr10	38772505	38772661
chr10	39107216	39108233
chr10	39716940	39717093
chr10	39735828	39736412
chr10	39751937	39752923
chr10	40260368	40260605
chr10	40297136	40298494
chr10	40327916	40328922
chr10	40354093	40369137
chr10	40381521	40381703
chr10	40396737	40396892
chr10	40477424	40477897
chr10	40497105	40502838
chr10	40536356	40536509
chr10	40712959	40714592
chr10	40910423	40911957
chr10	41257655	41258093
chr10	41456431	41473596
chr10	41544695	41545238
chr10	41751683	41761242
chr10	41795960	41796381
chr10	41827148	41827416
chr10	42055297	42055454
chr10	42170446	42171440
chr10	42197446	42197657
chr10	42207749	42208004
chr10	42234891	42261322
chr10	42269085	42269890
chr10	42459787	42473101
chr10	42646513	42646958
chr10	42669926	42670134
chr10	42685752	42690913
chr10	42946757	42951990
chr10	43207184	43207363
chr10	43465888	43468433
chr10	43474965	43475204
chr10	43482410	43517362
chr10	43524119	43537409
chr10	43549782	43552134
chr10	43559303	43559747
chr10	43684494	43687395
chr10	43915676	43916343
chr10	44055366	44055584
chr10	44148617	44149318
chr10	44248091	44248291
chr10	44303734	44304541
chr10	44315068	44316869
chr10	44367134	44371832
chr10	44379630	44410488
chr10	44435226	44448557
chr10	44461860	44462666
chr10	44684801	44686349
chr10	44698467	44701082
chr10	45072748	45076884
chr10	45084021	45104228
chr10	45121669	45125793
chr10	46730870	46731502
chr10	46740749	46741096
chr10	46812183	46820016
chr10	52241874	52249872
chr10	52271847	52285476
chr10	52293853	52302648
chr10	52319607	52319859
chr10	53151843	53152088
chr10	53412070	53413792
chr10	53580050	53581458
chr10	54510849	54511265
chr10	56383203	56383719
chr10	56453857	56454089
chr10	56486521	56486792
chr10	58224529	58224803
chr10	58360028	58360199
chr10	58500300	58500892
chr10	58528687	58540913
chr10	59104186	59104339
chr10	59283420	59283858
chr10	59343194	59343347
chr10	59354426	59356355
chr10	59374938	59381091
chr10	59537502	59587035
chr10	59593095	59594487
chr10	59708472	59708655
chr10	59753228	59753905
chr10	59864530	59864827
chr10	60130499	60143180
chr10	60161150	60176237
chr10	60230481	60262789
chr10	60287225	60303620
chr10	60348958	60359113
chr10	60455333	60455930
chr10	60535320	60540172
chr10	60607465	60607635
chr10	60668097	60669329
chr10	60710394	60716303
chr10	60723206	60750755
chr10	61058351	61086690
chr10	61162126	61162876
chr10	61201233	61204911
chr10	61212832	61252696
chr10	61267523	61267681
chr10	61275454	61275980
chr10	61312472	61353076
chr10	61359508	61380338
chr10	61394443	61413786
chr10	61423068	61426843
chr10	61433328	61434269
chr10	61456438	61462213
chr10	61614030	61614320
chr10	61625432	61626334
chr10	61732170	61734514
chr10	61747493	61757865
chr10	61787956	61795646
chr10	61823100	61835268
chr10	61890466	61891696
chr10	61905793	61907719
chr10	61916457	61936988
chr10	61967202	61967622
chr10	62009178	62020634
chr10	62029717	62039026
chr10	62136586	62136975
chr10	62191060	62191525
chr10	62234611	62243442
chr10	62278836	62296155
chr10	62311732	62332678
chr10	62405132	62405559
chr10	62412582	62417158
chr10	62428008	62433119
chr10	62452559	62452802
chr10	62515998	62529371
chr10	62812812	62820853
chr10	62827416	62857972
chr10	62872811	62875784
chr10	62906292	62906604
chr10	62953312	62954994
chr10	63053222	63057902
chr10	63166273	63166568
chr10	63176784	63184762
chr10	63236704	63238532
chr10	63271329	63272237
chr10	63284114	63284444
chr10	63311615	63311768
chr10	63347037	63352112
chr10	63359995	63370905
chr10	66910625	66923215
chr10	66966659	66970685
chr10	66980149	66983919
chr10	66989973	67000304
chr10	67010553	67029605
chr10	67078667	67084981
chr10	67266174	67266334
chr10	67287867	67288853
chr10	67329548	67329809
chr10	67457534	67459785
chr10	67540436	67540949
chr10	67646467	67648278
chr10	67920626	67921140
chr10	67950505	67950979
chr10	68015927	68016087
chr10	68028471	68032505
chr10	68089523	68094283
chr10	68100525	68122315
chr10	68128968	68131312
chr10	68179736	68181861
chr10	68224858	68232242
chr10	68345511	68346195
chr10	69002022	69002514
chr10	69033197	69035095
chr10	69453859	69454031
chr10	69873063	69873324
chr10	69888355	69888557
chr10	69908314	69910446
chr10	70119316	70149235
chr10	70223040	70223316
chr10	70315294	70317890
chr10	70324155	70328034
chr10	70336739	70337435
chr10	70357271	70387155
chr10	70449339	70451225
chr10	71106807	71107011
chr10	71226382	71226707
chr10	71338664	71340931
chr10	71447139	71449807
chr10	71704212	71705237
chr10	74921069	74926816
chr10	74934771	74939166
chr10	74952446	74953424
chr10	75022643	75022935
chr10	75044032	75044332
chr10	75065663	75068316
chr10	75103325	75107629
chr10	75129452	75129649
chr10	75135837	75136077
chr10	75160240	75160965
chr10	75182202	75185171
chr10	75260409	75260661
chr10	75365461	75365648
chr10	75498955	75500901
chr10	75526111	75526377
chr10	75553707	75554287
chr10	75564896	75566465
chr10	75634465	75639024
chr10	75663796	75664032
chr10	75675617	75695320
chr10	75717083	75719931
chr10	75754244	75755412
chr10	75766635	75767874
chr10	75872146	75889688
chr10	75910251	75916629
chr10	75926577	75927444
chr10	75978278	75978763
chr10	75993193	75994092
chr10	76001314	76002718
chr10	76023953	76025793
chr10	76043395	76052255
chr10	76203815	76204031
chr10	76264536	76264770
chr10	76316980	76317166
chr10	76336685	76337065
chr10	76354858	76355393
chr10	76401042	76409551
chr10	76457962	76465043
chr10	76473452	76482781
chr10	76596503	76596673
chr10	76770706	76770859
chr10	76784935	76787097
chr10	77048389	77050133
chr10	77124976	77162420
chr10	77178114	77215826
chr10	77234970	77238246
chr10	77251387	77251718
chr10	77264694	77267921
chr10	77567008	77575035
chr10	77585758	77593412
chr10	77625746	77630041
chr10	77643405	77650803
chr10	77664136	77664578
chr10	77917738	77918203
chr10	77966118	77966981
chr10	77990592	78003576
chr10	78012635	78019698
chr10	78030168	78032713
chr10	78134849	78135417
chr10	78159364	78165044
chr10	78174510	78180515
chr10	78200741	78204434
chr10	78216646	78221471
chr10	78257758	78262250
chr10	78271032	78274535
chr10	78365640	78372781
chr10	78404507	78406369
chr10	78481829	78482594
chr10	78787684	78787967
chr10	78871954	78872185
chr10	79400392	79401442
chr10	79495506	79497382
chr10	79544520	79545344
chr10	79607716	79608704
chr10	79629751	79630000
chr10	79679527	79679688
chr10	79712316	79713589
chr10	79726177	79726362
chr10	79735105	79736018
chr10	79758880	79759632
chr10	79840081	79848151
chr10	79866739	79867373
chr10	79912543	79912721
chr10	79932950	79939292
chr10	79948630	79948987
chr10	79990986	79994570
chr10	80023663	80029444
chr10	80066485	80069373
chr10	80105154	80111544
chr10	80117832	80122203
chr10	80229524	80246098
chr10	80252605	80256727
chr10	80304649	80305070
chr10	80312741	80315749
chr10	80334695	80343503
chr10	80410075	80425084
chr10	80450960	80451509
chr10	80458790	80464896
chr10	80471714	80475907
chr10	80503640	80504007
chr10	80525794	80533408
chr10	80541778	80544200
chr10	80565985	80571995
chr10	80583259	80587107
chr10	80595658	80599099
chr10	80612410	80615122
chr10	80646332	80652598
chr10	80659073	80673543
chr10	80683388	80698867
chr10	80708651	80737201
chr10	80751409	80752915
chr10	80760704	80774735
chr10	80781286	80782492
chr10	80801140	80801412
chr10	80810069	80810680
chr10	80876343	80877366
chr10	80888337	80893161
chr10	80911333	80914640
chr10	80921249	80925177
chr10	80935698	80973195
chr10	80985412	80985982
chr10	81031058	81031778
chr10	81041509	81055709
chr10	81072239	81096572
chr10	81112494	81130070
chr10	81140701	81165269
chr10	81216226	81221265
chr10	81274378	81280286
chr10	81302249	81314855
chr10	81325003	81325989
chr10	81371115	81375662
chr10	81395960	81412807
chr10	81455315	81455931
chr10	81462177	81467987
chr10	81486589	81491557
chr10	81512318	81512505
chr10	81530670	81537408
chr10	81549698	81555496
chr10	81568557	81572051
chr10	81587174	81594547
chr10	81612259	81618645
chr10	81652976	81656517
chr10	82362077	82362611
chr10	82644209	82644416
chr10	82652165	82653277
chr10	82666763	82667064
chr10	82747038	82748110
chr10	82794909	82800522
chr10	82878982	82882491
chr10	82890737	82901579
chr10	82954364	82954613
chr10	82961551	82961867
chr10	83089001	83089428
chr10	83341488	83348499
chr10	83632063	83633091
chr10	83641469	83646625
chr10	83708838	83715704
chr10	83724874	83740585
chr10	83760762	83762064
chr10	84312647	84312973
chr10	84410211	84420917
chr10	84428378	84430021
chr10	84457603	84459386
chr10	84513651	84513812
chr10	84523445	84528808
chr10	84562578	84563216
chr10	84590919	84591355
chr10	84844257	84844851
chr10	84924187	84924609
chr10	85004528	85004768
chr10	85035012	85055331
chr10	85065688	85073793
chr10	85197724	85198744
chr10	85208997	85212893
chr10	85501674	85546687
chr10	85565945	85578772
chr10	85584777	85585178
chr10	85591208	85591944
chr10	85649394	85652187
chr10	85658248	85658628
chr10	85829152	85829758
chr10	85906205	85906375
chr10	86636965	86637125
chr10	86699337	86699513
chr10	86781911	86796925
chr10	87685511	87686603
chr10	88162862	88163676
chr10	88227641	88228123
chr10	88336860	88337078
chr10	88422690	88422850
chr10	88495593	88496431
chr10	88514163	88514685
chr10	88546278	88548890
chr10	88624508	88627224
chr10	88672816	88673193
chr10	88700658	88717423
chr10	88930895	88931119
chr10	89453110	89453292
chr10	90133501	90133841
chr10	91063391	91063607
chr10	91151071	91151272
chr10	91177333	91178512
chr10	91195078	91195392
chr10	91270128	91270426
chr10	93178821	93179954
chr10	93187943	93191390
chr10	93213270	93215386
chr10	93238185	93238757
chr10	93293559	93299815
chr10	93306644	93307025
chr10	93323324	93327144
chr10	93363258	93366274
chr10	93418809	93419101
chr10	93481126	93481388
chr10	93543108	93543529
chr10	93559437	93560232
chr10	93613997	93614204
chr10	93758010	93758374
chr10	93819721	93821904
chr10	93833578	93834345
chr10	94025319	94025561
chr10	94047903	94048098
chr10	94096636	94098034
chr10	94262637	94263086
chr10	94426377	94427227
chr10	94531610	94532777
chr10	94567959	94568361
chr10	94706996	94707154
chr10	95059444	95060119
chr10	95174225	95176946
chr10	95212528	95228174
chr10	95244728	95265109
chr10	95282315	95282496
chr10	95302702	95311779
chr10	95331295	95331854
chr10	95350548	95358717
chr10	95371049	95371488
chr10	95384211	95387472
chr10	95453006	95467056
chr10	95485209	95486777
chr10	95508083	95508294
chr10	95552546	95556414
chr10	95595619	95598632
chr10	95605032	95605504
chr10	95659590	95661181
chr10	95677664	95681445
chr10	95736913	95737122
chr10	95880138	95894778
chr10	96106890	96108055
chr10	96620095	96634599
chr10	96697856	96698061
chr10	96718193	96725861
chr10	99113550	99119026
chr10	99288080	99288268
chr10	99353889	99354296
chr10	99417772	99418240
chr10	99595514	99600254
chr10	100163759	100164187
chr10	103346239	103347286
chr10	105753735	105754307
chr10	106006943	106007202
chr10	106390738	106390893
chr10	107527994	107528864
chr10	108239024	108239273
chr10	108264683	108265237
chr10	108271294	108271447
chr10	108280321	108300208
chr10	108317429	108317614
chr10	108343405	108343720
chr10	108352851	108353005
chr10	108402100	108408433
chr10	108415209	108415387
chr10	108444888	108446945
chr10	108531009	108531702
chr10	110749721	110749971
chr10	110762321	110762504
chr10	110772871	110773348
chr10	110781828	110782681
chr10	110855076	110859649
chr10	110926945	110942903
chr10	111117311	111117473
chr10	111271675	111271840
chr10	111291862	111292337
chr10	111570724	111578122
chr10	111911284	111914681
chr10	115195784	115201685
chr10	115242392	115242574
chr10	115300275	115300509
chr10	115358253	115359476
chr10	116331261	116331492
chr10	116382458	116382922
chr10	116428207	116428813
chr10	116782915	116783068
chr10	116793301	116793504
chr10	116910653	116910885
chr10	116922337	116922828
chr10	116930600	116931730
chr10	117034804	117035720
chr10	117058850	117059067
chr10	117143483	117144903
chr10	117166978	117167428
chr10	117173694	117175023
chr10	117186844	117188194
chr10	117194978	117195308
chr10	117220820	117221870
chr10	117229899	117230650
chr10	117432668	117432846
chr10	117451695	117451954
chr10	117641759	117641912
chr10	117662954	117664335
chr10	117797214	117798255
chr10	117804320	117826568
chr10	117860207	117861311
chr10	117890644	117896624
chr10	117946919	117956830
chr10	118045533	118046348
chr10	118145429	118145942
chr10	118506813	118507637
chr10	118601276	118601766
chr10	118803900	118805010
chr10	119080900	119081299
chr10	119243646	119244798
chr10	119615584	119615808
chr10	119667928	119668081
chr10	119839639	119840163
chr10	119978418	119980810
chr10	120085646	120087066
chr10	120160232	120174954
chr10	120486298	120486451
chr10	120522333	120523691
chr10	120552416	120553205
chr10	121336338	121336574
chr10	121351099	121351414
chr10	121374160	121377249
chr10	121403267	121405663
chr10	121412895	121447899
chr10	121498233	121516360
chr10	121542315	121543001
chr10	121582390	121584266
chr10	121591175	121608845
chr10	121628444	121629212
chr10	121693001	121694135
chr10	121719311	121719525
chr10	121745685	121746746
chr10	121752960	121753194
chr10	121853716	121853870
chr10	121899338	121900566
chr10	123013463	123013832
chr10	123030155	123031014
chr10	125701276	125701451
chr10	126763858	126764681
chr10	126895314	126896050
chr10	126905499	126906035
chr10	126961744	126975005
chr10	127143407	127143685
chr10	127152420	127152682
chr10	127198280	127198541
chr10	127205443	127205754
chr10	127218884	127239227
chr10	127258666	127258854
chr10	127268427	127278256
chr10	127302982	127308675
chr10	127331452	127333892
chr10	127367117	127368509
chr10	127396382	127396570
chr10	127424686	127427367
chr10	127471806	127471993
chr10	127554945	127564646
chr10	127574035	127616644
chr10	127652843	127660012
chr10	127682535	127683354
chr10	127699155	127699320
chr10	127756183	127756340
chr10	127877833	127880238
chr10	127892547	127894725
chr10	127906525	127910210
chr10	127939503	127939746
chr10	127954291	127961954
chr10	128067602	128069583
chr10	128132228	128150247
chr10	128157152	128158477
chr10	128166635	128173934
chr10	128184403	128188513
chr10	128206833	128206986
chr10	128220799	128221186
chr10	128241568	128251184
chr10	128261467	128263606
chr10	128290660	128291082
chr10	128310333	128310537
chr10	128326174	128327051
chr10	128365160	128365515
chr10	128385855	128386203
chr10	128418621	128419712
chr10	128426914	128427383
chr10	128434490	128439155
chr10	128481554	128490354
chr10	128515755	128517755
chr10	128535031	128538571
chr10	128557182	128557722
chr10	128604605	128605125
chr10	128631071	128641451
chr10	128656236	128656464
chr10	128685588	128692852
chr10	128700909	128701449
chr10	128710594	128716175
chr10	128736519	128740710
chr10	128900368	128901188
chr10	128913685	128914083
chr10	130419601	130419767
chr10	130444794	130445047
chr11	3127011	3128508
chr11	3165477	3165718
chr11	3269250	3269633
chr11	3321533	3322226
chr11	3336702	3351222
chr11	3373953	3403262
chr11	3426241	3429096
chr11	3494701	3497215
chr11	3614411	3614564
chr11	3628869	3629333
chr11	3833938	3835068
chr11	3966357	3967122
chr11	3977751	3977918
chr11	3998429	3998711
chr11	4026746	4027291
chr11	4034996	4036136
chr11	4053115	4053526
chr11	4121926	4124632
chr11	4143456	4144022
chr11	4196789	4198191
chr11	4223291	4230163
chr11	4239581	4254813
chr11	4260952	4261721
chr11	4270070	4283560
chr11	4298700	4303670
chr11	4455417	4473062
chr11	4497281	4498071
chr11	4622826	4624035
chr11	4642331	4645127
chr11	4660901	4662737
chr11	4670769	4681281
chr11	4689078	4692288
chr11	4709935	4710241
chr11	4729517	4739097
chr11	4800823	4808589
chr11	4854376	4862612
chr11	4878889	4884966
chr11	4899647	4900244
chr11	5040263	5041134
chr11	5071033	5072708
chr11	5096021	5096566
chr11	5164093	5164578
chr11	5264112	5264348
chr11	5281122	5282287
chr11	5476752	5517039
chr11	5691282	5694571
chr11	5715145	5718129
chr11	5724586	5725114
chr11	5732145	5735579
chr11	5793463	5797854
chr11	5873279	5875084
chr11	5942076	5945798
chr11	5965949	5974631
chr11	5997036	5997656
chr11	6030388	6040094
chr11	6048931	6050382
chr11	6061685	6062584
chr11	6123356	6125581
chr11	6150468	6166805
chr11	6177541	6187803
chr11	6195707	6195860
chr11	6244667	6244967
chr11	6256430	6261692
chr11	6363605	6377430
chr11	6397549	6398701
chr11	6436774	6436936
chr11	6486625	6498324
chr11	6506753	6506923
chr11	6514732	6515136
chr11	6542323	6543263
chr11	6615305	6617657
chr11	6676618	6676989
chr11	6882806	6901047
chr11	6961163	6962618
chr11	7422494	7425056
chr11	7439416	7440392
chr11	8433051	8435330
chr11	8443617	8453565
chr11	8464031	8464310
chr11	8472691	8472845
chr11	8501162	8504611
chr11	8523223	8661260
chr11	8670743	8678501
chr11	8719408	8724130
chr11	8754030	8755100
chr11	8772696	8773404
chr11	8986230	8988681
chr11	9124652	9136968
chr11	9970445	9970651
chr11	10087330	10087558
chr11	11097741	11099856
chr11	11287932	11288097
chr11	11904846	11905468
chr11	11948434	11949252
chr11	12434731	12434888
chr11	12443042	12444714
chr11	12457032	12460602
chr11	12470019	12470736
chr11	12912861	12913018
chr11	13003745	13009864
chr11	14072856	14073114
chr11	14128080	14128233
chr11	16497532	16501441
chr11	16525520	16527029
chr11	16606300	16606457
chr11	16869208	16869677
chr11	18956960	18958641
chr11	19073669	19074521
chr11	19747873	19748117
chr11	19811765	19812253
chr11	19827322	19838300
chr11	19847498	19852559
chr11	19861000	19861404
chr11	19875354	19876179
chr11	19911020	19921044
chr11	19929521	19929823
chr11	19941530	19996317
chr11	20034952	20042585
chr11	20057506	20067402
chr11	20081278	20081449
chr11	20108303	20108486
chr11	20116232	20184697
chr11	20193334	20196794
chr11	20223924	20235671
chr11	20304176	20305507
chr11	20318685	20328742
chr11	20338712	20339102
chr11	20360032	20361982
chr11	20391397	20401036
chr11	20455213	20478835
chr11	20538863	20539520
chr11	20578362	20578618
chr11	20584941	20586849
chr11	20594415	20594632
chr11	20872954	20873231
chr11	21188971	21189343
chr11	21247235	21262679
chr11	21336873	21337069
chr11	21634486	21634760
chr11	21906975	21907201
chr11	21972110	21972432
chr11	22194582	22194820
chr11	22479481	22480916
chr11	22505832	22507485
chr11	22596804	22614636
chr11	22627232	22632142
chr11	22646712	22648020
chr11	22719415	22719670
chr11	22779694	22783480
chr11	22791118	22801086
chr11	22906701	22906892
chr11	22939015	22939873
chr11	22948439	22950450
chr11	22993739	22994494
chr11	23094571	23097392
chr11	23103506	23103743
chr11	23114672	23114937
chr11	23186378	23186538
chr11	23259717	23260725
chr11	23401589	23401750
chr11	23653066	23653482
chr11	23662903	23663093
chr11	23698713	23699725
chr11	23721896	23722732
chr11	23800328	23806224
chr11	26127334	26131281
chr11	26167071	26167292
chr11	26409365	26409643
chr11	29405698	29406929
chr11	29596275	29596729
chr11	29671003	29671156
chr11	29712122	29713836
chr11	29739693	29740057
chr11	29746137	29749970
chr11	30104495	30104648
chr11	30132700	30132853
chr11	30158395	30165090
chr11	30290826	30292366
chr11	30490340	30492638
chr11	30698751	30700173
chr11	30743636	30755543
chr11	30761588	30761764
chr11	31017507	31017667
chr11	31035219	31035403
chr11	31395952	31396871
chr11	31679624	31680373
chr11	31955914	31956312
chr11	31981692	31983552
chr11	32207463	32219482
chr11	32580095	32581360
chr11	32613421	32619652
chr11	32680056	32680328
chr11	32704328	32704680
chr11	32846836	32847087
chr11	32918728	32919102
chr11	32925606	32926052
chr11	33180835	33181368
chr11	33427966	33428705
chr11	33509494	33510190
chr11	33525402	33551714
chr11	33560503	33560806
chr11	33581871	33582054
chr11	34402034	34403237
chr11	34797310	34798621
chr11	35178231	35178729
chr11	35383215	35392265
chr11	35700307	35700476
chr11	35707944	35708160
chr11	35837915	35845278
chr11	35915879	35916181
chr11	36008031	36008442
chr11	36543196	36554197
chr11	41216106	41216296
chr11	42109009	42110507
chr11	43423179	43423338
chr11	43441386	43441701
chr11	43584797	43587285
chr11	43612696	43655594
chr11	43742270	43743074
chr11	43752144	43753084
chr11	43775802	43776321
chr11	44528437	44528707
chr11	44613277	44613538
chr11	44621333	44622239
chr11	44685954	44686604
chr11	44696938	44697138
chr11	44759100	44765190
chr11	44863090	44864473
chr11	45738322	45738492
chr11	46038936	46041846
chr11	46060033	46097568
chr11	46106056	46125236
chr11	46253974	46258162
chr11	46276366	46276822
chr11	46409976	46411478
chr11	46451144	46451359
chr11	46873973	46874126
chr11	47631716	47631921
chr11	48753608	48753856
chr11	48779798	48780035
chr11	48787195	48788726
chr11	48806918	48809338
chr11	49452964	49453156
chr11	49650744	49660460
chr11	49763568	49766290
chr11	49803784	49822617
chr11	49829344	49829886
chr11	49844010	49844683
chr11	49887030	49887362
chr11	50138316	50140564
chr11	50170928	50171277
chr11	50187671	50189045
chr11	50200453	50207766
chr11	50215473	50218207
chr11	50248980	50266871
chr11	50389188	50391991
chr11	50408555	50408812
chr11	50565513	50565707
chr11	50792526	50792855
chr11	51097255	51097421
chr11	51127867	51128091
chr11	51564981	51565194
chr11	51614300	51616219
chr11	51623209	51631101
chr11	51640438	51641592
chr11	51656300	51659705
chr11	51673232	51674171
chr11	51703019	51706903
chr11	51732972	51733375
chr11	51785703	51785983
chr11	51805338	51808408
chr11	51816608	51825273
chr11	51875778	51882848
chr11	51897282	51898962
chr11	51915585	51918266
chr11	51961883	51962299
chr11	52007390	52009547
chr11	52046251	52046907
chr11	52167467	52168163
chr11	52223822	52229032
chr11	52264889	52279886
chr11	52333688	52352282
chr11	52363291	52390855
chr11	52821212	52821526
chr11	53203047	53203251
chr11	53252297	53264809
chr11	53286175	53286487
chr11	53463668	53466928
chr11	53542260	53542613
chr11	53599375	53600865
chr11	53780261	53806594
chr11	53871536	53872818
chr11	53900484	53904879
chr11	54073102	54073315
chr11	54139994	54140770
chr11	54703815	54703982
chr11	54796315	54796995
chr11	54908369	54953184
chr11	54965151	54987448
chr11	54998119	55000161
chr11	55086731	55088004
chr11	55102095	55121573
chr11	55129461	55131725
chr11	55143270	55147950
chr11	55157606	55159613
chr11	55221729	55221918
chr11	55232456	55235834
chr11	55319171	55330961
chr11	55381746	55381965
chr11	55388009	55411065
chr11	55424954	55457243
chr11	55464776	55467014
chr11	55485556	55496525
chr11	55503733	55504142
chr11	55945101	55959253
chr11	56459370	56459643
chr11	57480534	57482704
chr11	57498793	57499101
chr11	57707283	57708053
chr11	57911792	57913527
chr11	57970622	57973595
chr11	57983460	57985095
chr11	57999085	57999383
chr11	58084620	58085160
chr11	58092568	58101728
chr11	58109602	58110901
chr11	58210954	58211289
chr11	58238991	58239694
chr11	58914515	58914763
chr11	58968576	58971542
chr11	59038545	59038944
chr11	59056198	59056386
chr11	59141772	59142317
chr11	59158188	59159787
chr11	59243636	59244993
chr11	59281969	59282316
chr11	59399882	59400208
chr11	59425706	59425900
chr11	59487554	59487764
chr11	59510852	59531882
chr11	59555771	59555945
chr11	59565854	59566388
chr11	59794251	59806117
chr11	59892041	59908920
chr11	59959544	59960856
chr11	59970308	59977536
chr11	60060089	60060355
chr11	60071364	60071780
chr11	60230870	60233829
chr11	60333560	60340145
chr11	60359372	60369681
chr11	60433764	60448681
chr11	60526350	60527427
chr11	60738658	60750819
chr11	60779784	60780312
chr11	60795975	60796556
chr11	60808770	60809201
chr11	60836740	60845531
chr11	60887810	60887971
chr11	60898610	60898885
chr11	60916198	60928279
chr11	60936786	60954175
chr11	60975430	60977540
chr11	61002378	61011872
chr11	61027307	61028562
chr11	61146965	61147530
chr11	61295815	61301331
chr11	61336606	61337046
chr11	61361640	61364072
chr11	61518965	61519724
chr11	61553360	61553575
chr11	61583892	61585643
chr11	61619987	61620617
chr11	61671628	61676549
chr11	61897638	61898407
chr11	62387450	62387641
chr11	62426256	62435330
chr11	62450672	62451275
chr11	62486593	62526101
chr11	62560556	62560793
chr11	63040211	63040407
chr11	63201966	63202557
chr11	63213516	63214886
chr11	63231223	63231855
chr11	63263846	63279059
chr11	63889323	63889628
chr11	63936570	63936809
chr11	63951685	63958446
chr11	63977457	63979482
chr11	63999739	64002593
chr11	64035424	64036412
chr11	64520319	64520772
chr11	64996865	65004413
chr11	65011893	65012227
chr11	65093021	65093174
chr11	65100095	65111456
chr11	65124907	65127891
chr11	65152309	65158890
chr11	66906100	66909440
chr11	66937814	66938258
chr11	67001510	67014323
chr11	67039009	67049487
chr11	67345141	67346403
chr11	67376744	67382100
chr11	67430926	67431113
chr11	67925077	67928357
chr11	68553667	68553881
chr11	68752599	68752912
chr11	68809973	68810300
chr11	68819649	68827588
chr11	68882091	68883566
chr11	68905323	68905972
chr11	68961309	68963520
chr11	69018971	69028514
chr11	69091403	69093024
chr11	69106422	69107088
chr11	69133109	69135227
chr11	69150721	69150966
chr11	69167277	69167595
chr11	69297580	69298872
chr11	69373487	69373650
chr11	69427493	69429411
chr11	69442509	69443951
chr11	69469412	69472618
chr11	69491475	69491631
chr11	69591936	69592782
chr11	69648196	69651694
chr11	69669332	69669701
chr11	69698689	69719153
chr11	69735733	69735895
chr11	69777948	69789830
chr11	69815166	69815510
chr11	69853830	69856013
chr11	69866344	69867351
chr11	69945045	69945687
chr11	70004280	70009442
chr11	70208374	70210153
chr11	70225955	70227004
chr11	70245413	70245807
chr11	70394881	70396931
chr11	70405541	70406980
chr11	70464975	70466038
chr11	70509758	70509943
chr11	70660736	70661434
chr11	70674650	70675055
chr11	70725943	70728667
chr11	70953533	70965336
chr11	70976407	70977054
chr11	70986256	70988050
chr11	71028109	71028271
chr11	71597597	71598284
chr11	71755051	71784530
chr11	71821093	71821642
chr11	72130476	72130672
chr11	72283783	72289174
chr11	72298706	72298874
chr11	72355186	72357768
chr11	72381361	72382151
chr11	72395850	72408071
chr11	72429349	72429536
chr11	72443535	72450637
chr11	72536425	72539190
chr11	72569140	72582579
chr11	72639601	72639863
chr11	72705591	72706053
chr11	72925045	72925291
chr11	72940504	72943388
chr11	72950870	72955399
chr11	73143353	73148545
chr11	73167076	73172974
chr11	73281658	73282109
chr11	74445836	74445989
chr11	74453072	74453346
chr11	74481987	74482181
chr11	74536112	74537642
chr11	74571378	74573011
chr11	74585203	74586588
chr11	74623096	74629546
chr11	74706589	74711348
chr11	74720715	74720944
chr11	74749127	74753222
chr11	74761205	74764545
chr11	74794768	74794921
chr11	74817320	74817505
chr11	74835776	74845102
chr11	74857620	74857914
chr11	74952840	74955230
chr11	75351087	75351471
chr11	75383346	75384532
chr11	75399489	75402653
chr11	75520139	75520388
chr11	75556890	75557770
chr11	75604537	75610481
chr11	75617768	75618062
chr11	75637310	75638129
chr11	75660867	75672155
chr11	75685060	75685258
chr11	75746585	75749956
chr11	76166618	76167367
chr11	76267305	76303010
chr11	76309257	76310271
chr11	76317490	76328789
chr11	76621838	76625118
chr11	76973028	76973390
chr11	76987550	76987717
chr11	77446830	77447082
chr11	77497194	77508855
chr11	77615621	77615780
chr11	77643121	77643321
chr11	77672829	77681460
chr11	77711048	77711208
chr11	77737562	77747403
chr11	77758354	77758658
chr11	77766586	77772405
chr11	77782583	77793827
chr11	77804970	77838250
chr11	78009579	78009743
chr11	78029318	78029588
chr11	78069741	78069989
chr11	78137409	78138203
chr11	78144790	78146777
chr11	78168919	78173205
chr11	78318893	78319495
chr11	78355784	78361234
chr11	78370206	78370856
chr11	78397014	78397586
chr11	78435049	78436568
chr11	78454091	78455082
chr11	78517617	78529390
chr11	78541940	78545900
chr11	78664017	78665403
chr11	78688065	78688568
chr11	79002020	79021295
chr11	79062104	79062283
chr11	79086746	79104121
chr11	79126056	79141616
chr11	79214262	79214440
chr11	79278418	79278935
chr11	79286535	79291966
chr11	79323177	79327789
chr11	79633240	79653195
chr11	79751490	79753622
chr11	79867984	79868314
chr11	79973049	79982301
chr11	80052287	80056537
chr11	80070686	80072001
chr11	80085587	80085983
chr11	80096993	80099276
chr11	80128944	80133920
chr11	80145231	80150110
chr11	80162152	80167224
chr11	80180650	80181283
chr11	80323312	80323545
chr11	80359649	80360055
chr11	80817308	80821757
chr11	80889235	80889930
chr11	81072000	81079464
chr11	81128735	81135632
chr11	82175110	82175839
chr11	82783546	82783716
chr11	82901594	82902127
chr11	83240002	83240232
chr11	83418566	83419073
chr11	83494949	83495671
chr11	83504793	83505061
chr11	83863744	83867791
chr11	83889904	83893530
chr11	83914772	83915060
chr11	84104815	84105014
chr11	84676848	84677105
chr11	84844072	84847483
chr11	84884682	84885781
chr11	85239212	85248999
chr11	85255529	85255786
chr11	85265686	85265999
chr11	85277525	85277777
chr11	85297644	85298310
chr11	85360738	85363791
chr11	85765799	85766674
chr11	85793007	85794118
chr11	85801759	85801912
chr11	85876203	85876574
chr11	85885926	85886699
chr11	85899729	85901213
chr11	86056240	86056450
chr11	86436523	86436819
[truncated: 11,635 more rows]
