# Supplementary material for: A subset of topologically associating domains fold into mesoscale core-periphery networks
Source: Sci Rep. 2019 Jul 2;9:9526. doi: 10.1038/s41598-019-45457-9 (PMC6606598; doi:10.1038/s41598-019-45457-9)
Supplement: Supplementary file 14 — Supplementary Table 15 [file 41598_2019_45457_MOESM14_ESM.xlsx]

## Sheet: NPC-only Enhancer Annotations
#chr	start	end
chr1	5655342	5656845
chr1	8913127	8916526
chr1	12055079	12057259
chr1	12397920	12398980
chr1	13861419	13861792
chr1	16930363	16930574
chr1	18639892	18640584
chr1	19250913	19251873
chr1	33594214	33594839
chr1	35468754	35470183
chr1	39024917	39026152
chr1	41139871	41141047
chr1	41275084	41275759
chr1	41446583	41447729
chr1	41605541	41606271
chr1	41742740	41743799
chr1	42106417	42109340
chr1	42628984	42629897
chr1	42703591	42705342
chr1	44682205	44683502
chr1	57218581	57219447
chr1	57836998	57837319
chr1	58333002	58333293
chr1	64779662	64779953
chr1	68166181	68166525
chr1	68501034	68501459
chr1	69022566	69025706
chr1	73059549	73060260
chr1	73787540	73788086
chr1	77487806	77488017
chr1	77555927	77557497
chr1	78138310	78141300
chr1	78166908	78172458
chr1	78188904	78194164
chr1	79400814	79401248
chr1	81098596	81098883
chr1	81230820	81232841
chr1	81608666	81609385
chr1	82385921	82386485
chr1	85742482	85743803
chr1	89785633	89786068
chr1	90474255	90477538
chr1	91455769	91456557
chr1	92061659	92061919
chr1	96045226	96047054
chr1	96084111	96084552
chr1	97587880	97589182
chr1	97847629	97849500
chr1	98042813	98043117
chr1	104846387	104849398
chr1	110118463	110119709
chr1	110447136	110448813
chr1	112961285	112961548
chr1	116365880	116368309
chr1	126743714	126746109
chr1	128399556	128407692
chr1	128440575	128440977
chr1	128585067	128587371
chr1	133468172	133470832
chr1	137635691	137637220
chr1	138571106	138572823
chr1	141136964	141137796
chr1	143819472	143821383
chr1	147489658	147491560
chr1	150570964	150571368
chr1	150742583	150743441
chr1	151337915	151338729
chr1	152029642	152030473
chr1	153201084	153202301
chr1	157152675	157154840
chr1	157225863	157226190
chr1	157387366	157388833
chr1	161150760	161151091
chr1	162209206	162210817
chr1	168189618	168189838
chr1	169467838	169468474
chr1	172240830	172242283
chr1	173922728	173923233
chr1	176878988	176882614
chr1	177147599	177152544
chr1	177174877	177176714
chr1	177411089	177412246
chr1	177555196	177562362
chr1	177621714	177622177
chr1	177940770	177941042
chr1	184525620	184525868
chr1	186315480	186315862
chr1	187075851	187078504
chr1	188805319	188806575
chr1	188833470	188834952
chr1	189185405	189188434
chr1	190047028	190047630
chr1	190137737	190140553
chr1	190148066	190149302
chr1	190181786	190182512
chr1	194662515	194663870
chr10	8209563	8210427
chr10	8323036	8323938
chr10	8430370	8431410
chr10	8760456	8763021
chr10	10930047	10930374
chr10	13106743	13120582
chr10	13431605	13432363
chr10	13915960	13918659
chr10	15591848	15592721
chr10	17653121	17653464
chr10	17827076	17828090
chr10	22591418	22592863
chr10	23125778	23127933
chr10	23179109	23180239
chr10	23195684	23195926
chr10	23675088	23675391
chr10	24227775	24228997
chr10	24406100	24409494
chr10	31867810	31868528
chr10	33195680	33196976
chr10	36803333	36803544
chr10	37348249	37348749
chr10	37377199	37380009
chr10	37616238	37616834
chr10	37665709	37668222
chr10	37842014	37844945
chr10	38240271	38240483
chr10	40942271	40942767
chr10	42592187	42592424
chr10	42833905	42835434
chr10	45410433	45413351
chr10	45779843	45784215
chr10	45798823	45801638
chr10	46922573	46923499
chr10	49417836	49418452
chr10	56892718	56893867
chr10	57571547	57573798
chr10	57743732	57744548
chr10	57822528	57829727
chr10	67468664	67468918
chr10	70637294	70638553
chr10	84476859	84480712
chr10	84683685	84687377
chr10	84740559	84740812
chr10	86166824	86167598
chr10	86456981	86458036
chr10	87100474	87102852
chr10	87236924	87237438
chr10	89481049	89488116
chr10	91537834	91538049
chr10	92836748	92838231
chr10	96189726	96191344
chr10	96331246	96331563
chr10	100065650	100065954
chr10	105483999	105485362
chr10	108364123	108364334
chr10	111364957	111365225
chr10	111460245	111460484
chr10	117496619	117496830
chr10	121995817	121996400
chr10	127985029	127986344
chr11	5390533	5392320
chr11	7281215	7281725
chr11	8227505	8228446
chr11	17326450	17326870
chr11	17458561	17460626
chr11	19523667	19524348
chr11	20853260	20854799
chr11	22006926	22009262
chr11	22033960	22035603
chr11	22347161	22349583
chr11	24307037	24308561
chr11	25063553	25063934
chr11	26772698	26774330
chr11	30617589	30618453
chr11	31217493	31219370
chr11	32365777	32365988
chr11	33142706	33144523
chr11	34738172	34739801
chr11	35452823	35453351
chr11	35502218	35514588
chr11	35523611	35528872
chr11	36695682	36701463
chr11	40286222	40287442
chr11	44315612	44316103
chr11	44984305	44984955
chr11	47398907	47400365
chr11	53491454	53493823
chr11	54807062	54814563
chr11	55683019	55687007
chr11	62130129	62130950
chr11	62911665	62911978
chr11	62982987	62984858
chr11	68043812	68044191
chr11	68163304	68163626
chr11	68273273	68275380
chr11	76960213	76960606
chr11	83447938	83448293
chr11	85677866	85679406
chr11	90741227	90741996
chr11	92135202	92135697
chr11	103764894	103765492
chr11	105758669	105760667
chr11	109206342	109206601
chr11	110781033	110782706
chr11	111211922	111213967
chr11	111658116	111658481
chr11	111766158	111766534
chr11	112553301	112553552
chr12	12722944	12726807
chr12	13207843	13210106
chr12	13983077	13985249
chr12	14087063	14090529
chr12	16508897	16510548
chr12	16519671	16520068
chr12	16788203	16791231
chr12	16803025	16804764
chr12	25414894	25415414
chr12	26542275	26543431
chr12	28460246	28461768
chr12	38844338	38844602
chr12	44337452	44339537
chr12	44356982	44357514
chr12	44852436	44852847
chr12	44886406	44887546
chr12	53060810	53066494
chr12	53446801	53448808
chr12	53889057	53889321
chr12	53974166	53975111
chr12	55614155	55614424
chr12	57401705	57401957
chr12	65382003	65382435
chr12	68682888	68684174
chr12	69436755	69438317
chr12	73340948	73341159
chr12	74849858	74851141
chr12	76146595	76146806
chr12	78777437	78779393
chr12	79433369	79434384
chr12	79592682	79593005
chr12	79608477	79615077
chr12	79625041	79626910
chr12	79705415	79722032
chr12	80022146	80023484
chr12	80990367	80990754
chr12	81145677	81146223
chr12	82373315	82373745
chr12	82470395	82470652
chr12	86658994	86660994
chr12	89530536	89530802
chr12	91678603	91681044
chr12	95354418	95356225
chr12	103163352	103165607
chr12	108318402	108328252
chr12	108431334	108432694
chr12	108483730	108484245
chr12	110083277	110083809
chr12	118650196	118651840
chr12	118658842	118662332
chr12	119027663	119027974
chr12	119074133	119076112
chr12	119273262	119275224
chr13	3694450	3695934
chr13	6250688	6252481
chr13	11735093	11735666
chr13	15107524	15109005
chr13	15537280	15546996
chr13	15620230	15624715
chr13	15707322	15716300
chr13	18280686	18285829
chr13	26656011	26657850
chr13	27031314	27032240
chr13	34704728	34705738
chr13	37801837	37802560
chr13	39877137	39877396
chr13	41352819	41353163
chr13	41482191	41482635
chr13	44317063	44317947
chr13	44476329	44476942
chr13	47273007	47279000
chr13	48013677	48014123
chr13	51221572	51230119
chr13	59970546	59972101
chr13	60170327	60171982
chr13	63627648	63628248
chr13	70731284	70731800
chr13	71157677	71159268
chr13	71166046	71166618
chr13	73033767	73042215
chr13	77384662	77385395
chr13	77889426	77901546
chr13	77956820	77960681
chr13	78004849	78006452
chr13	78167642	78168838
chr13	78576140	78582514
chr13	78934955	78937499
chr13	79025016	79025608
chr13	80381107	80381811
chr13	80622004	80622386
chr13	80709729	80709940
chr13	81595930	81598176
chr13	83110583	83110871
chr13	84449772	84450244
chr13	84625520	84626670
chr13	94316425	94316747
chr13	94971553	94972059
chr13	95130494	95130705
chr13	95869350	95869869
chr13	98201150	98202121
chr13	98503027	98504739
chr13	102372092	102372303
chr13	107742986	107743286
chr13	108063433	108064175
chr13	110871761	110872465
chr13	113353504	113353792
chr13	114406266	114407457
chr13	119615164	119617508
chr14	7749299	7749922
chr14	9621346	9621989
chr14	10174635	10175435
chr14	12388131	12393112
chr14	16733027	16734351
chr14	17785984	17786317
chr14	18225026	18225356
chr14	22113001	22115243
chr14	22806853	22813278
chr14	37522875	37524473
chr14	48073209	48075196
chr14	48511971	48514124
chr14	49088033	49088250
chr14	49314456	49315375
chr14	57288490	57289373
chr14	58630077	58630330
chr14	58868450	58868879
chr14	58935929	58937056
chr14	59103856	59104334
chr14	60485093	60485581
chr14	60586943	60588437
chr14	60613238	60613588
chr14	65243012	65247849
chr14	69868061	69868304
chr14	73271142	73275988
chr14	76221403	76222981
chr14	79676870	79677826
chr14	97587711	97588810
chr14	97596897	97598067
chr14	97636978	97639272
chr14	97752881	97756101
chr14	98046949	98050148
chr14	98094810	98096025
chr14	99603140	99603401
chr14	103763286	103769943
chr14	103939632	103940570
chr14	103947678	103949395
chr14	110740391	110740835
chr14	114856542	114857705
chr14	114951769	114953526
chr14	115501520	115502022
chr14	117062024	117062237
chr14	117267578	117268531
chr14	118414030	118422933
chr14	118827350	118827903
chr14	121052796	121053851
chr14	122372986	122376986
chr14	122694670	122695352
chr14	122720414	122722007
chr14	124670149	124670848
chr15	3232179	3233263
chr15	3350178	3350389
chr15	8659205	8660316
chr15	8733473	8734247
chr15	8780603	8781959
chr15	13211720	13213747
chr15	13392203	13394614
chr15	21392862	21393757
chr15	30553808	30559432
chr15	32624733	32624989
chr15	36361024	36361431
chr15	38982994	38983298
chr15	42584212	42586089
chr15	50735274	50737499
chr15	61109739	61109950
chr15	64589708	64590843
chr15	68534891	68535583
chr15	69034172	69034602
chr15	70713059	70714827
chr15	76141964	76142982
chr15	81984944	81989846
chr15	90971754	90974197
chr15	91054447	91058457
chr15	91077549	91078782
chr15	91251494	91252143
chr15	93701749	93702356
chr15	93932949	93933812
chr16	6964018	6964650
chr16	11668452	11669483
chr16	12901007	12902521
chr16	22799397	22801305
chr16	29719463	29721234
chr16	34806863	34807854
chr16	43172460	43172671
chr16	43285757	43287925
chr16	43603059	43605745
chr16	43618438	43624700
chr16	44671158	44689647
chr16	45245340	45245572
chr16	46547744	46549038
chr16	46982094	46983285
chr16	47096402	47096926
chr16	55264957	55265787
chr16	56611254	56611770
chr16	62921556	62922675
chr16	64275237	64277133
chr16	70723948	70725320
chr16	72071760	72072906
chr16	72552091	72552819
chr16	73117117	73118113
chr16	74396837	74398565
chr16	76453576	76454566
chr16	76762497	76763642
chr16	77359261	77360322
chr16	77383028	77384209
chr16	85963975	85964602
chr16	90458922	90460071
chr16	91173855	91174529
chr17	8205135	8205803
chr17	9759732	9765909
chr17	9949296	9949967
chr17	10109564	10111214
chr17	10269123	10270850
chr17	15676846	15678640
chr17	16177194	16177534
chr17	30506365	30513245
chr17	30590319	30590594
chr17	30657714	30665071
chr17	30770006	30775954
chr17	30891557	30892127
chr17	32740409	32742332
chr17	32816164	32816949
chr17	43147530	43148437
chr17	49538662	49540180
chr17	49607325	49607536
chr17	49681888	49682479
chr17	50905773	50906174
chr17	58889651	58892089
chr17	58931931	58934668
chr17	59116736	59117235
chr17	62728312	62729637
chr17	63110835	63111587
chr17	63807272	63807714
chr17	70632429	70634696
chr17	78500287	78502449
chr18	5892559	5893928
chr18	7408132	7408343
chr18	7705276	7706438
chr18	9216264	9217420
chr18	9811039	9812009
chr18	9827441	9828365
chr18	10340184	10345672
chr18	10735340	10736773
chr18	14063367	14064824
chr18	15174020	15175951
chr18	16294134	16294421
chr18	16561061	16562941
chr18	16667488	16675931
chr18	16703027	16703630
chr18	16712847	16714403
chr18	16774237	16775336
chr18	17022915	17023127
chr18	21585292	21586430
chr18	24326785	24327255
chr18	27191433	27191841
chr18	31666537	31666748
chr18	42644269	42645574
chr18	47268488	47269951
chr18	47803442	47803735
chr18	54714588	54721153
chr18	57199210	57201851
chr18	57259600	57263661
chr18	57269873	57272191
chr18	57315881	57317220
chr18	61350592	61350899
chr18	69403625	69405041
chr18	71594502	71596204
chr18	72230357	72230585
chr18	72723123	72726594
chr18	73293880	73295266
chr18	74667696	74668908
chr18	74706685	74708724
chr18	78453281	78457707
chr18	78768206	78769243
chr18	81152756	81155020
chr18	81509003	81509220
chr18	86459947	86463612
chr18	89563743	89565148
chr19	10925938	10927216
chr19	14258198	14259662
chr19	16050051	16051625
chr19	16353582	16354861
chr19	20506613	20507999
chr19	20701925	20702777
chr19	22641887	22642791
chr19	22823247	22824755
chr19	22840683	22851487
chr19	24948571	24949692
chr19	25924469	25924726
chr19	27270383	27270613
chr19	27988318	27990804
chr19	28276912	28277905
chr19	28473979	28479097
chr19	29044682	29045034
chr19	29254021	29254374
chr19	30153243	30158670
chr19	33024678	33024958
chr19	33049553	33049821
chr19	36670129	36670340
chr19	38480732	38489052
chr19	46442995	46444213
chr19	48804683	48805064
chr19	49676236	49676739
chr19	50361692	50363222
chr19	51232247	51233279
chr19	53967964	53968285
chr19	55837554	55839021
chr19	56055744	56064738
chr19	56132267	56134590
chr19	56990008	56990373
chr19	58980620	58981450
chr19	59132026	59134779
chr19	60989607	60990272
chr2	6546111	6547282
chr2	6902469	6903414
chr2	9983562	9984030
chr2	11390927	11392968
chr2	15655425	15657427
chr2	17839397	17839644
chr2	18315223	18316568
chr2	24502447	24504219
chr2	25124522	25129619
chr2	26982139	26982654
chr2	35313561	35314047
chr2	38162125	38164023
chr2	38220475	38220747
chr2	38515270	38516927
chr2	38696239	38698136
chr2	38725676	38726439
chr2	38914964	38915408
chr2	41468908	41473585
chr2	43005552	43005768
chr2	44234343	44234790
chr2	44525289	44526977
chr2	46665795	46667510
chr2	49911452	49912322
chr2	50553952	50554499
chr2	50754123	50756826
chr2	57266487	57268527
chr2	57379098	57379395
chr2	57387071	57388888
chr2	58956350	58957817
chr2	63926018	63928121
chr2	64325787	64326080
chr2	65664024	65666132
chr2	66027465	66029765
chr2	68405121	68407288
chr2	69003695	69005019
chr2	69035179	69035898
chr2	69575980	69576232
chr2	70742476	70742876
chr2	71419536	71420333
chr2	80397900	80399362
chr2	81848180	81849947
chr2	82847593	82847815
chr2	91853419	91853901
chr2	93226749	93233068
chr2	95819824	95820207
chr2	97196734	97199129
chr2	101172015	101174888
chr2	105718837	105720526
chr2	105779756	105780065
chr2	105973613	105975030
chr2	106083151	106087187
chr2	106854708	106861490
chr2	109941702	109945061
chr2	109986629	109990344
chr2	110839414	110839640
chr2	115309912	115311144
chr2	115460192	115461396
chr2	117938378	117939650
chr2	118160516	118161577
chr2	118179141	118180415
chr2	118217277	118219398
chr2	118253792	118254297
chr2	127907129	127909122
chr2	130401251	130401489
chr2	130487625	130496518
chr2	134930042	134930300
chr2	135483779	135484609
chr2	136485765	136486371
chr2	136510949	136512079
chr2	136852279	136856212
chr2	136911510	136913358
chr2	137807751	137808253
chr2	137938358	137939871
chr2	139607696	139609766
chr2	140652508	140653231
chr2	141254415	141254836
chr2	141954212	141956034
chr2	142301128	142304949
chr2	142560387	142561192
chr2	142715242	142715542
chr2	146116701	146118831
chr2	146548520	146550192
chr2	146884023	146885627
chr2	148477568	148478361
chr2	151603140	151604518
chr2	163189104	163196746
chr3	4545642	4546103
chr3	5235808	5238533
chr3	8862963	8868268
chr3	9174118	9174473
chr3	18206579	18206979
chr3	21840495	21841245
chr3	25073764	25074398
chr3	27963319	27964606
chr3	29291233	29293477
chr3	29701508	29701907
chr3	30218165	30222672
chr3	30410882	30417882
chr3	34443488	34445380
chr3	34966731	34967291
chr3	35060258	35060810
chr3	35083117	35103154
chr3	35242895	35245948
chr3	35332665	35342707
chr3	35403087	35406869
chr3	37568681	37570689
chr3	37728696	37729426
chr3	38697082	38699262
chr3	38912840	38913912
chr3	39864145	39864962
chr3	39998153	39999105
chr3	40069633	40071535
chr3	40102146	40102741
chr3	40119840	40125797
chr3	40673579	40676314
chr3	40685435	40688438
chr3	49592864	49593122
chr3	49769801	49770112
chr3	49865697	49868382
chr3	49893540	49893829
chr3	52815195	52816570
chr3	52836245	52839085
chr3	53205383	53208872
chr3	53649628	53651182
chr3	55096270	55096640
chr3	57950754	57951915
chr3	57993318	57993774
chr3	58071734	58073534
chr3	58205989	58207201
chr3	58825919	58827229
chr3	60916598	60917191
chr3	62393650	62393887
chr3	63224122	63224776
chr3	63870922	63871921
chr3	63895422	63897044
chr3	64830769	64831386
chr3	66170387	66170918
chr3	78291600	78292650
chr3	78408228	78409935
chr3	78515788	78517004
chr3	78876966	78877230
chr3	79452072	79453223
chr3	90556389	90556610
chr3	96431649	96432981
chr3	97358192	97358411
chr3	97937634	97942463
chr3	98024017	98027200
chr3	98198262	98198788
chr3	98246123	98247000
chr3	98273421	98273911
chr3	98313392	98320479
chr3	106171343	106171554
chr3	108567665	108569179
chr3	115855650	115856770
chr3	116814301	116815068
chr3	119094139	119095792
chr3	119107749	119108611
chr3	119876962	119877329
chr3	122375827	122377347
chr3	122703884	122705042
chr3	123809655	123812372
chr3	124789217	124790093
chr3	124986287	124987379
chr3	133026043	133026913
chr3	134258625	134260316
chr3	138515029	138516376
chr3	138904995	138905713
chr3	140034399	140036711
chr3	141818013	141820631
chr3	145645322	145646631
chr3	145825039	145827883
chr3	146374707	146376143
chr3	149041905	149042429
chr3	149292636	149296741
chr3	149306185	149307750
chr3	151000756	151001409
chr3	159010756	159011065
chr3	159781811	159783000
chr3	159850822	159853087
chr4	6958488	6958739
chr4	7996168	7998323
chr4	8573615	8579003
chr4	8591986	8592239
chr4	9117896	9118189
chr4	9432998	9433424
chr4	22833504	22839428
chr4	23490458	23491081
chr4	23786439	23788881
chr4	27786859	27787891
chr4	27945626	27946964
chr4	27969597	27972340
chr4	27987597	27987832
chr4	29117935	29121109
chr4	30500621	30501058
chr4	35934733	35934944
chr4	43248551	43249380
chr4	44518550	44518784
chr4	44850381	44853159
chr4	45550688	45551490
chr4	48117732	48118127
chr4	53782323	53782572
chr4	54533832	54534969
chr4	57543589	57544444
chr4	62274652	62275872
chr4	63553719	63555012
chr4	65296281	65296912
chr4	65419768	65421107
chr4	65840099	65840336
chr4	70509323	70510696
chr4	71316074	71316530
chr4	71764831	71766222
chr4	72049222	72050490
chr4	76405320	76405824
chr4	81293664	81294295
chr4	82704014	82704227
chr4	82730429	82730805
chr4	84109687	84109918
chr4	85044802	85045670
chr4	85706649	85708976
chr4	85741588	85742788
chr4	86426228	86427583
chr4	87986528	87987559
chr4	88017178	88018310
chr4	89630100	89630542
chr4	91556983	91557328
chr4	95137431	95138497
chr4	95199669	95200184
chr4	95209440	95210188
chr4	95886256	95887034
chr4	97156702	97157461
chr4	97774858	97775091
chr4	97805958	97806171
chr4	98108200	98109261
chr4	98117918	98118458
chr4	99160205	99163951
chr4	99882397	99882956
chr4	100973088	100975541
chr4	102351481	102352100
chr4	104496714	104497234
chr4	104606378	104607650
chr4	109762536	109764952
chr4	109783057	109783878
chr4	109792040	109792277
chr4	109858211	109863039
chr4	116854657	116855053
chr4	118477106	118477854
chr4	118564403	118564614
chr4	122908793	122911174
chr4	122923274	122923485
chr4	123081638	123081878
chr4	124898359	124899091
chr4	127846892	127847255
chr4	149246629	149248243
chr4	149254642	149256981
chr4	150709252	150710560
chr4	150729346	150731638
chr4	153785159	153786126
chr5	6015463	6017401
chr5	7073467	7073989
chr5	9911137	9911458
chr5	13547092	13548310
chr5	17292285	17292502
chr5	21483088	21484271
chr5	21527048	21527905
chr5	28903944	28904538
chr5	29132644	29133167
chr5	29171547	29171844
chr5	29250982	29252824
chr5	33704889	33706393
chr5	34932218	34933175
chr5	34941073	34942764
chr5	35641867	35642139
chr5	38006398	38006665
chr5	38351112	38351641
chr5	46756710	46757152
chr5	46790294	46791698
chr5	48081161	48082412
chr5	48513034	48514398
chr5	59139144	59139887
chr5	67628182	67635471
chr5	67655111	67657936
chr5	72480892	72481574
chr5	73776086	73776567
chr5	74979482	74979979
chr5	74998638	74999001
chr5	75870040	75870251
chr5	81029335	81029601
chr5	81060442	81061736
chr5	81124068	81125341
chr5	82024053	82024364
chr5	83574123	83575200
chr5	84810806	84811285
chr5	88710747	88711761
chr5	88969258	88976647
chr5	101518930	101519153
chr5	103939147	103939404
chr5	105585629	105585840
chr5	123336285	123337079
chr5	125652417	125653314
chr5	127369911	127370795
chr5	131643116	131647390
chr5	132290467	132292126
chr5	147133762	147135895
chr5	149442088	149442596
chr5	151218322	151219714
chr6	3531387	3532187
chr6	5082297	5082589
chr6	13020959	13021781
chr6	15217368	15217847
chr6	15638758	15639964
chr6	16211877	16212733
chr6	22673959	22675780
chr6	22922304	22924047
chr6	23271782	23274265
chr6	23382021	23383829
chr6	24104845	24105357
chr6	25278132	25278443
chr6	27388321	27389336
chr6	27616974	27618309
chr6	27849036	27850678
chr6	28760305	28761467
chr6	29788699	29789414
chr6	33496583	33497352
chr6	34750336	34750746
chr6	36774015	36778331
chr6	36788294	36789597
chr6	36857180	36859121
chr6	53624479	53625738
chr6	63733078	63734589
chr6	63910756	63912496
chr6	65742375	65745514
chr6	66077803	66078111
chr6	66398333	66402276
chr6	66465033	66466489
chr6	73426971	73429200
chr6	76620368	76621313
chr6	77049226	77051371
chr6	77199885	77200096
chr6	78164939	78165341
chr6	84744598	84750900
chr6	87737512	87740071
chr6	88164631	88165265
chr6	91244586	91245145
chr6	91261357	91261851
chr6	94085007	94085598
chr6	95167413	95168299
chr6	97290176	97291779
chr6	98113360	98115322
chr6	101268289	101269206
chr6	101366581	101366949
chr6	112113625	112113977
chr6	113011140	113014259
chr6	113956333	113956595
chr6	116044370	116044729
chr6	116125749	116126132
chr6	116154991	116156839
chr6	117327243	117327491
chr6	117427179	117427993
chr6	117625278	117626184
chr6	118118655	118120184
chr6	118320390	118320942
chr6	119490174	119493457
chr6	119601592	119601814
chr6	120715292	120718499
chr6	121329726	121330191
chr6	125882544	125884090
chr6	127154455	127154909
chr6	127249533	127252095
chr6	127405098	127408017
chr6	127947031	127947407
chr6	134149048	134149259
chr6	135113131	135113688
chr6	136009953	136011070
chr6	136404546	136405004
chr6	137100318	137100842
chr6	137437566	137438321
chr6	141495040	141496744
chr6	142110878	142111129
chr6	142275077	142276519
chr6	142835005	142836015
chr6	143406652	143407389
chr6	143637551	143639383
chr6	143940461	143941964
chr6	144312244	144314625
chr6	144337358	144338412
chr6	147568915	147569396
chr6	148338065	148338351
chr7	16365045	16366125
chr7	27794129	27795461
chr7	35957581	35958742
chr7	37357929	37364794
chr7	37376666	37377107
chr7	37933016	37933773
chr7	40658454	40660357
chr7	46662057	46662805
chr7	48966262	48966694
chr7	49104656	49105061
chr7	49375937	49376226
chr7	58866430	58866859
chr7	63113230	63114412
chr7	65082072	65082355
chr7	67911061	67911356
chr7	69949569	69951128
chr7	70002302	70003454
chr7	70165208	70165961
chr7	70589525	70592229
chr7	70970902	70971626
chr7	71374425	71385271
chr7	72519094	72520203
chr7	73182171	73182444
chr7	73344341	73344945
chr7	75296384	75296690
chr7	75470616	75470912
chr7	76093481	76093720
chr7	83077383	83078337
chr7	89579247	89580248
chr7	89626138	89629618
chr7	89679156	89682023
chr7	94618392	94618864
chr7	95687862	95690698
chr7	99863631	99865882
chr7	99885813	99886024
chr7	102398932	102399260
chr7	109578667	109580364
chr7	109813989	109814591
chr7	115056849	115057798
chr7	115131311	115131849
chr7	115382970	115383586
chr7	115668614	115669018
chr7	115721067	115723005
chr7	115750720	115751559
chr7	118570447	118570754
chr7	121698050	121698455
chr7	128363039	128363582
chr7	130047793	130049540
chr7	130091870	130092687
chr7	130472168	130473463
chr7	131465586	131466788
chr7	133422041	133422416
chr7	138605777	138606002
chr7	142523909	142526369
chr7	142792636	142794293
chr7	143427769	143429946
chr7	144620786	144629781
chr8	7322200	7322568
chr8	8258920	8259224
chr8	8917892	8922166
chr8	10738404	10739059
chr8	14521461	14522418
chr8	14548689	14551125
chr8	22778613	22785567
chr8	23481446	23482722
chr8	26993496	26994849
chr8	27008145	27008569
chr8	30862387	30862662
chr8	32067715	32069515
chr8	36122346	36123303
chr8	41714556	41714767
chr8	41742462	41743994
chr8	44970876	44971184
chr8	44992796	44999317
chr8	46288111	46288865
chr8	46924509	46925752
chr8	48277530	48278895
chr8	48341120	48343983
chr8	48850485	48850795
chr8	49280819	49281090
chr8	53749982	53750832
chr8	58659646	58660061
chr8	60250193	60250529
chr8	60938478	60938828
chr8	61282770	61284569
chr8	61323706	61325523
chr8	63452885	63454185
chr8	67647694	67647998
chr8	74171682	74172016
chr8	77339499	77340913
chr8	77432586	77433064
chr8	80055086	80055902
chr8	87570348	87570883
chr8	88487976	88490157
chr8	89308449	89311075
chr8	89385073	89389256
chr8	90031759	90032116
chr8	90243494	90246121
chr8	90353430	90354931
chr8	91365082	91366364
chr8	92742090	92744106
chr8	96834900	96835293
chr8	100104987	100105198
chr8	102734999	102735226
chr8	103272442	103273186
chr8	114855240	114855706
chr8	114930574	114932919
chr8	115159021	115159239
chr8	115426011	115426251
chr8	116052932	116054133
chr8	124959972	124960719
chr8	128383172	128385708
chr9	6297300	6297634
chr9	7282443	7282915
chr9	11191860	11192805
chr9	12587633	12587917
chr9	13424121	13426533
chr9	13576831	13578108
chr9	16398418	16400309
chr9	25694595	25695778
chr9	26947803	26948584
chr9	28136289	28136632
chr9	35424987	35425538
chr9	35444095	35444562
chr9	37358812	37360975
chr9	40908096	40908435
chr9	43315172	43315761
chr9	48693570	48698455
chr9	49776732	49777308
chr9	51232862	51233861
chr9	51362882	51364571
chr9	52425687	52426349
chr9	54759310	54760342
chr9	56167041	56168710
chr9	56303729	56303940
chr9	59153244	59153460
chr9	60214531	60214742
chr9	63165425	63165905
chr9	65831508	65834290
chr9	66110170	66111775
chr9	69712497	69715414
chr9	69754742	69755300
chr9	70728639	70730586
chr9	71878254	71882723
chr9	72154734	72156013
chr9	72824846	72826516
chr9	72852473	72855254
chr9	74148636	74148994
chr9	79822934	79824214
chr9	86186504	86187867
chr9	90691381	90702102
chr9	90730882	90732175
chr9	90903197	90904751
chr9	91404568	91406167
chr9	95795445	95795728
chr9	95813733	95814056
chr9	97671819	97673289
chr9	105446286	105446761
chr9	110056832	110057150
chr9	114798502	114799233
chrX	17520541	17521794
chrX	22897923	22899461
chrX	56661507	56662627
chrX	57766191	57767138
chrX	60570486	60570697
chrX	84747149	84748407
chrX	84858761	84861102
chrX	93428847	93429237
chrX	110307296	110309191
chrX	131818013	131818224
chrX	141385880	141386252
chrX	166286388	166286625
chrX	169842987	169845896
chrX	169882450	169883435
chrX	169905310	169907461
