# Supplementary material for: A subset of topologically associating domains fold into mesoscale core-periphery networks
Source: Sci Rep. 2019 Jul 2;9:9526. doi: 10.1038/s41598-019-45457-9 (PMC6606598; doi:10.1038/s41598-019-45457-9)
Supplement: Supplementary file 15 — Supplementary Table 16 [file 41598_2019_45457_MOESM15_ESM.xlsx]

## Sheet: CN-only Enhancer Annotations
#chr	start	end
chr1	6733532	6736261
chr1	8496086	8496582
chr1	10596885	10597158
chr1	10794115	10794314
chr1	13182784	13189186
chr1	13195541	13196470
chr1	13244834	13245463
chr1	13290214	13290528
chr1	14506464	14506992
chr1	16268720	16268965
chr1	18415834	18416353
chr1	20477418	20478070
chr1	24248338	24249142
chr1	25033103	25033697
chr1	25107592	25107826
chr1	25180353	25180920
chr1	25621783	25622049
chr1	33214843	33215137
chr1	33271480	33271917
chr1	33493908	33494289
chr1	36401083	36402635
chr1	37239196	37239371
chr1	37613977	37614230
chr1	37742680	37743185
chr1	38248072	38248373
chr1	38267270	38268942
chr1	38417261	38418609
chr1	38488636	38489397
chr1	38496995	38497956
chr1	38511624	38512793
chr1	38561702	38566402
chr1	38594375	38595304
chr1	38631056	38632010
chr1	38730862	38731105
chr1	38752945	38753238
chr1	38816466	38818005
chr1	38877035	38877507
chr1	38893239	38893931
chr1	39443427	39443891
chr1	39646122	39646691
chr1	39963016	39964417
chr1	39973029	39973821
chr1	40028462	40028672
chr1	40547248	40548003
chr1	40873889	40874564
chr1	40890345	40890590
chr1	40943060	40944209
chr1	40954832	40955332
chr1	41157785	41158895
chr1	41822805	41823307
chr1	42407215	42407605
chr1	42417002	42418028
chr1	42471965	42473196
chr1	42673333	42673630
chr1	42743902	42744171
chr1	42811157	42811539
chr1	42876309	42877646
chr1	43006135	43006554
chr1	43264696	43264909
chr1	43798331	43798613
chr1	47093482	47093806
chr1	47278023	47278490
chr1	47309951	47310394
chr1	47932700	47933159
chr1	50769805	50771206
chr1	51096658	51097023
chr1	51125723	51127236
chr1	51216337	51217324
chr1	51241535	51242023
chr1	51348915	51349941
chr1	51607460	51608414
chr1	51649194	51650852
chr1	51687673	51687940
chr1	51696567	51697883
chr1	51802983	51803233
chr1	51888361	51888559
chr1	52305640	52307407
chr1	52332391	52332899
chr1	52388310	52389305
chr1	52470164	52472253
chr1	52799339	52799536
chr1	54690340	54691193
chr1	54732868	54738400
chr1	54762025	54763054
chr1	54898710	54899907
chr1	54906655	54907035
chr1	55665450	55668924
chr1	57082977	57084444
chr1	57428690	57428977
chr1	57643150	57644131
chr1	57673568	57674503
chr1	57807723	57808588
chr1	57875177	57876225
chr1	57883340	57883861
chr1	58046893	58047434
chr1	59535225	59536301
chr1	59563723	59564220
chr1	59573910	59575550
chr1	60645619	60650850
chr1	60667925	60668574
chr1	60936103	60936797
chr1	61178229	61182143
chr1	61203368	61205349
chr1	61265505	61266059
chr1	61293601	61303080
chr1	61407154	61407650
chr1	61470624	61473468
chr1	61552635	61553942
chr1	61836867	61837042
chr1	61923447	61925910
chr1	61967503	61968746
chr1	61997630	61998451
chr1	62053001	62053754
chr1	62215898	62216300
chr1	62348320	62348635
chr1	62505256	62505781
chr1	62563332	62566161
chr1	62590884	62592036
chr1	62706107	62717633
chr1	62725402	62727244
chr1	62964748	62968503
chr1	63266170	63267087
chr1	63367603	63368324
chr1	63587016	63587576
chr1	63668101	63668588
chr1	63857155	63858639
chr1	63899954	63900446
chr1	64018572	64018959
chr1	64055280	64079260
chr1	64087665	64089188
chr1	64098023	64098240
chr1	64187764	64193474
chr1	64213926	64226994
chr1	64253766	64256200
chr1	64331732	64331907
chr1	64366908	64367419
chr1	66195306	66195650
chr1	66206253	66207174
chr1	66223337	66223512
chr1	66282483	66283015
chr1	66328792	66329207
chr1	66336059	66336248
chr1	66349531	66349782
chr1	66394387	66396233
chr1	66562114	66562289
chr1	66896407	66897017
chr1	66987674	66988055
chr1	67061374	67061549
chr1	67178623	67178896
chr1	70316238	70316584
chr1	70442275	70442672
chr1	70996867	70998045
chr1	71776020	71777120
chr1	72390078	72390493
chr1	72406557	72406999
chr1	72454949	72456684
chr1	72577634	72578557
chr1	72870829	72872080
chr1	73089588	73090030
chr1	73914979	73915269
chr1	74121942	74122227
chr1	75288556	75293225
chr1	75454656	75465255
chr1	75844584	75845071
chr1	77083418	77084296
chr1	77436199	77436424
chr1	77546353	77547083
chr1	77708185	77708914
chr1	77929262	77929996
chr1	78724784	78727163
chr1	78745392	78745734
chr1	78761168	78761595
chr1	78781751	78782120
chr1	79299960	79300167
chr1	79450418	79450800
chr1	81317051	81317287
chr1	81850806	81851029
chr1	82135971	82136730
chr1	82319769	82324497
chr1	82395208	82395922
chr1	82434790	82434967
chr1	82451847	82454119
chr1	82465140	82465474
chr1	82474463	82475206
chr1	82528074	82528390
chr1	83745620	83752941
chr1	83829855	83833169
chr1	83870832	83871516
chr1	84056367	84057575
chr1	84176845	84178018
chr1	84709558	84711286
chr1	84910979	84911193
chr1	85897044	85902373
chr1	85916000	85923223
chr1	85931260	85935331
chr1	86674332	86674815
chr1	87048804	87051117
chr1	87141643	87144094
chr1	87163946	87176922
chr1	88481603	88482854
chr1	88521552	88521750
chr1	88539454	88540531
chr1	88553870	88554322
chr1	88568473	88569407
chr1	88847057	88849482
chr1	88908925	88910544
chr1	88943077	88943296
chr1	89076507	89076703
chr1	89163765	89164572
chr1	89245413	89245917
chr1	89302457	89302733
chr1	89540103	89551641
chr1	89564976	89567872
chr1	89575494	89587646
chr1	89656561	89657090
chr1	89738997	89739257
chr1	89750318	89751031
chr1	89962603	89968841
chr1	90049716	90051118
chr1	90103367	90103731
chr1	90251880	90253028
chr1	90320525	90320874
chr1	90356280	90357270
chr1	90733003	90734696
chr1	90876003	90876415
chr1	92086409	92086954
chr1	92164889	92165217
chr1	92259801	92260783
chr1	92360902	92362433
chr1	92370731	92372925
chr1	92397228	92398594
chr1	92668116	92668419
chr1	92686401	92687094
chr1	92733649	92734793
chr1	93114874	93115577
chr1	97630357	97630544
chr1	97833625	97834575
chr1	97862480	97863711
chr1	97916145	97916656
chr1	97929355	97929637
chr1	98016112	98016445
chr1	98173869	98174106
chr1	98280833	98281314
chr1	99970644	99970855
chr1	104623077	104623289
chr1	104945073	104945303
chr1	105256150	105256325
chr1	106148467	106148954
chr1	108181491	108182753
chr1	109147971	109148294
chr1	109514806	109515111
chr1	112416578	112416753
chr1	118434753	118436204
chr1	118775646	118777043
chr1	118788342	118788664
chr1	118795372	118796274
chr1	118827080	118827262
chr1	119106253	119106468
chr1	120245708	120245944
chr1	120320909	120322031
chr1	120627052	120627617
chr1	120883135	120884454
chr1	121154744	121155009
chr1	125638976	125639803
chr1	125893217	125893646
chr1	126377309	126377819
chr1	126548119	126548464
chr1	126688269	126689006
chr1	126700747	126701058
chr1	126801693	126802067
chr1	126948828	126949662
chr1	126955828	126956335
chr1	127014594	127016198
chr1	127167850	127168228
chr1	127373412	127374087
chr1	127432252	127432945
chr1	127604286	127604913
chr1	127958904	127959802
chr1	128295946	128296170
chr1	128567218	128568371
chr1	128669057	128669730
chr1	128757098	128759441
chr1	128803053	128807083
chr1	131064337	131064718
chr1	131351630	131351936
chr1	131417093	131418544
chr1	131657875	131658155
chr1	132143627	132143804
chr1	132221787	132223244
chr1	132246217	132246499
chr1	132430364	132430974
chr1	132512795	132513262
chr1	132529888	132535116
chr1	132548006	132548667
chr1	132557581	132569629
chr1	132626143	132626460
chr1	132650404	132661544
chr1	132687462	132697337
chr1	132781284	132782626
chr1	132902841	132929101
chr1	132957857	132958317
chr1	133821272	133825858
chr1	134142077	134143682
chr1	134671382	134672598
chr1	134756489	134757267
chr1	137221480	137221839
chr1	137323533	137326009
chr1	137360905	137361080
chr1	137605994	137608819
chr1	137696904	137697475
chr1	137914560	137914873
chr1	138022097	138023004
chr1	138385166	138386970
chr1	138409777	138410275
chr1	138449293	138449921
chr1	138496649	138507430
chr1	138836388	138838547
chr1	139346835	139347654
chr1	143709791	143710466
chr1	143852895	143853484
chr1	143938027	143940040
chr1	143982076	143983645
chr1	144152221	144152516
chr1	147084605	147084874
chr1	147093410	147093738
chr1	147223478	147223856
chr1	151587112	151592891
chr1	151629174	151632096
chr1	152004577	152004752
chr1	152038747	152039075
chr1	152047055	152047563
chr1	152164150	152171653
chr1	152188505	152189209
chr1	152269813	152270209
chr1	152281272	152281657
chr1	152289934	152290151
chr1	152461481	152462272
chr1	152524752	152525615
chr1	153559930	153561496
chr1	153658898	153666765
chr1	154500348	154501060
chr1	154790595	154792388
chr1	154824685	154825307
chr1	154886493	154888235
chr1	154981026	154981487
chr1	155085958	155093612
chr1	155108726	155112460
chr1	155320191	155320403
chr1	155441923	155443427
chr1	155488636	155492393
chr1	155502770	155503504
chr1	155516470	155518057
chr1	155681217	155682389
chr1	155789668	155791219
chr1	157047665	157056679
chr1	157063449	157063659
chr1	157180937	157181462
chr1	157243091	157244720
chr1	157577093	157578945
chr1	157721910	157722145
chr1	157746465	157746669
chr1	157798638	157799248
chr1	157937916	157940456
chr1	157969484	157970224
chr1	158147392	158147795
chr1	158258585	158258805
chr1	158390892	158391219
chr1	159148062	159148319
chr1	159444937	159445440
chr1	159517611	159517884
chr1	159570225	159570843
chr1	159614782	159616286
chr1	159657511	159658086
chr1	159900154	159901970
chr1	159914246	159915006
chr1	160286044	160287615
chr1	160330239	160330414
chr1	160533284	160536729
chr1	161195941	161196417
chr1	162169918	162170316
chr1	162410185	162413861
chr1	164326740	164327356
chr1	164586021	164586535
chr1	164814382	164814717
chr1	164895730	164899314
chr1	165041930	165047151
chr1	165075139	165077461
chr1	165833294	165841111
chr1	166840388	166843952
chr1	166947931	166948214
chr1	167066420	167066595
chr1	167077713	167083633
chr1	167118874	167120032
chr1	167182039	167182977
chr1	167447341	167449166
chr1	167497653	167507300
chr1	167715422	167716526
chr1	167758103	167758540
chr1	167927903	167928959
chr1	167956189	167956775
chr1	168044638	168045210
chr1	168213583	168214728
chr1	168230332	168231758
chr1	168275841	168276922
chr1	168299743	168301197
chr1	168310425	168310600
chr1	168324167	168328205
chr1	168341185	168343789
chr1	168350215	168359801
chr1	168367811	168368592
chr1	168456643	168457630
chr1	168598966	168599333
chr1	168662205	168663358
chr1	168675816	168677803
chr1	168991476	168992184
chr1	169367350	169368546
chr1	169384889	169385090
chr1	169438941	169440349
chr1	169484836	169485643
chr1	169764495	169765141
chr1	170386989	170388038
chr1	170485475	170485932
chr1	172392129	172392760
chr1	172540204	172540694
chr1	172585688	172586410
chr1	174701792	174702128
chr1	174753516	174754040
chr1	175996833	175997540
chr1	176013740	176014489
chr1	176086791	176087078
chr1	176355350	176355867
chr1	176971301	176971489
chr1	177010228	177011117
chr1	177366970	177367145
chr1	178512792	178513599
chr1	178634354	178636527
chr1	178838834	178839444
chr1	178855831	178856662
chr1	178941964	178942774
chr1	178989099	178989747
chr1	179004185	179004689
chr1	179054470	179055152
chr1	179105493	179106911
chr1	179231903	179233215
chr1	179327194	179327794
chr1	179338228	179345895
chr1	179951615	179951914
chr1	181381545	181381804
chr1	181393619	181394662
chr1	181407904	181411310
chr1	181419925	181423952
chr1	181473934	181474109
chr1	182332004	182332504
chr1	182644822	182645872
chr1	182679422	182680036
chr1	182699736	182700245
chr1	182823778	182824393
chr1	182849170	182850278
chr1	182868710	182869481
chr1	182882118	182882368
chr1	182896307	182897968
chr1	182918539	182923689
chr1	182935368	182935599
chr1	182959374	182959757
chr1	183075101	183075852
chr1	183149849	183150833
chr1	183183060	183184802
chr1	183252273	183253294
chr1	183514808	183515012
chr1	183521189	183522548
chr1	184727673	184727848
chr1	186163233	186163637
chr1	186217097	186217587
chr1	186808657	186809770
chr1	187355960	187357164
chr1	187377463	187379423
chr1	188154585	188155351
chr1	188743165	188743784
chr1	189063721	189067463
chr1	190175005	190175269
chr1	190457831	190458018
chr1	190560501	190560794
chr1	190653964	190655417
chr1	190727487	190730186
chr1	190790890	190791087
chr1	191242263	191242592
chr1	191470099	191470763
chr1	191981455	191981997
chr1	192613189	192613677
chr1	192682314	192682895
chr1	192719563	192719809
chr1	192755970	192756447
chr1	192806623	192807058
chr1	192815922	192816097
chr1	192822706	192835632
chr1	192861612	192862801
chr1	192947134	192947832
chr1	193081710	193083294
chr1	193338125	193338750
chr1	193385864	193390504
chr1	193419069	193424333
chr1	193433526	193434125
chr1	193449324	193450485
chr1	193459886	193460498
chr1	193487349	193488362
chr1	193500500	193501640
chr1	193568853	193569132
chr1	193575405	193576633
chr1	193627040	193627318
chr1	193671482	193673040
chr1	193693076	193693300
chr1	193701142	193703702
chr1	193727272	193734752
chr1	193859325	193861334
chr1	193988317	193990344
chr1	194056642	194056817
chr1	194114432	194114656
chr1	194148434	194149093
chr1	194160664	194161085
chr1	194197524	194197795
chr1	194226619	194231908
chr1	194636846	194637646
chr1	194689445	194690432
chr1	194851118	194852161
chr10	4189148	4189868
chr10	5295583	5295758
chr10	6967467	6968604
chr10	7158254	7159180
chr10	8199049	8199728
chr10	8921172	8921599
chr10	9165309	9166356
chr10	9242761	9244167
chr10	9252672	9252994
chr10	9272198	9272564
chr10	9331711	9334640
chr10	9508724	9510864
chr10	9528988	9529870
chr10	9569153	9569950
chr10	10045768	10046196
chr10	10847949	10848124
chr10	11515288	11515698
chr10	12724596	12726732
chr10	13172853	13173113
chr10	13714314	13714809
chr10	14207263	14207442
chr10	15553513	15553882
chr10	16053010	16053326
chr10	16122631	16124300
chr10	16156944	16157593
chr10	16440990	16441320
chr10	17021992	17024633
chr10	17102264	17102493
chr10	17631294	17632674
chr10	18080916	18081315
chr10	19309686	19310236
chr10	19396449	19397783
chr10	20123253	20123713
chr10	20474123	20475543
chr10	20770018	20770204
chr10	20854690	20855302
chr10	20943838	20945912
chr10	21454903	21457293
chr10	22726444	22726843
chr10	22745929	22747322
chr10	24765268	24765608
chr10	24965218	24965879
chr10	25068481	25068977
chr10	25111062	25113191
chr10	25207809	25208017
chr10	25571294	25571797
chr10	25776627	25777173
chr10	25868878	25869419
chr10	26139865	26140167
chr10	26226871	26227472
chr10	26710628	26711089
chr10	26827244	26828730
chr10	27267456	27267684
chr10	28874638	28875051
chr10	30774864	30775054
chr10	32031564	32031796
chr10	34667805	34668760
chr10	34705267	34706037
chr10	36555111	36555618
chr10	37172555	37172742
chr10	37694107	37694416
chr10	37779295	37780219
chr10	39239635	39240233
chr10	39260892	39262222
chr10	39320694	39322251
chr10	39387180	39387910
chr10	39471505	39473175
chr10	39522867	39573549
chr10	39672498	39673126
chr10	40726524	40727654
chr10	40737172	40738332
chr10	40970907	40971101
chr10	41209362	41210182
chr10	42339632	42340192
chr10	42417584	42417845
chr10	42613993	42614409
chr10	42872413	42873352
chr10	43073132	43076190
chr10	43082676	43085315
chr10	43091562	43107131
chr10	43180494	43180828
chr10	43293986	43295287
chr10	43307825	43308628
chr10	43317218	43322946
chr10	43330863	43333025
chr10	43349340	43350439
chr10	43420948	43428961
chr10	43437908	43440479
chr10	43601140	43601900
chr10	43618634	43620288
chr10	43631135	43631310
chr10	45889875	45890071
chr10	46047319	46048171
chr10	46071300	46073318
chr10	46226484	46227311
chr10	46373673	46373992
chr10	46718336	46720190
chr10	46845780	46846064
chr10	47787331	47787627
chr10	49782810	49783852
chr10	51191539	51192128
chr10	53005813	53007178
chr10	53541273	53541642
chr10	54798986	54799462
chr10	56059069	56059394
chr10	58854843	58857062
chr10	58870740	58872184
chr10	58931970	58932774
chr10	58949612	58950758
chr10	59089062	59094508
chr10	59684428	59685178
chr10	60069761	60069936
chr10	60110079	60116938
chr10	60429285	60431149
chr10	60566661	60566859
chr10	60592783	60593435
chr10	60624482	60624724
chr10	60640763	60641320
chr10	60885382	60896030
chr10	61027268	61029051
chr10	62075967	62076787
chr10	62098875	62105168
chr10	62471143	62471346
chr10	63044015	63044268
chr10	63978046	63978876
chr10	64544620	64544834
chr10	66818852	66819817
chr10	67311065	67311349
chr10	68167927	68168417
chr10	68207821	68208112
chr10	68909111	68909464
chr10	69254478	69254890
chr10	69461190	69472458
chr10	69490576	69491936
chr10	69499915	69501282
chr10	69513609	69513846
chr10	69527223	69527906
chr10	69571543	69584685
chr10	69593562	69595310
chr10	69604017	69606270
chr10	69633996	69637432
chr10	69650188	69650793
chr10	69678187	69678610
chr10	69689490	69691378
chr10	69730421	69731315
chr10	69764405	69764715
chr10	69803690	69805104
chr10	69843136	69844070
chr10	70066746	70067335
chr10	70077142	70077849
chr10	70426426	70426809
chr10	70788918	70789597
chr10	70859630	70862274
chr10	70919944	70920128
chr10	71041806	71042240
chr10	74994489	75000629
chr10	75055980	75056666
chr10	75410921	75411534
chr10	75474978	75475723
chr10	77289100	77289301
chr10	78395587	78396246
chr10	79818096	79818722
chr10	80840192	80841250
chr10	83080542	83081606
chr10	83097476	83108807
chr10	83162046	83162586
chr10	83207893	83208283
chr10	83245571	83246081
chr10	83286449	83286694
chr10	84803149	84804052
chr10	85292187	85293165
chr10	86365648	86366158
chr10	86934606	86935152
chr10	87812363	87814126
chr10	89547512	89548155
chr10	90371333	90372043
chr10	90380185	90380461
chr10	90681265	90681440
chr10	90751512	90752603
chr10	90771433	90772452
chr10	90818085	90818816
chr10	91384425	91384929
chr10	91447122	91448382
chr10	91580878	91581268
chr10	91613239	91613799
chr10	91685074	91686870
chr10	91723068	91723254
chr10	91967842	91968914
chr10	91990846	91991407
chr10	92324928	92325642
chr10	92444918	92446727
chr10	92576097	92576396
chr10	93130080	93130816
chr10	94304309	94304774
chr10	94332255	94332430
chr10	94378090	94378901
chr10	94408634	94409144
chr10	94494136	94500674
chr10	94544092	94550326
chr10	94620727	94624333
chr10	94812048	94812952
chr10	94843286	94843705
chr10	94853025	94853952
chr10	94904697	94906380
chr10	94940519	94941108
chr10	94977808	94979304
chr10	95001634	95001922
chr10	95039877	95041314
chr10	95619039	95623373
chr10	95790716	95791293
chr10	95801060	95801629
chr10	96156720	96157135
chr10	96213591	96214462
chr10	96523792	96524705
chr10	96791669	96791844
chr10	96836421	96837105
chr10	96979963	96981683
chr10	97090289	97090578
chr10	97114621	97115025
chr10	97158613	97160167
chr10	98418095	98419713
chr10	98645833	98646662
chr10	99131338	99132390
chr10	101373670	101374350
chr10	103395750	103396000
chr10	105401961	105402707
chr10	105688928	105689241
chr10	106975614	106976009
chr10	108036947	108037194
chr10	108559724	108560097
chr10	108884269	108884984
chr10	109079602	109079968
chr10	109283177	109283618
chr10	110154019	110160956
chr10	110192791	110193112
chr10	110242320	110242508
chr10	110372210	110373500
chr10	110383957	110384171
chr10	110454964	110456262
chr10	111073096	111073601
chr10	111099374	111100085
chr10	111699510	111701524
chr10	111711550	111711725
chr10	111928986	111929320
chr10	112900341	112900965
chr10	116407716	116408189
chr10	116755792	116756660
chr10	116773767	116774428
chr10	116827781	116828438
chr10	117004844	117005043
chr10	117278451	117279153
chr10	118003496	118003760
chr10	118056934	118057190
chr10	118087786	118088366
chr10	118121066	118122259
chr10	118640587	118641822
chr10	118676005	118679179
chr10	118792581	118793017
chr10	118853982	118854165
chr10	119684516	119693704
chr10	119805739	119806692
chr10	119878253	119880542
chr10	120646818	120648527
chr10	120810265	120810440
chr10	121765696	121765902
chr10	121827911	121830096
chr10	121873349	121874230
chr10	121955946	121956496
chr10	122014323	122014726
chr10	122563967	122564842
chr10	122602222	122602753
chr10	122711832	122717660
chr10	122753340	122753634
chr10	122845586	122845875
chr10	122963590	122964338
chr10	125607495	125607804
chr10	125839552	125839951
chr10	126071479	126071965
chr10	126568076	126568626
chr10	126580472	126581064
chr10	126620455	126621530
chr10	126823461	126823636
chr10	127080960	127081864
chr10	127489856	127491420
chr11	3724514	3735807
chr11	3853749	3854265
chr11	4087005	4087532
chr11	4954009	4954257
chr11	6087057	6087606
chr11	6568003	6570523
chr11	6775408	6775603
chr11	7113146	7113438
chr11	8915822	8916364
chr11	12415310	12415808
chr11	12581236	12581572
chr11	14181914	14182569
chr11	14350865	14351546
chr11	14380061	14380431
chr11	16299566	16300272
chr11	16347539	16347857
chr11	16366896	16367450
chr11	16940936	16941717
chr11	17352373	17352548
chr11	17393823	17394689
chr11	18164016	18164535
chr11	18495237	18495702
chr11	18745536	18755084
chr11	18930109	18931962
chr11	19010319	19011525
chr11	19350645	19352612
chr11	19610675	19611205
chr11	19678901	19679089
chr11	19713423	19714094
chr11	20985167	20988305
chr11	22671529	22672700
chr11	22698825	22699490
chr11	22874912	22875907
chr11	24062058	24064529
chr11	24091142	24100071
chr11	24282320	24283136
chr11	24330247	24330467
chr11	24362198	24363039
chr11	24370478	24372610
chr11	24502873	24503220
chr11	24574043	24574334
chr11	24715313	24717332
chr11	24739209	24742980
chr11	24764357	24765080
chr11	25529518	25532177
chr11	25574028	25574590
chr11	25599713	25600138
chr11	25692877	25705234
chr11	25852983	25857497
chr11	26437723	26438534
chr11	26725310	26725634
chr11	26806600	26808557
chr11	26815180	26815929
chr11	26961466	26962960
chr11	26980927	26981597
chr11	28484356	28484908
chr11	28697201	28698505
chr11	29450032	29450387
chr11	29788608	29789614
chr11	31689293	31696099
chr11	31828125	31828307
chr11	31940981	31941558
chr11	32008962	32040501
chr11	32051051	32071866
chr11	32085928	32091048
chr11	32126336	32128811
chr11	32137960	32143320
chr11	32157193	32162804
chr11	32373583	32374322
chr11	33297179	33297363
chr11	33748496	33749073
chr11	33755941	33761842
chr11	33772145	33773615
chr11	33780777	33788682
chr11	33797842	33799024
chr11	33826960	33828665
chr11	33851078	33851635
chr11	33908484	33917103
chr11	33995432	33998638
chr11	34290429	34291595
chr11	34343771	34344533
chr11	34356010	34356244
chr11	34468531	34468894
chr11	34813984	34814628
chr11	35246628	35247182
chr11	35318318	35318674
chr11	35556010	35556722
chr11	35608879	35609317
chr11	35985653	35985987
chr11	36508082	36508257
chr11	36527398	36527650
chr11	36604214	36604834
chr11	36802236	36802517
chr11	37435356	37435647
chr11	39794330	39794557
chr11	40395002	40395544
chr11	40470452	40471046
chr11	40600976	40601421
chr11	40850768	40851010
chr11	40883905	40884587
chr11	41432672	41433217
chr11	43012129	43013362
chr11	43217144	43217472
chr11	43269348	43271309
chr11	43344543	43345171
chr11	44423502	44424311
chr11	44634202	44635742
chr11	44887155	44887614
chr11	44953546	44953721
chr11	45123083	45123504
chr11	45154243	45155122
chr11	45190898	45192235
chr11	45491180	45491876
chr11	45577661	45578047
chr11	46218006	46219626
chr11	49738265	49739258
chr11	49926883	49932112
chr11	50477051	50477768
chr11	51576339	51576836
chr11	51942762	51946428
chr11	52525785	52526237
chr11	52677127	52677954
chr11	53068138	53068317
chr11	53475042	53476286
chr11	56159976	56160364
chr11	56169989	56170164
chr11	56290057	56291788
chr11	56351834	56352010
chr11	56571648	56571855
chr11	56742110	56742371
chr11	56796390	56796587
chr11	56841054	56842174
chr11	56870367	56872792
chr11	56891066	56891298
chr11	57140388	57140814
chr11	57154566	57156551
chr11	57174287	57174732
chr11	57298118	57298558
chr11	57414724	57416210
chr11	57695974	57697360
chr11	58957156	58957632
chr11	60089333	60095252
chr11	60262711	60262897
chr11	60276552	60279082
chr11	60384603	60386296
chr11	62024311	62024588
chr11	63017519	63018264
chr11	63250100	63250723
chr11	63785110	63785293
chr11	63861704	63861900
chr11	63968753	63969617
chr11	64023358	64027770
chr11	64156695	64157541
chr11	64245637	64245840
chr11	64278406	64278944
chr11	64288968	64289158
chr11	64387212	64387489
chr11	65745230	65745507
chr11	66140124	66140940
chr11	67588623	67589287
chr11	67611862	67612665
chr11	68348002	68348281
chr11	68579632	68579962
chr11	68635956	68636139
chr11	68706612	68707112
chr11	68716954	68717222
chr11	68947047	68948016
chr11	69265929	69266871
chr11	69543456	69544600
chr11	71389521	71389966
chr11	71497893	71498278
chr11	71517543	71517916
chr11	71986586	71987297
chr11	71996381	71997198
chr11	72010711	72012164
chr11	72067868	72068934
chr11	72085600	72088490
chr11	72103135	72104438
chr11	74468487	74468839
chr11	74506218	74507724
chr11	75001381	75001583
chr11	75078173	75078362
chr11	75852814	75854105
chr11	75861312	75871845
chr11	75900668	75901597
chr11	76147664	76149023
chr11	76426008	76426409
chr11	76644192	76647628
chr11	77846943	77851144
chr11	78807740	78808071
chr11	78815729	78821057
chr11	79068993	79070693
chr11	80286565	80293212
chr11	80481247	80505873
chr11	80514944	80522466
chr11	80549635	80552361
chr11	80575966	80585993
chr11	80611102	80623875
chr11	80669751	80671217
chr11	81110136	81110320
chr11	81299485	81300068
chr11	81316605	81316902
chr11	81453546	81455032
chr11	81512296	81512578
chr11	81522153	81523733
chr11	81579009	81580878
chr11	81587134	81589436
chr11	81635112	81637449
chr11	81647825	81648920
chr11	81699242	81700507
chr11	81838419	81838655
chr11	81897234	81899382
chr11	81915358	81916230
chr11	81982347	81982676
chr11	82007145	82007586
chr11	82226484	82227102
chr11	82419060	82419388
chr11	82452422	82452626
chr11	82472855	82473652
chr11	82523200	82528933
chr11	82567015	82567804
chr11	82579976	82580764
chr11	83459635	83460153
chr11	84011032	84011983
chr11	84038236	84044199
chr11	84344964	84351432
chr11	84451007	84451345
chr11	84464428	84464970
chr11	84481911	84482405
chr11	84495776	84497189
chr11	84519804	84521233
chr11	84540623	84540811
chr11	84725450	84727088
chr11	84756781	84776460
chr11	84808480	84809027
chr11	85628614	85629003
chr11	85917661	85919021
chr11	86038633	86039971
chr11	86471951	86473137
chr11	86851345	86852695
chr11	86930932	86931122
chr11	88262212	88262763
chr11	88441890	88449434
chr11	89318501	89318760
chr11	89804690	89805119
chr11	89812330	89812617
chr11	90369157	90371355
chr11	90381748	90382368
chr11	90424627	90425131
chr11	90484914	90485357
chr11	90520756	90521889
chr11	90552762	90552943
chr11	91051631	91051865
chr11	91131065	91131522
chr11	91215679	91216867
chr11	93548733	93549743
chr11	94373481	94373717
chr11	94440088	94440809
chr11	94447086	94447278
chr11	94454773	94455591
chr11	94468070	94470110
chr11	96454780	96458220
chr11	96489209	96491477
chr11	96595463	96596338
chr11	96644790	96647142
chr11	96738212	96747368
chr11	98266078	98266935
chr11	99047357	99048142
chr11	100327070	100330602
chr11	101269584	101269759
chr11	101717795	101719134
chr11	101726825	101727356
chr11	101830234	101832422
chr11	101881768	101890098
chr11	102009258	102010957
chr11	102023796	102024585
chr11	102739469	102739937
chr11	103275620	103276337
chr11	103665895	103666222
chr11	105497648	105498386
chr11	105731743	105732773
chr11	106470761	106470936
chr11	106533864	106537014
chr11	106761983	106763107
chr11	106817306	106818418
chr11	107124197	107124939
chr11	107705387	107705865
chr11	107813184	107813785
chr11	107833259	107833488
chr11	107867317	107868483
chr11	107917570	107919037
chr11	107946512	107947294
chr11	107957768	107958283
chr11	108180891	108182280
chr11	108208510	108208864
chr11	108296984	108297864
chr11	108605325	108605967
chr11	108620360	108621878
chr11	109622546	109622800
chr11	109961295	109961733
chr11	111273732	111274144
chr11	111818205	111818416
chr11	113045140	113047593
chr11	113056208	113058717
chr11	113087413	113087778
chr11	113271520	113272275
chr11	113346255	113347309
chr11	113425733	113426428
chr11	113462188	113469007
chr11	113507950	113508274
chr11	113516168	113522169
chr11	113528864	113529370
chr11	113553610	113554747
chr11	113872013	113872405
chr11	114054419	114054870
chr11	114216408	114219268
chr11	114239037	114239940
chr11	114321156	114325517
chr11	114356261	114356441
chr11	114370912	114376344
chr11	114437346	114438275
chr11	114444314	114444619
chr11	114495543	114503387
chr11	114654757	114657777
chr11	116400780	116401003
chr11	116643192	116644845
chr11	116659860	116664482
chr11	116912896	116914017
chr11	116921190	116922842
chr11	117235972	117236304
chr11	117245318	117256696
chr11	117386809	117410646
chr11	117417937	117418746
chr11	117491407	117498997
chr11	118196734	118199944
chr11	118627825	118628832
chr11	118665524	118666191
chr11	118685527	118686353
chr11	118712081	118715610
chr11	118739178	118757641
chr11	118767376	118776958
chr11	118790855	118799579
chr11	118813632	118815488
chr11	118825185	118825800
chr11	118836904	118838891
chr11	118874044	118875116
chr11	118916403	118919043
chr11	118952639	118958160
chr11	118998443	119000277
chr11	119046707	119057258
chr11	119090180	119095990
chr11	119107140	119107507
chr11	119118405	119120166
chr11	119126415	119130705
chr11	119674173	119675100
chr11	120206141	120206316
chr11	120345125	120345371
chr11	121153964	121156893
chr12	3370793	3372290
chr12	3518637	3519088
chr12	3761238	3762162
chr12	4505199	4505792
chr12	4864375	4864701
chr12	5087434	5089402
chr12	5163469	5163662
chr12	5183595	5183959
chr12	5208253	5227813
chr12	5239939	5240465
chr12	5267442	5275105
chr12	5359166	5361394
chr12	5443163	5444614
chr12	5549617	5550243
chr12	5601251	5601679
chr12	5943393	5943709
chr12	6046686	6047413
chr12	6576954	6577372
chr12	6638097	6639103
chr12	7029979	7031048
chr12	7074060	7074374
chr12	12254277	12254825
chr12	12286883	12292503
chr12	12364156	12364377
chr12	12431940	12432460
chr12	12590456	12592156
chr12	12634887	12635636
chr12	13023868	13026570
chr12	13499403	13499763
chr12	14283105	14283551
chr12	14564832	14565235
chr12	16046334	16046559
chr12	16091424	16091758
chr12	16155871	16156548
chr12	16818872	16821458
chr12	17033615	17037495
chr12	17050830	17051729
chr12	17061044	17064156
chr12	17089375	17090377
chr12	17097248	17098366
chr12	17148897	17149194
chr12	17762633	17762904
chr12	24918632	24918862
chr12	25218326	25219225
chr12	25474976	25476367
chr12	25926556	25926861
chr12	26219395	26219802
chr12	26299599	26299873
chr12	26323813	26324523
chr12	26524836	26525945
chr12	26550335	26558240
chr12	26589033	26590367
chr12	26620205	26622021
chr12	26631008	26636130
chr12	26733230	26735719
chr12	26778708	26779307
chr12	26876177	26887397
chr12	26929686	26938356
chr12	26966856	26968088
chr12	27105005	27105398
chr12	27182244	27183650
chr12	27247499	27254548
chr12	27333026	27339691
chr12	27356986	27364002
chr12	27536944	27538705
chr12	27646689	27647200
chr12	27669519	27671671
chr12	27941156	27947905
chr12	27977619	27979081
chr12	27988317	27988946
chr12	28309403	28309717
chr12	28380220	28380747
chr12	28401535	28401734
chr12	28431723	28433068
chr12	28589124	28590026
chr12	28602360	28608486
chr12	28743536	28746932
chr12	28848626	28891885
chr12	28903202	28912803
chr12	28974432	28975223
chr12	29014478	29016653
chr12	29059622	29068220
chr12	29083335	29097110
chr12	29106592	29107885
chr12	29120683	29130282
chr12	29136632	29143618
chr12	29176026	29176615
chr12	29212923	29214112
chr12	29231503	29259529
chr12	29268179	29268500
chr12	29279140	29282518
chr12	29342633	29359119
chr12	29394811	29395249
chr12	29439519	29440338
chr12	29463617	29463820
chr12	29476358	29476650
chr12	29545071	29548635
chr12	29559564	29560682
chr12	29628093	29630834
chr12	29639213	29657118
chr12	29663415	29665890
chr12	29723044	29724305
chr12	29740406	29740581
chr12	29750003	29750178
chr12	29788394	29795523
chr12	29815500	29822536
chr12	29871464	29874236
chr12	29882109	29884901
chr12	30208083	30208265
chr12	30304899	30305116
chr12	31208883	31209678
chr12	31904394	31906472
chr12	32158798	32159099
chr12	32724818	32725392
chr12	33045503	33047357
chr12	33190893	33191177
chr12	33222459	33225608
chr12	33246940	33247202
chr12	33332840	33333092
chr12	33341268	33341806
chr12	33360744	33360995
chr12	33405200	33405930
chr12	33592719	33593254
chr12	34518134	34518584
chr12	34550471	34550709
chr12	34570465	34571168
chr12	34661087	34661383
chr12	34791087	34792524
chr12	35981677	35981942
chr12	36103698	36104178
chr12	36207542	36208312
chr12	36666618	36666921
chr12	36918376	36918688
chr12	39301458	39301780
chr12	39714560	39716354
chr12	39974474	39977006
chr12	40346860	40348624
chr12	40415392	40415567
chr12	40477984	40478252
chr12	40490610	40491441
chr12	40511987	40512558
chr12	40546771	40547346
chr12	43813270	43813540
chr12	43820130	43820305
chr12	44175984	44177294
chr12	44397608	44404682
chr12	44430534	44431486
chr12	44462938	44463361
chr12	44498761	44499223
chr12	45026898	45027088
chr12	45067520	45067775
chr12	45465650	45467788
chr12	45561966	45564631
chr12	45669741	45671346
chr12	45745779	45745978
chr12	45928627	45932787
chr12	45969919	45970139
chr12	46021333	46022312
chr12	46074932	46076996
chr12	46398552	46399264
chr12	46416392	46416754
chr12	47162610	47165450
chr12	48061846	48062582
chr12	48462217	48463597
chr12	48590773	48591260
chr12	48633065	48635622
chr12	48959293	48959468
chr12	49105596	49106293
chr12	49375447	49378043
chr12	49944882	49947080
chr12	49992645	49992897
chr12	50709072	50709306
chr12	50943897	50944399
chr12	51111825	51112116
chr12	51190281	51190489
chr12	53123676	53125512
chr12	53263082	53263996
chr12	53338331	53338860
chr12	53738603	53738950
chr12	53925660	53926614
chr12	54264119	54265727
chr12	54334521	54336319
chr12	54405075	54405522
chr12	54484572	54484873
chr12	55938853	55940698
chr12	55983665	55983999
chr12	56004633	56004808
chr12	65216467	65216871
chr12	68462955	68463853
chr12	68599697	68600308
chr12	68783369	68783569
chr12	68996508	68998132
chr12	69445520	69446934
chr12	69743122	69743323
chr12	69767414	69768404
chr12	69907868	69908305
chr12	70066487	70071660
chr12	70095609	70096238
chr12	70106348	70106906
chr12	70135591	70135848
chr12	70148414	70149111
chr12	70303546	70304358
chr12	70431492	70431667
chr12	70679817	70680274
chr12	71249491	71249888
chr12	71279877	71280058
chr12	71334785	71337759
chr12	71402121	71403169
chr12	71482122	71483022
chr12	71493990	71501703
chr12	71532558	71536876
chr12	71561290	71573368
chr12	71601283	71607313
chr12	71642524	71643194
chr12	71664995	71665431
chr12	71693353	71694106
chr12	72264932	72266228
chr12	72315966	72316181
chr12	72389446	72390201
chr12	73607279	73608268
chr12	73830422	73832463
chr12	74074767	74075720
chr12	74108930	74109972
chr12	74172750	74173713
chr12	74202221	74202396
chr12	74265067	74265310
chr12	74303104	74303925
chr12	75841285	75841460
chr12	75953008	75953255
chr12	77005166	77005524
chr12	77585745	77586098
chr12	77597564	77598372
chr12	77739074	77739757
chr12	77765354	77765596
chr12	77868081	77868345
chr12	77894679	77895077
chr12	77949624	77949863
chr12	78129046	78129398
chr12	79352726	79353630
chr12	79989265	79990010
chr12	80525350	80525808
chr12	80544997	80546171
chr12	80574772	80575775
chr12	80707787	80707962
chr12	80735835	80746376
chr12	81203462	81203673
chr12	81272979	81274154
chr12	81962616	81962979
chr12	82010235	82010797
chr12	82389791	82390390
chr12	82400136	82401397
chr12	83027535	83027900
chr12	83037666	83046411
chr12	83072524	83073567
chr12	83113157	83113423
chr12	83162379	83162806
chr12	83169054	83170092
chr12	83178862	83179483
chr12	83277529	83279653
chr12	83317522	83317966
chr12	83336727	83343191
chr12	83411572	83412843
chr12	83424716	83425054
chr12	84500750	84501714
chr12	84674722	84676269
chr12	84735224	84735532
chr12	85262626	85262811
chr12	85430442	85437562
chr12	85581083	85582808
chr12	86037381	86037556
chr12	86102605	86103938
chr12	86262152	86263129
chr12	86349487	86350158
chr12	86370806	86371226
chr12	87043499	87045422
chr12	88579107	88580624
chr12	88619696	88621844
chr12	88783682	88785122
chr12	88800395	88803290
chr12	88811839	88812478
chr12	88859594	88860869
chr12	88876991	88877215
chr12	88983842	88986375
chr12	89021265	89021469
chr12	89074892	89076309
chr12	89106167	89110246
chr12	89128705	89129964
chr12	89148438	89150216
chr12	89179231	89181377
chr12	89255238	89255866
chr12	89376277	89377727
chr12	89613056	89614282
chr12	89764865	89765394
chr12	89854169	89854535
chr12	91098635	91098865
chr12	91412491	91414019
chr12	91495633	91495810
chr12	91749757	91750077
chr12	92004280	92005344
chr12	92109249	92109574
chr12	92152203	92152655
chr12	92384436	92384657
chr12	93136450	93136684
chr12	93151541	93151934
chr12	94470972	94471308
chr12	95558656	95559290
chr12	98014834	98015068
chr12	98181599	98182462
chr12	98520537	98520909
chr12	98990888	98994761
chr12	99042801	99043692
chr12	99457396	99458375
chr12	99471283	99472221
chr12	99498346	99498590
chr12	99519354	99519559
chr12	99652927	99653169
chr12	99715055	99715795
chr12	99725065	99726401
chr12	99853177	99854262
chr12	100254515	100254949
chr12	100265241	100266457
chr12	100305301	100322521
chr12	100329356	100329542
chr12	102041671	102042755
chr12	103201964	103203164
chr12	104742966	104743396
chr12	104965025	104965759
chr12	105377153	105377378
chr12	105905060	105905887
chr12	105918001	105918392
chr12	105955070	105963245
chr12	106108129	106108399
chr12	106196178	106204266
chr12	106303014	106303645
chr12	106372614	106382293
chr12	106474377	106481300
chr12	106542853	106543488
chr12	106613328	106613633
chr12	106626802	106627525
chr12	106687542	106688940
chr12	106789991	106790260
chr12	106842287	106842794
chr12	106952249	106956640
chr12	107082468	107086225
chr12	107104656	107113031
chr12	107133533	107134070
chr12	107617054	107617617
chr12	107897800	107898084
chr12	107996913	107997377
chr12	108459957	108460247
chr12	109007044	109010696
chr12	109112645	109113911
chr12	109392887	109418012
chr12	109424463	109425676
chr12	109606158	109607257
chr12	109629548	109629919
chr12	110385865	110387869
chr12	111202341	111204541
chr12	111607793	111608599
chr12	111976640	111978584
chr12	112194620	112200581
chr12	112208246	112253723
chr12	112310552	112311216
chr12	112325155	112350467
chr12	112410692	112418703
chr12	112449183	112450106
chr12	112457518	112480032
chr12	112487155	112487345
chr12	116580751	116585220
chr12	116598571	116600906
chr12	116641225	116642770
chr12	116676013	116678171
chr12	116709106	116709430
chr12	116806846	116807339
chr12	116855234	116860304
chr12	116886886	116892303
chr12	116901473	116927712
chr12	117016749	117018206
chr12	117114723	117116048
chr12	117191634	117207537
chr12	117304176	117306502
chr12	117361922	117362517
chr12	117628132	117628867
chr12	117699085	117700245
chr12	117727713	117728676
chr12	117736428	117738038
chr12	117750771	117753076
chr12	117805464	117810534
chr12	118563793	118564798
chr12	118584278	118584655
chr12	118703469	118704278
chr12	118720026	118720376
chr12	119463945	119464321
chr13	5287417	5287790
chr13	6167829	6168477
chr13	6179265	6179534
chr13	6473025	6475280
chr13	7092928	7093653
chr13	7206905	7207161
chr13	8823164	8823639
chr13	9280145	9281888
chr13	9492608	9492812
chr13	9930008	9930482
chr13	11177701	11177978
chr13	12103237	12103412
chr13	12165673	12166649
chr13	14113630	14114314
chr13	16705712	16706187
chr13	18322942	18324285
chr13	18337681	18337967
chr13	18743733	18744549
chr13	18823792	18825253
chr13	19031792	19032196
chr13	20353122	20355534
chr13	20370335	20371127
chr13	20454529	20455747
chr13	20490978	20491201
chr13	20538120	20538821
chr13	20615599	20616159
chr13	20900373	20901412
chr13	20916796	20917131
chr13	21012792	21013004
chr13	21727218	21728410
chr13	23949019	23950142
chr13	24075703	24076036
chr13	24223050	24223922
chr13	24383179	24383946
chr13	24403151	24403344
chr13	24490127	24490372
chr13	24550509	24552923
chr13	24575809	24577561
chr13	24609230	24609712
chr13	24617306	24634938
chr13	24641686	24658593
chr13	24668673	24669561
chr13	24679167	24687348
chr13	25122950	25123493
chr13	25159767	25160405
chr13	25429911	25430280
chr13	25524006	25524425
chr13	25548461	25548852
chr13	25570242	25571050
chr13	26030415	26031113
chr13	26080445	26082247
chr13	26119402	26119646
chr13	26518455	26519932
chr13	28528690	28529262
chr13	28607689	28608056
chr13	29123228	29124640
chr13	29194287	29200599
chr13	29264070	29264623
chr13	29348992	29349871
chr13	29402155	29404434
chr13	29565092	29566641
chr13	29746465	29746695
chr13	29759629	29759888
chr13	29790276	29790755
chr13	29799076	29800016
chr13	29823436	29824028
chr13	30913252	30913473
chr13	34086842	34097366
chr13	34268860	34272133
chr13	34372553	34375285
chr13	34574559	34576848
chr13	35326374	35327086
chr13	36018896	36020723
chr13	36193443	36193808
chr13	36360373	36360909
chr13	36368085	36369731
chr13	36385903	36386240
chr13	36430358	36430756
chr13	36469776	36470194
chr13	36493791	36494098
chr13	36538174	36539090
chr13	36562144	36565594
chr13	36576847	36584683
chr13	36723879	36727862
chr13	37103856	37105134
chr13	37388330	37388688
chr13	38756419	38756945
chr13	38918285	38918643
chr13	41339644	41340086
chr13	41416323	41416773
chr13	41491924	41492705
chr13	42101468	42108974
chr13	42671773	42672496
chr13	42780887	42781457
chr13	42792866	42793041
chr13	42934548	42935231
chr13	43687503	43687909
chr13	44002463	44002650
chr13	44282812	44283154
chr13	44496290	44496697
chr13	44977145	44977785
chr13	45053131	45053355
chr13	45184679	45184873
chr13	45469616	45469959
chr13	45538506	45540030
chr13	45561921	45562709
chr13	45600363	45601084
chr13	45608065	45608329
chr13	45619976	45621259
chr13	45643591	45643997
chr13	45736100	45736669
chr13	45743738	45746275
chr13	45773383	45774870
chr13	45783600	45784353
chr13	45820677	45821135
chr13	45933619	45934569
chr13	45950678	45951210
chr13	46096601	46097358
chr13	46161875	46162782
chr13	46234018	46234248
chr13	46544786	46545398
chr13	46570804	46573264
chr13	46632816	46634501
chr13	47398190	47398475
chr13	47429888	47430810
chr13	47471682	47472780
chr13	47549203	47549987
chr13	47636209	47637824
chr13	47666554	47668046
chr13	47737568	47737863
chr13	47777884	47779475
chr13	47950697	47956098
chr13	48041187	48043535
chr13	48078277	48078757
chr13	48102644	48103649
chr13	48276069	48278466
chr13	48288864	48293048
chr13	48351080	48351976
chr13	48382072	48390389
chr13	48443960	48445020
chr13	48706580	48706849
chr13	48729683	48730100
chr13	49127528	49132154
chr13	51805380	51817825
chr13	52014948	52021953
chr13	52036644	52036994
chr13	52457657	52458236
chr13	52468563	52472798
chr13	52521092	52521388
chr13	52542139	52542364
chr13	52603258	52603799
chr13	52765214	52765749
chr13	53077480	53080101
chr13	53521551	53521922
chr13	53722781	53723370
chr13	53880475	53881072
chr13	53923639	53923934
chr13	54143784	54144662
chr13	54250106	54250872
chr13	54282433	54283353
chr13	54384317	54388142
chr13	54411805	54413101
chr13	54425292	54425627
chr13	54806282	54806723
chr13	54838055	54838393
chr13	54847552	54848231
chr13	54883450	54893619
chr13	54938124	54938535
chr13	54955143	54969080
chr13	55494570	55496441
chr13	55881932	55882199
chr13	56010071	56010918
chr13	56287715	56288475
chr13	56697666	56698836
chr13	56762917	56782357
chr13	56916554	56917039
chr13	56934038	56934488
chr13	57000417	57004782
chr13	57038761	57038936
chr13	57413690	57413971
chr13	57448870	57450397
chr13	57564452	57565211
chr13	57588564	57589216
chr13	57595549	57596686
chr13	57882346	57882767
chr13	57889183	57890012
chr13	57937212	57938275
chr13	57984819	57985062
chr13	59030931	59031611
chr13	59120850	59121217
chr13	59251475	59251844
chr13	59385487	59393471
chr13	59401657	59403115
chr13	59746373	59747032
chr13	60528888	60529502
chr13	60696335	60696815
chr13	69771108	69771385
chr13	69823737	69824593
chr13	69933804	69934247
chr13	69945980	69946892
chr13	69971705	69972187
chr13	70149178	70149947
chr13	70178038	70178777
chr13	70217761	70218090
chr13	70279403	70279611
chr13	70292893	70293107
chr13	70509175	70509535
chr13	71676629	71676804
chr13	71690038	71691676
chr13	71952198	71952408
chr13	72028055	72030207
chr13	73116884	73118417
chr13	73305492	73306896
chr13	73360756	73361207
chr13	76810557	76810907
chr13	76850578	76850843
chr13	77478546	77479011
chr13	78110594	78111119
chr13	78602306	78602492
chr13	79277594	79278021
chr13	79346143	79347005
chr13	79697926	79698176
chr13	80615275	80615547
chr13	81767359	81767534
chr13	81944403	81944764
chr13	82619126	82621966
chr13	83595843	83596226
chr13	83717936	83718562
chr13	83760422	83761011
chr13	83785750	83785950
chr13	83866003	83869607
chr13	83952881	83953236
chr13	84804028	84806839
chr13	84905026	84906720
chr13	85067057	85069107
chr13	86840893	86841251
chr13	89146342	89146568
chr13	89878431	89879059
chr13	90293757	90295125
chr13	91039287	91039609
chr13	91279393	91279698
chr13	91348793	91349512
chr13	91956322	91956567
chr13	92041641	92042579
chr13	92633009	92633805
chr13	92696241	92696972
chr13	93000677	93001499
chr13	93510733	93511034
chr13	94305972	94307541
chr13	94330318	94330496
chr13	94575122	94577427
chr13	94626045	94626399
chr13	94817694	94818089
chr13	94838416	94839359
chr13	94913094	94913269
chr13	95417687	95419827
chr13	95470255	95470601
chr13	95942179	95942929
chr13	96168800	96169532
chr13	96350497	96351975
chr13	97390293	97395370
chr13	97406514	97410473
chr13	97694832	97695007
chr13	97750842	97751480
chr13	97891348	97893472
chr13	97899804	97901117
chr13	97910957	97911494
chr13	98298925	98299219
chr13	99538282	99538497
chr13	99547945	99551163
chr13	99579697	99580115
chr13	99641801	99645012
chr13	99722291	99725055
chr13	99743598	99745052
chr13	99758142	99764558
chr13	99780690	99781824
chr13	99937691	99941419
chr13	99953758	99954144
chr13	99964001	99964695
chr13	100870819	100876042
chr13	100892516	100894301
chr13	101032631	101033011
chr13	101061187	101062709
chr13	101202754	101203678
chr13	101212942	101216035
chr13	101285954	101286242
chr13	101534699	101535202
chr13	102464086	102464301
chr13	102537629	102538000
chr13	102774385	102775100
chr13	102957335	102958247
chr13	102992383	102992655
chr13	103491221	103491531
chr13	104694401	104694779
chr13	107167738	107169041
chr13	107218072	107218247
chr13	107246855	107247997
chr13	107290648	107291138
chr13	107336976	107338161
chr13	107407271	107407733
chr13	107500081	107501545
chr13	107539108	107548548
chr13	107585586	107586549
chr13	107663073	107665428
chr13	107767355	107767887
chr13	107861575	107862071
chr13	107969814	107970893
chr13	108263137	108263530
chr13	108278643	108279079
chr13	109052889	109053278
chr13	109116428	109117204
chr13	109349649	109350304
chr13	109439686	109444221
chr13	109490189	109490980
chr13	109534105	109534434
chr13	109982856	109984780
chr13	110008136	110009284
chr13	110062466	110064005
chr13	110073381	110074117
chr13	110093233	110095204
chr13	110127276	110128409
chr13	110253307	110253553
chr13	110346596	110347585
chr13	110367570	110367856
chr13	110540645	110541131
chr13	110557797	110558173
chr13	110573635	110575427
chr13	110683515	110683855
chr13	111309957	111310873
chr13	113634650	113636191
chr13	114077532	114077815
chr13	114138842	114139615
chr13	115329208	115329868
chr13	119649219	119650270
chr14	8243117	8243531
chr14	8465011	8465190
chr14	9028785	9029087
chr14	9637494	9637729
chr14	9812017	9812275
chr14	10680001	10680808
chr14	11983335	11983543
chr14	12184685	12185226
chr14	12215077	12215737
chr14	12581392	12581772
chr14	12876973	12877895
chr14	12931488	12932124
chr14	13408930	13409105
chr14	13456814	13457379
chr14	13519215	13519828
chr14	13947897	13948641
chr14	14960299	14960723
chr14	16518225	16518911
chr14	16554192	16554598
chr14	16822088	16823878
chr14	16847386	16847599
chr14	18639396	18639761
chr14	18759094	18759862
chr14	19961913	19962755
chr14	19970835	19971558
chr14	20012551	20013028
chr14	20047673	20049656
chr14	20891630	20891805
chr14	21136237	21136852
chr14	21335882	21336602
chr14	21359060	21360212
chr14	21383590	21384261
chr14	21966649	21968356
chr14	22037825	22038480
chr14	22074239	22074694
chr14	22147399	22148477
chr14	22256728	22259903
chr14	22354856	22355618
chr14	22456676	22458864
chr14	23052799	23053250
chr14	23386227	23387024
chr14	23451160	23451718
chr14	23602822	23603006
chr14	23885811	23886006
chr14	23922979	23923154
chr14	24525686	24536124
chr14	24543126	24543310
chr14	24575204	24580001
chr14	24586955	24587764
chr14	24644506	24655715
chr14	24664772	24665339
chr14	24731460	24732697
chr14	24744401	24750239
chr14	24758945	24771402
chr14	24840514	24843761
chr14	24874867	24877064
chr14	24900545	24901300
chr14	24956368	24960793
chr14	24992826	24998426
chr14	25014708	25020619
chr14	25030183	25030561
chr14	25123441	25128527
chr14	25135245	25136510
chr14	25152094	25157196
chr14	25179695	25186937
chr14	25243315	25244156
chr14	25420153	25422079
chr14	25468399	25498779
chr14	27282494	27283102
chr14	28410705	28411096
chr14	28475666	28475999
chr14	29030226	29030931
chr14	29340011	29341825
chr14	29404233	29405832
chr14	29443016	29449899
chr14	29519853	29521201
chr14	29529032	29530868
chr14	29562875	29563176
chr14	29650503	29651358
chr14	29667061	29667304
chr14	30196298	30197587
chr14	31780832	31781965
chr14	32016838	32017603
chr14	32046308	32046688
chr14	32606379	32606592
chr14	32950339	32951399
chr14	33521571	33521751
chr14	33550067	33550419
chr14	33682546	33684356
chr14	34507916	34508409
chr14	34847051	34847299
chr14	34856461	34857573
chr14	34902407	34909537
chr14	37271230	37271556
chr14	37286423	37287047
chr14	38702209	38702432
chr14	39173910	39174343
chr14	46225791	46225966
chr14	47489093	47489428
chr14	47910294	47911461
chr14	47987039	47987635
chr14	48206295	48207287
chr14	48294505	48294948
chr14	48331457	48332158
chr14	48908145	48908507
chr14	48943098	48943361
[truncated: 4,344 more rows]
