# Supplementary material for: A subset of topologically associating domains fold into mesoscale core-periphery networks
Source: Sci Rep. 2019 Jul 2;9:9526. doi: 10.1038/s41598-019-45457-9 (PMC6606598; doi:10.1038/s41598-019-45457-9)
Supplement: Supplementary file 16 — Supplementary Table 17 [file 41598_2019_45457_MOESM16_ESM.xlsx]

## Sheet: ES-NPC Enhancer Annotations
#chr	start	end
chr1	9638592	9639764
chr1	20814451	20814647
chr1	55171933	55172450
chr1	56696884	56697496
chr1	59485259	59488648
chr1	62950523	62950786
chr1	74822013	74830418
chr1	85758291	85758928
chr1	87281994	87282202
chr1	88433200	88433732
chr1	88667922	88670098
chr1	131478480	131480683
chr1	133236888	133237404
chr1	133433877	133435504
chr1	135485091	135485832
chr1	135759509	135760517
chr1	147061817	147062309
chr1	151177211	151179220
chr1	153134501	153134712
chr1	172216989	172217215
chr10	3891156	3893533
chr10	8132826	8133600
chr10	12878710	12879978
chr10	18370358	18376610
chr10	28108467	28108624
chr10	51553616	51553907
chr10	56373415	56374969
chr10	87447054	87449281
chr10	87926769	87927775
chr10	99203683	99204772
chr10	109560863	109561405
chr10	113593530	113593794
chr10	116996127	116996369
chr10	117118440	117118659
chr10	118461422	118462000
chr11	3818231	3818886
chr11	13417602	13417804
chr11	16590761	16593063
chr11	23079233	23082225
chr11	31169130	31169682
chr11	47639500	47642381
chr11	52286367	52287429
chr11	59459138	59459476
chr11	63411767	63413834
chr11	63453538	63458892
chr11	63897499	63902089
chr11	64010936	64011303
chr11	69613363	69614679
chr11	75937264	75937749
chr11	76253575	76254257
chr11	78872113	78872557
chr11	85714107	85715100
chr11	91327708	91327971
chr11	98408967	98409475
chr11	100603184	100603500
chr11	102573018	102573515
chr11	106410094	106410565
chr11	109475654	109476837
chr11	112810707	112811711
chr11	120510701	120511041
chr12	9042944	9043432
chr12	33119024	33119182
chr12	52919447	52919684
chr12	76071856	76074966
chr12	79864545	79865287
chr12	80083823	80083977
chr12	80598567	80599044
chr12	85095199	85095352
chr12	99874164	99875207
chr12	100794672	100794861
chr12	104521111	104521264
chr13	3712278	3713207
chr13	21820117	21820600
chr13	34286363	34292313
chr13	44361929	44364079
chr13	56612071	56612619
chr13	63943442	63945557
chr13	64002531	64003410
chr13	64034771	64035821
chr13	75768276	75768475
chr13	81639090	81644818
chr14	10526755	10526983
chr14	15977592	15979487
chr14	16328737	16329481
chr14	27042735	27051594
chr14	31890943	31892632
chr14	34453405	34454608
chr14	55003959	55004885
chr14	62037033	62038640
chr14	63899115	63899391
chr14	67711714	67711994
chr14	72725437	72726017
chr14	73230831	73235544
chr14	73252472	73255773
chr14	105919781	105923495
chr14	118473149	118475606
chr14	118542580	118544070
chr14	121234687	121235093
chr15	6259651	6260050
chr15	9054941	9055240
chr15	10622898	10624931
chr15	12340754	12342193
chr15	36820471	36820850
chr15	52962591	52968513
chr15	53309252	53317503
chr15	53331125	53331508
chr15	72476335	72477472
chr15	75646001	75649659
chr15	100735662	100736119
chr15	102025269	102025828
chr16	10936023	10937768
chr16	11657107	11657530
chr16	13223685	13223952
chr16	15052515	15053752
chr16	30798109	30798607
chr16	31574051	31574233
chr16	35564056	35565980
chr16	71885361	71886257
chr16	76539550	76539776
chr16	78264841	78265052
chr16	93135154	93135608
chr16	94254261	94254485
chr16	94461009	94461494
chr17	9579240	9580501
chr17	21370050	21370305
chr17	46994028	46998091
chr17	47897363	47910096
chr17	62939935	62941052
chr17	71662902	71663210
chr17	84145087	84145315
chr18	12763103	12763487
chr18	34291149	34292010
chr18	46918057	46918215
chr18	74332804	74333132
chr19	12517851	12518457
chr19	25605721	25606609
chr19	32343995	32344748
chr19	32723635	32728612
chr19	32912415	32912865
chr19	40394880	40395605
chr19	55142372	55145438
chr19	55257692	55257896
chr19	55491132	55491346
chr19	55788539	55789214
chr2	24608950	24609109
chr2	59544319	59544832
chr2	72829310	72829819
chr2	91150559	91150770
chr2	92055533	92056356
chr2	117017909	117019451
chr2	117123095	117123253
chr2	119979171	119979338
chr2	137095382	137100150
chr2	144406466	144406911
chr2	145900221	145901136
chr2	146061868	146064094
chr2	146300228	146306419
chr2	152874188	152874367
chr2	154659291	154659481
chr2	170284979	170289127
chr3	3660255	3660502
chr3	21797738	21798409
chr3	26921375	26921865
chr3	31260410	31260959
chr3	33873641	33874081
chr3	34652466	34680498
chr3	34795265	34796309
chr3	35027182	35028254
chr3	65455246	65456141
chr3	65905836	65905989
chr3	69626769	69627468
chr3	81057943	81058865
chr3	89677477	89677741
chr3	95762059	95764199
chr3	102507300	102507708
chr3	103995178	103995889
chr3	138060468	138060877
chr3	138069792	138070303
chr4	35551020	35552554
chr4	45896334	45896893
chr4	46353185	46353507
chr4	53931633	53931887
chr4	62024042	62024402
chr4	84069749	84070053
chr4	88868048	88868322
chr4	110310000	110313682
chr4	117201892	117202934
chr4	124434697	124434991
chr4	136548573	136549215
chr4	141056723	141056974
chr4	154104978	154106781
chr5	26972632	26973346
chr5	52509357	52510194
chr5	53029204	53029863
chr5	65705178	65707277
chr5	77086205	77086584
chr5	92353797	92353998
chr5	92892360	92894583
chr5	118687650	118687823
chr5	132912667	132912846
chr6	3678607	3679046
chr6	5442549	5448620
chr6	5757153	5757593
chr6	39295862	39296416
chr6	91209926	91210224
chr6	91590568	91591647
chr6	94749900	94761166
chr6	117919431	117920199
chr6	120675639	120676231
chr6	126310106	126310993
chr6	136449416	136449569
chr6	136604835	136605153
chr6	137539807	137545482
chr6	140334987	140340302
chr7	25099910	25100357
chr7	35339406	35340473
chr7	39655672	39655959
chr7	70624135	70624910
chr7	83877778	83879908
chr7	96984131	96984732
chr7	97799616	97805868
chr7	110295568	110297728
chr7	120459033	120459285
chr7	125542566	125542793
chr7	128705941	128706210
chr7	132789778	132791176
chr7	138152576	138154207
chr7	141021068	141032881
chr7	144774897	144776130
chr8	8700093	8701402
chr8	10922022	10926443
chr8	11215709	11215928
chr8	23360199	23362032
chr8	44934788	44938939
chr8	47058201	47059092
chr8	92132637	92135429
chr8	119853144	119854311
chr8	121187546	121187728
chr8	121322137	121322630
chr9	11440259	11440966
chr9	13697201	13702144
chr9	14355113	14355418
chr9	36857388	36858167
chr9	44071647	44072660
chr9	49961260	49963228
chr9	72791433	72792087
chr9	74997575	74998799
chr9	77972066	77972270
chr9	90133792	90134212
chrX	10728903	10729397
chrX	42431427	42433320
chrX	142468313	142469770
chrX	152689178	152691385
chrX	162008985	162010569
chrX	162727742	162729066
