# Supplementary material for: A subset of topologically associating domains fold into mesoscale core-periphery networks
Source: Sci Rep. 2019 Jul 2;9:9526. doi: 10.1038/s41598-019-45457-9 (PMC6606598; doi:10.1038/s41598-019-45457-9)
Supplement: Supplementary file 17 — Supplementary Table 18 [file 41598_2019_45457_MOESM17_ESM.xlsx]

## Sheet: NPC-CN Enhancer Annotations
#chr	start	end
chr1	3994413	3995520
chr1	12576933	12578300
chr1	14181487	14181990
chr1	20301353	20303422
chr1	25504227	25504805
chr1	33355120	33355424
chr1	33610233	33610527
chr1	34664662	34665960
chr1	35958154	35958414
chr1	37511966	37512420
chr1	38410567	38411150
chr1	38847171	38850475
chr1	41166076	41166996
chr1	41918677	41919561
chr1	42242073	42244547
chr1	42490989	42492095
chr1	42538793	42541442
chr1	42783263	42783970
chr1	45905322	45905566
chr1	47163880	47164888
chr1	52080490	52080836
chr1	52718362	52718603
chr1	54665774	54665949
chr1	55705108	55705448
chr1	56832717	56835876
chr1	57861624	57862775
chr1	59341659	59342369
chr1	59789148	59789532
chr1	60625844	60627539
chr1	61100009	61100220
chr1	61531219	61531927
chr1	61912770	61913060
chr1	62435864	62436050
chr1	62902316	62902755
chr1	62933446	62934626
chr1	63237635	63238147
chr1	63246657	63257541
chr1	63571851	63575009
chr1	63762956	63766497
chr1	63819325	63821597
chr1	63827936	63829550
chr1	63952109	63952517
chr1	63993603	63995106
chr1	64853195	64854474
chr1	66251973	66252450
chr1	66654462	66655286
chr1	68046047	68047954
chr1	69105299	69105898
chr1	69728229	69729876
chr1	72142154	72142336
chr1	72739299	72739570
chr1	73169298	73170590
chr1	73270154	73271626
chr1	73363176	73364498
chr1	73743851	73745002
chr1	75680572	75681177
chr1	77521861	77522499
chr1	79580446	79582864
chr1	79598532	79600018
chr1	79697168	79698130
chr1	80033341	80033803
chr1	81592459	81595058
chr1	82150700	82150954
chr1	82199636	82200834
chr1	90162593	90164750
chr1	90220013	90223092
chr1	90303986	90304969
chr1	90743968	90744335
chr1	90975195	90976073
chr1	93079870	93080157
chr1	97539964	97541931
chr1	98189383	98193224
chr1	105312439	105313028
chr1	118901769	118902523
chr1	126167381	126167763
chr1	127458359	127458856
chr1	127529678	127539004
chr1	127574762	127577336
chr1	128472180	128473818
chr1	128539254	128539895
chr1	130299647	130300747
chr1	133177700	133189127
chr1	137261852	137262748
chr1	137452929	137454816
chr1	137656129	137658207
chr1	137898135	137903690
chr1	137927618	137928845
chr1	138559195	138559950
chr1	151167569	151167884
chr1	153702837	153705246
chr1	154661608	154662516
chr1	155530893	155531602
chr1	157947675	157947853
chr1	158161399	158162144
chr1	158220552	158221756
chr1	158266385	158267717
chr1	158489692	158490506
chr1	159813082	159813769
chr1	161999657	162000414
chr1	162053300	162053512
chr1	162831607	162832990
chr1	166024202	166024489
chr1	166043854	166045988
chr1	166088395	166089922
chr1	166278803	166287111
chr1	167801982	167804000
chr1	168283983	168292474
chr1	168708701	168709296
chr1	169934180	169934994
chr1	170477159	170478622
chr1	170502779	170503367
chr1	172047920	172050168
chr1	172347470	172352091
chr1	176989013	176999053
chr1	177640472	177640701
chr1	177702528	177703368
chr1	178798395	178798757
chr1	182573658	182574757
chr1	184064395	184067321
chr1	184987268	184987619
chr1	185200867	185201500
chr1	188085244	188086316
chr1	189406223	189408012
chr1	190532865	190534318
chr1	191461936	191462419
chr1	194629544	194630115
chr10	6916136	6917801
chr10	7052472	7052812
chr10	8037337	8038664
chr10	12190455	12190678
chr10	20669531	20669909
chr10	22659043	22659807
chr10	25742926	25743162
chr10	25920725	25921045
chr10	29530633	29531060
chr10	30089183	30096351
chr10	30405462	30406800
chr10	30418601	30418835
chr10	32576708	32578032
chr10	37077733	37078922
chr10	38552219	38556105
chr10	42854930	42855506
chr10	43034008	43034512
chr10	43154276	43156234
chr10	45193780	45194056
chr10	49255756	49257096
chr10	51153081	51154239
chr10	52742346	52743849
chr10	52877778	52879119
chr10	58382359	58384104
chr10	60915370	60918890
chr10	61533547	61538070
chr10	70484582	70485850
chr10	75012896	75013648
chr10	78812405	78812650
chr10	83914131	83915498
chr10	84372048	84372893
chr10	84966548	84969628
chr10	87016433	87016869
chr10	87351103	87352578
chr10	90708823	90709208
chr10	91551607	91551865
chr10	92103971	92104569
chr10	92332251	92334250
chr10	92554920	92558803
chr10	94172665	94173624
chr10	94294163	94295862
chr10	95076102	95076567
chr10	96308319	96310540
chr10	96480453	96481266
chr10	96954726	96956710
chr10	97062621	97062925
chr10	97312812	97314365
chr10	99450781	99452463
chr10	100567647	100568075
chr10	102057040	102057232
chr10	109683537	109685280
chr10	111189854	111190376
chr10	111867266	111868895
chr10	115664685	115664860
chr10	120416804	120418186
chr10	121206104	121206664
chr10	122931331	122932124
chr10	126641497	126642340
chr11	6471026	6472980
chr11	6859670	6860768
chr11	18621576	18622577
chr11	19554030	19555845
chr11	23140344	23141951
chr11	25269834	25270290
chr11	25356170	25358347
chr11	28734770	28736107
chr11	32103850	32119711
chr11	33233557	33234459
chr11	35537974	35538192
chr11	35855140	35866589
chr11	36120717	36121931
chr11	36220842	36222231
chr11	38193791	38194333
chr11	39588818	39589004
chr11	39596030	39596737
chr11	40539587	40540150
chr11	41160147	41161380
chr11	41531854	41532787
chr11	44832278	44834164
chr11	45026680	45027320
chr11	50090519	50090882
chr11	52567899	52568511
chr11	54753704	54764066
chr11	56972742	56973310
chr11	57222799	57222980
chr11	57530656	57532565
chr11	59263588	59265436
chr11	63179991	63181369
chr11	66846035	66847103
chr11	67602643	67603240
chr11	68113494	68114398
chr11	68121492	68122005
chr11	68143993	68152888
chr11	68214874	68216279
chr11	70595949	70596825
chr11	72469040	72469312
chr11	78737020	78737771
chr11	78785505	78786454
chr11	79792249	79792798
chr11	83383189	83383762
chr11	87816239	87817619
chr11	88765663	88765945
chr11	88774921	88775217
chr11	94342099	94345010
chr11	95445501	95446068
chr11	97258608	97258783
chr11	101946353	101946767
chr11	102606677	102607473
chr11	102752944	102754898
chr11	102936613	102937510
chr11	103840209	103842305
chr11	105404609	105404902
chr11	105506713	105510980
chr11	105749383	105749785
chr11	112500995	112502882
chr11	112657500	112657895
chr11	112756528	112757056
chr11	112860823	112861485
chr11	112869258	112872675
chr11	113583680	113584702
chr11	113600929	113602466
chr11	114026032	114026790
chr11	114039528	114041647
chr11	114336013	114337305
chr11	114454658	114455804
chr11	114596903	114598012
chr12	4606834	4607258
chr12	8363902	8364224
chr12	13180260	13181455
chr12	15812359	15813024
chr12	16643971	16644922
chr12	17625337	17626708
chr12	21519171	21519557
chr12	26795670	26803141
chr12	26820700	26821486
chr12	27575401	27577033
chr12	33085833	33086830
chr12	35896429	35896983
chr12	41314932	41315463
chr12	46815957	46816338
chr12	48221730	48223546
chr12	49649465	49649863
chr12	50119825	50122024
chr12	51174932	51175607
chr12	52186144	52187590
chr12	52412579	52413718
chr12	52834850	52836581
chr12	53025335	53025830
chr12	53292102	53293987
chr12	53915430	53917751
chr12	54033859	54035713
chr12	56386909	56387116
chr12	71959187	71960021
chr12	72365149	72367145
chr12	72373426	72375362
chr12	75873084	75875058
chr12	77852753	77853916
chr12	79748480	79752512
chr12	79826083	79826759
chr12	79878234	79880795
chr12	79921101	79922330
chr12	80857164	80858811
chr12	81033555	81034034
chr12	81097089	81097816
chr12	82146760	82147753
chr12	84487309	84487733
chr12	86644943	86645266
chr12	90131985	90133372
chr12	93718810	93719570
chr12	97476724	97477173
chr12	97977273	97978947
chr12	98005953	98006328
chr12	98049991	98050727
chr12	98561929	98565043
chr12	99009521	99012575
chr12	99640009	99641660
chr12	99922898	99924269
chr12	102058326	102059138
chr12	105929020	105930250
chr12	107516337	107516567
chr12	107752915	107753649
chr12	107927242	107938759
chr12	108546547	108547293
chr12	111142723	111146012
chr12	117047225	117056072
chr12	117153942	117160199
chr12	117168603	117181836
chr12	117340236	117353016
chr12	117915022	117916670
chr12	118482156	118482422
chr12	120014631	120015848
chr13	6159194	6159875
chr13	8680336	8680699
chr13	9794946	9798437
chr13	15395105	15395583
chr13	15484790	15488005
chr13	15555813	15557295
chr13	15602264	15603067
chr13	15670231	15670505
chr13	18128941	18130116
chr13	23565109	23565284
chr13	25401814	25403962
chr13	25751274	25751837
chr13	25931672	25934419
chr13	26153894	26156520
chr13	26932232	26933917
chr13	28294354	28298231
chr13	28415004	28425356
chr13	28481535	28482291
chr13	28543935	28545218
chr13	28552883	28553815
chr13	29049375	29050014
chr13	29307219	29307732
chr13	29365028	29372724
chr13	29769136	29770788
chr13	34814000	34816036
chr13	35453443	35453786
chr13	36282518	36284631
chr13	39537907	39538373
chr13	41801135	41802338
chr13	43851659	43851904
chr13	44043155	44044123
chr13	44099143	44101574
chr13	45836124	45836376
chr13	47941619	47942773
chr13	48316817	48317752
chr13	48593104	48595426
chr13	51313511	51315396
chr13	51328428	51329285
chr13	55685855	55688417
chr13	58831853	58832521
chr13	59091168	59093505
chr13	59927397	59928446
chr13	60019661	60020798
chr13	60085314	60085768
chr13	60110136	60111098
chr13	60146435	60148045
chr13	69684890	69686211
chr13	71210886	71211071
chr13	72352307	72352939
chr13	72959158	72959333
chr13	73417230	73419368
chr13	77047328	77047503
chr13	78179140	78180373
chr13	78207152	78210788
chr13	78445018	78446890
chr13	81625652	81626075
chr13	83603587	83605135
chr13	83820626	83821011
chr13	83984046	83988866
chr13	84056630	84060773
chr13	84565866	84572735
chr13	84638741	84639273
chr13	84757894	84758502
chr13	90512490	90512840
chr13	90913605	90914075
chr13	91093875	91094439
chr13	91128562	91129260
chr13	92593782	92594174
chr13	93839047	93839869
chr13	95765225	95766129
chr13	95775350	95775916
chr13	97530971	97531435
chr13	99163023	99163833
chr13	99408995	99409485
chr13	99500763	99504192
chr13	99925429	99925779
chr13	102504050	102506475
chr13	104025121	104025571
chr13	107617961	107620804
chr13	107813437	107814516
chr13	109821691	109825348
chr13	110115018	110115655
chr13	110492331	110493135
chr13	112132317	112132881
chr13	112331105	112332200
chr13	113917821	113918902
chr14	10003219	10003781
chr14	16199461	16202844
chr14	17089839	17090385
chr14	19983716	19992216
chr14	21250580	21254820
chr14	21367792	21373064
chr14	21427461	21428527
chr14	22494844	22495019
chr14	22679130	22680262
chr14	22709437	22711214
chr14	22745802	22746630
chr14	24820003	24834006
chr14	25107209	25110099
chr14	25226089	25228782
chr14	48143249	48143460
chr14	48170938	48172259
chr14	51875875	51876207
chr14	55336344	55339494
chr14	57706676	57709869
chr14	57753389	57753688
chr14	60552853	60555901
chr14	60670893	60671591
chr14	61043441	61044257
chr14	62878793	62881070
chr14	64385365	64385540
chr14	64425569	64425907
chr14	64481960	64482180
chr14	65259735	65260170
chr14	65433460	65434739
chr14	66460085	66462538
chr14	66492078	66500142
chr14	67343678	67345629
chr14	68218223	68218822
chr14	71241599	71242492
chr14	71276006	71276217
chr14	74816415	74816730
chr14	75444816	75445950
chr14	75900125	75901490
chr14	76030579	76035365
chr14	76331231	76332653
chr14	77942887	77943372
chr14	79202715	79204324
chr14	86326222	86327788
chr14	93009274	93009532
chr14	93067395	93067692
chr14	97559151	97560871
chr14	98072524	98074081
chr14	98108825	98109489
chr14	99747775	99750283
chr14	99942693	99946073
chr14	101351565	101353594
chr14	102731282	102732455
chr14	103792903	103793349
chr14	105482272	105484454
chr14	105731019	105733853
chr14	114820910	114821256
chr14	117361613	117361842
chr14	117903131	117904297
chr14	118001285	118002090
chr14	118436354	118437976
chr14	122478659	122483088
chr14	123512809	123514619
chr15	10745659	10747572
chr15	24566437	24567185
chr15	25417950	25418204
chr15	30457688	30458271
chr15	37729395	37729570
chr15	38095625	38096829
chr15	42607895	42609237
chr15	43507779	43514849
chr15	51813327	51813595
chr15	56078025	56078366
chr15	56278038	56278387
chr15	56865115	56866420
chr15	57726989	57728765
chr15	57805642	57810390
chr15	59173939	59174321
chr15	59466141	59466752
chr15	60967824	60969042
chr15	72732772	72733693
chr15	74025267	74029256
chr15	75658593	75662357
chr15	75682668	75684317
chr15	79201011	79202981
chr15	80684282	80684632
chr15	81121520	81122241
chr15	83523239	83523987
chr15	83678209	83679214
chr15	83698881	83701196
chr15	83710460	83711286
chr15	84851411	84851586
chr15	85480035	85480915
chr15	89255009	89255856
chr15	90999575	91003700
chr15	91013344	91020504
chr15	92417032	92417696
chr15	92495666	92496615
chr15	98674525	98675008
chr16	7218312	7219025
chr16	21664157	21666635
chr16	21692323	21692633
chr16	24624697	24625139
chr16	25448798	25449506
chr16	31534780	31535070
chr16	31545235	31547891
chr16	33605312	33607302
chr16	33697476	33698072
chr16	34561147	34562279
chr16	35205856	35206120
chr16	35238977	35239680
chr16	36471185	36471580
chr16	37963117	37965045
chr16	40897737	40898095
chr16	41551510	41552673
chr16	43194064	43194304
chr16	43309478	43311062
chr16	43356329	43356721
chr16	43463031	43465435
chr16	43501376	43507393
chr16	44526457	44531960
chr16	44615841	44616944
chr16	44661073	44661512
chr16	50373918	50374102
chr16	51915601	51918174
chr16	57858084	57858762
chr16	58317039	58317814
chr16	62861054	62862392
chr16	63030836	63031222
chr16	63090499	63092144
chr16	63745575	63745829
chr16	63752330	63753429
chr16	63958046	63958609
chr16	64068347	64070778
chr16	69577063	69577397
chr16	72563325	72563518
chr16	72785689	72788790
chr16	72795950	72796492
chr16	73230344	73230557
chr16	73367816	73369110
chr16	77416311	77423910
chr16	77594248	77594917
chr16	87916900	87917311
chr16	90418582	90422554
chr16	94362184	94362532
chr16	95831641	95832255
chr17	4865749	4866412
chr17	10314498	10314859
chr17	10743799	10746214
chr17	15989886	15995297
chr17	28697365	28698434
chr17	30638019	30638470
chr17	30859955	30864961
chr17	30911605	30912335
chr17	35710265	35711240
chr17	43326643	43327457
chr17	45020158	45020693
chr17	50004540	50008505
chr17	50016732	50022184
chr17	50760863	50761323
chr17	62852870	62854184
chr17	63144268	63146852
chr17	64915199	64915840
chr17	67006843	67007911
chr17	67047602	67048065
chr17	67499846	67500633
chr17	72966107	72967756
chr17	73645719	73646030
chr17	74866530	74867589
chr17	76111326	76112322
chr17	78521384	78521749
chr17	85071953	85073308
chr17	85256857	85257550
chr17	85392534	85395095
chr17	85868923	85869654
chr17	88542906	88543110
chr17	88936855	88938942
chr17	90086465	90088940
chr17	90695461	90697889
chr17	90822595	90822880
chr17	90836768	90837757
chr18	5978580	5980427
chr18	13219390	13219672
chr18	13893766	13901123
chr18	14202255	14203970
chr18	14844441	14845022
chr18	16357796	16359180
chr18	16622777	16623073
chr18	16691266	16692992
chr18	21272731	21273383
chr18	23942511	23942686
chr18	24408838	24409353
chr18	24728282	24729013
chr18	25116221	25116544
chr18	27391434	27392635
chr18	27581948	27583357
chr18	32552462	32552750
chr18	34154464	34155111
chr18	35479177	35489393
chr18	37800339	37801336
chr18	43451869	43452619
chr18	47348884	47349457
chr18	53993699	53994264
chr18	54174535	54180308
chr18	54280938	54285251
chr18	54530209	54533433
chr18	54551705	54551880
chr18	54758293	54761750
chr18	54901247	54913434
chr18	55014010	55018262
chr18	55132049	55136871
chr18	55145125	55148304
chr18	55258284	55259497
chr18	55506247	55508516
chr18	55615473	55615687
chr18	55624301	55624476
chr18	55640371	55641204
chr18	55692120	55696954
chr18	55761919	55764117
chr18	55814970	55817545
chr18	56047280	56049627
chr18	57015104	57015656
chr18	60945611	60948111
chr18	63495789	63496436
chr18	68794005	68795090
chr18	69872014	69872189
chr18	69935960	69936378
chr18	72640422	72641361
chr18	72820447	72821242
chr18	75715761	75716119
chr18	77009164	77010538
chr18	78542819	78543544
chr18	78873182	78873388
chr18	79046654	79052724
chr18	79067740	79072084
chr18	83067624	83069085
chr18	84371113	84374810
chr18	88784720	88785844
chr19	6610104	6611019
chr19	10748665	10749305
chr19	14566106	14567394
chr19	14883728	14891405
chr19	16176461	16177244
chr19	16238392	16238939
chr19	18874082	18875027
chr19	19246561	19247189
chr19	20344710	20345043
chr19	21165789	21166334
chr19	22656177	22658288
chr19	24452517	24452699
chr19	26465257	26467845
chr19	26630703	26631284
chr19	26976863	26978679
chr19	27364037	27364671
chr19	28449896	28453522
chr19	28579425	28581076
chr19	28607892	28609316
chr19	28827744	28828099
chr19	40721768	40722403
chr19	41081383	41082513
chr19	41751318	41751570
chr19	42659696	42660123
chr19	47300843	47302568
chr19	49299360	49299536
chr19	50439311	50440685
chr19	51268979	51269781
chr19	55992002	55992454
chr19	58243815	58244896
chr19	58460426	58460864
chr19	60015495	60016772
chr2	4260249	4261114
chr2	4420430	4421309
chr2	5314314	5316023
chr2	5426452	5426734
chr2	7045859	7046145
chr2	7088162	7089911
chr2	10216710	10217096
chr2	12327902	12329239
chr2	13384742	13386824
chr2	13398308	13399845
chr2	14534719	14536101
chr2	14906783	14907531
chr2	18232756	18234292
chr2	18821179	18822105
chr2	21043424	21049444
chr2	21059430	21061206
chr2	28201764	28201953
chr2	28287511	28287701
chr2	32823872	32824811
chr2	35968719	35969084
chr2	40332312	40332887
chr2	41264179	41264411
chr2	45031147	45034515
chr2	48098969	48099564
chr2	48480933	48481699
chr2	48538127	48540111
chr2	48629464	48629897
chr2	50810629	50811403
chr2	50916357	50916894
chr2	53038649	53039657
chr2	55693261	55693773
chr2	57117049	57117224
chr2	57613807	57617201
chr2	57696721	57699470
chr2	60787842	60788719
chr2	61539087	61539491
chr2	61764564	61766265
chr2	63702268	63703263
chr2	63961504	63964481
chr2	64369554	64369978
chr2	65471527	65471765
chr2	66176904	66180748
chr2	69418037	69419438
chr2	71445642	71446185
chr2	72425692	72428583
chr2	74209731	74211082
chr2	75220879	75221408
chr2	76029047	76030610
chr2	79047668	79048534
chr2	82698529	82698901
chr2	83130921	83131900
chr2	83303668	83304122
chr2	90526034	90527605
chr2	91324962	91328768
chr2	91399429	91400491
chr2	91429147	91430843
chr2	92688549	92689624
chr2	93248719	93249607
chr2	93273625	93304529
chr2	93390383	93391558
chr2	93991850	93993437
chr2	94287628	94290915
chr2	101977884	101983244
chr2	102302838	102304377
chr2	102936832	102937094
chr2	103643403	103644232
chr2	103690267	103691153
chr2	104367649	104368876
chr2	105679202	105679436
chr2	106193142	106195476
chr2	106527013	106527283
chr2	106796417	106797934
chr2	108826013	108828279
chr2	115537892	115539223
chr2	115856442	115861745
chr2	116008615	116009444
chr2	117871292	117871839
chr2	118203341	118206204
chr2	121699454	121699988
chr2	122904971	122906133
chr2	123814222	123814469
chr2	125704545	125705479
chr2	125872566	125872895
chr2	127136393	127138150
chr2	135825804	135826316
chr2	140667804	140669131
chr2	141434952	141435378
chr2	142588947	142590049
chr2	145832224	145833000
chr2	145859619	145862796
chr2	146786923	146788392
chr2	146958679	146959261
chr2	147876904	147877359
chr2	149997441	149997616
chr2	151893344	151893601
chr2	151956459	151956706
chr2	160507817	160508320
chr2	161166795	161167242
chr2	161499863	161500208
chr2	163243887	163244222
chr2	165482775	165483498
chr2	165512601	165513548
chr2	169140651	169141030
chr2	169790878	169791152
chr2	170902158	170903312
chr2	172215536	172215788
chr2	173991720	173994856
chr2	174857846	174859374
chr2	178959858	178960410
chr2	179037816	179038239
chr2	181759092	181759871
chr3	5415749	5416032
chr3	16431245	16431927
chr3	17489261	17491365
chr3	17783252	17787129
chr3	18454069	18454342
chr3	18802325	18802950
chr3	19060333	19060664
chr3	20985778	20987701
chr3	21524270	21525111
chr3	21545922	21546310
chr3	28224478	28225652
chr3	28487264	28492549
chr3	29046329	29047450
chr3	29135599	29136244
chr3	34103455	34106518
chr3	34195495	34197378
chr3	34411122	34412579
chr3	34959221	34959831
chr3	38553869	38554269
chr3	38664348	38664818
chr3	40092960	40093782
chr3	50904683	50906849
chr3	51002682	51003233
chr3	52061227	52063087
chr3	53761822	53762528
chr3	56096463	56097494
chr3	58335761	58336246
chr3	65767271	65768438
chr3	66324607	66326993
chr3	70500701	70501305
chr3	78575874	78576356
chr3	79416383	79417913
chr3	83097676	83099363
chr3	84937138	84939061
chr3	86093180	86094392
chr3	89622412	89626169
chr3	89646563	89653857
chr3	98061409	98064376
chr3	98104417	98107420
chr3	101561034	101561989
chr3	103419471	103421740
chr3	103733060	103735487
chr3	107505651	107506523
chr3	107793464	107794244
chr3	108360229	108361828
chr3	108401476	108412535
chr3	108960825	108961625
chr3	108986590	108988789
chr3	119154200	119155196
chr3	121344705	121345537
chr3	121699120	121701618
chr3	126672283	126672590
chr3	127293363	127294697
chr3	127706049	127706405
chr3	134188896	134190396
chr3	134302192	134307399
chr3	138500325	138501019
chr3	139860781	139861912
chr3	145457229	145458007
chr3	145806344	145806644
chr3	147082571	147083530
chr3	148958755	148959155
chr3	148986183	148986508
chr3	149332091	149332302
chr3	156870362	156872127
chr3	156904280	156904524
chr4	6913199	6914065
chr4	8745923	8752294
chr4	8797156	8802066
chr4	9059723	9060775
chr4	9337069	9338492
chr4	12657649	12657950
chr4	22095232	22096470
chr4	22393741	22393929
chr4	22477327	22482351
chr4	23827904	23828115
chr4	23982838	23986012
chr4	23993934	23995136
chr4	25407691	25409400
chr4	30776982	30777547
chr4	32055477	32055860
chr4	32074157	32076839
chr4	32297375	32305864
chr4	35124760	35126162
chr4	44905285	44906242
chr4	54020755	54022124
chr4	54353589	54354419
chr4	54371146	54374765
chr4	54651292	54654953
chr4	56643901	56644820
chr4	57659955	57661126
chr4	59629057	59629401
chr4	59765373	59765571
chr4	63569867	63572021
chr4	64900646	64901897
chr4	66025626	66025929
chr4	71230262	71230696
chr4	72167238	72169002
chr4	72383760	72384160
chr4	81567764	81568640
chr4	81726870	81727812
chr4	81743588	81745874
chr4	87367833	87369847
chr4	87647951	87648954
chr4	88237793	88238832
chr4	88372195	88373024
chr4	97635464	97636456
chr4	97647175	97650661
chr4	98559627	98561216
chr4	100842684	100843238
chr4	103700796	103701300
chr4	104835543	104835753
chr4	107739907	107745816
chr4	108430692	108432403
chr4	111579517	111579972
chr4	116910727	116911719
chr4	118096822	118098274
chr4	122954976	122958997
chr4	127636913	127642157
chr4	128714477	128724102
chr4	131982948	131983994
chr4	136133807	136136979
chr4	136281739	136283590
chr4	138635738	138636248
chr4	139024275	139024748
chr4	140011657	140012037
chr4	141897940	141903347
chr4	148417448	148418338
chr4	149219936	149221051
chr4	150426036	150432232
chr4	150757366	150759713
chr4	153805208	153809743
chr4	154197874	154198853
chr5	4484750	4486173
chr5	4821579	4822079
chr5	4834112	4835498
chr5	5342145	5343898
chr5	5373012	5373980
chr5	18136278	18138007
chr5	21329798	21330682
chr5	22153714	22154135
chr5	23577175	23578373
chr5	23992556	23993837
chr5	30717702	30723723
chr5	30762367	30766585
chr5	35013409	35014520
chr5	36174249	36175718
chr5	42890437	42891400
chr5	44400969	44401144
chr5	44537275	44540073
chr5	44975889	44976281
chr5	46201656	46202477
chr5	53138172	53138669
chr5	62672748	62673403
chr5	66244254	66244462
chr5	66491528	66493197
chr5	66917238	66918921
chr5	68050355	68052061
chr5	72808403	72808836
chr5	72994343	72995016
chr5	84298684	84299603
chr5	92697692	92699673
chr5	96747529	96748092
chr5	99513414	99513709
chr5	99786915	99787263
chr5	102374410	102374677
chr5	103309072	103310487
chr5	103402298	103402568
chr5	110868697	110869090
chr5	110896917	110897355
chr5	112236420	112239928
chr5	114298403	114300167
chr5	116569081	116571015
chr5	127323760	127324911
chr5	127442190	127442431
chr5	128204266	128204955
chr5	128656467	128656865
chr5	131630722	131631605
chr5	132161535	132161812
chr5	132298925	132299428
chr5	133938071	133939270
chr5	140264943	140265205
chr5	151143049	151143626
chr5	151409403	151409619
chr6	3510913	3513081
chr6	8177721	8179080
chr6	8896649	8897110
chr6	10969183	10971391
chr6	12258678	12259760
chr6	17797097	17798575
chr6	17875824	17876315
chr6	22792703	22802083
chr6	22834057	22834874
chr6	22909353	22910535
chr6	23245544	23245995
chr6	26440875	26441609
chr6	28842595	28843001
chr6	29814884	29815932
chr6	30614737	30632475
chr6	33465408	33465964
chr6	33870666	33872395
chr6	34478544	34479017
chr6	36881566	36881844
chr6	39805361	39806567
chr6	47197191	47197984
chr6	47238638	47241033
chr6	47364760	47368928
chr6	49054934	49056685
chr6	50802651	50803430
chr6	50950028	50950395
chr6	50961974	50962672
chr6	51056779	51058549
chr6	53938871	53940157
chr6	53950650	53950871
chr6	55009816	55010055
chr6	61431111	61431818
chr6	65308810	65311958
chr6	66964484	66964677
chr6	70786212	70786486
chr6	72215270	72218261
chr6	77109152	77109552
chr6	81660479	81661317
chr6	81768879	81769054
chr6	84923382	84924015
chr6	87069903	87070114
chr6	89584429	89586542
chr6	90711778	90712092
chr6	91334819	91335119
chr6	91345089	91350051
chr6	93223382	93224455
chr6	98047101	98050374
chr6	98948713	98950244
chr6	99438895	99440599
chr6	99598653	99599945
chr6	106891733	106892697
chr6	107013115	107013882
chr6	107462433	107462667
chr6	112788673	112789131
chr6	112808139	112821750
chr6	112833460	112843231
chr6	112865307	112866308
chr6	112879355	112886533
chr6	112894646	112907185
chr6	112969570	112986208
chr6	113025238	113028081
chr6	113081652	113084856
chr6	114651987	114652563
chr6	114877939	114893759
chr6	115954582	115957801
chr6	116072637	116073322
chr6	116141261	116142367
chr6	118827479	118828159
chr6	118988897	118989175
chr6	119585439	119586473
chr6	120471858	120473802
chr6	120549899	120551481
chr6	120579351	120580920
chr6	120857990	120858723
chr6	127133495	127133988
chr6	127393753	127394683
chr6	127417953	127418609
chr6	127626941	127628795
chr6	129558476	129558669
chr6	134646693	134649405
chr6	135351228	135352013
chr6	136241552	136241869
chr6	136628895	136630045
chr6	140856505	140856891
chr6	141434230	141434996
chr6	143904219	143904671
chr6	144154598	144156199
chr6	144945019	144946177
chr6	146008057	146008244
chr6	148260252	148260928
chr7	6744444	6744812
chr7	16171857	16172783
chr7	34938374	34941840
chr7	35948461	35948672
chr7	37078149	37078425
chr7	37660868	37661422
chr7	37684897	37700365
chr7	40390708	40393501
chr7	44474279	44475273
chr7	46227284	46228191
chr7	49209359	49210231
chr7	50870097	50870824
chr7	51927717	51930724
chr7	54565852	54566051
chr7	64633430	64634538
chr7	65017912	65018839
chr7	66127532	66129108
chr7	69578687	69579778
chr7	70066594	70069692
chr7	70118175	70119775
chr7	70382044	70382263
chr7	72541425	72543196
chr7	72737739	72738973
chr7	73174493	73175052
chr7	73189999	73193229
chr7	73398495	73401221
chr7	73942012	73942187
chr7	74130465	74131051
chr7	76560584	76560881
chr7	80653175	80653731
chr7	88206487	88207477
chr7	90736083	90736712
chr7	92984331	92985476
chr7	93061527	93063344
chr7	93083537	93083854
chr7	93093445	93094235
chr7	94687588	94687977
chr7	96669989	96673286
chr7	96816644	96817202
chr7	101509124	101509769
chr7	105778028	105779100
chr7	109115013	109116358
chr7	111436845	111437064
chr7	112170016	112170487
chr7	112353548	112355555
chr7	112389789	112391434
chr7	112483232	112484076
chr7	113769365	113769950
chr7	117686163	117686785
chr7	118896017	118896224
chr7	122352601	122352905
chr7	122389800	122390733
chr7	125966565	125966923
chr7	126921920	126923512
chr7	130268843	130269765
chr7	130367203	130369356
chr7	131722946	131723554
chr7	133627525	133628142
chr7	135889043	135889972
chr7	136722718	136722972
chr7	138549472	138549868
chr7	142455241	142458621
chr7	142516248	142516548
chr7	142714907	142715301
chr8	8653709	8657628
chr8	9156785	9160978
chr8	10760690	10762244
chr8	10793804	10795479
chr8	11181192	11181525
chr8	11885816	11897306
chr8	11912143	11915330
chr8	12162715	12166493
chr8	25156210	25156439
chr8	25368425	25368793
chr8	26264834	26268954
chr8	26621902	26623057
chr8	31798453	31802012
chr8	31942333	31943031
chr8	35956434	35957272
chr8	36084445	36084821
chr8	40441982	40443024
chr8	47239862	47245284
chr8	48399751	48401378
chr8	48437169	48438543
chr8	54975105	54976160
chr8	57799652	57800406
chr8	61301430	61302560
chr8	61385985	61391257
chr8	61402709	61404811
chr8	61606156	61607820
chr8	67956534	67957231
chr8	78634229	78634761
chr8	80314929	80315832
chr8	86644075	86644250
chr8	87830258	87838861
chr8	87953651	87954075
chr8	89926834	89927052
chr8	89956565	89956936
chr8	90001311	90001572
chr8	90659223	90659782
chr8	90739525	90742297
chr8	91991052	91998035
chr8	93917072	93920234
chr8	94118300	94121709
chr8	94987019	94996974
chr8	96276992	96278464
chr8	103072131	103072772
chr8	105431487	105434034
chr8	108146083	108146642
chr8	108243867	108247758
chr8	108510333	108511227
chr8	108867849	108868068
chr8	110481367	110482847
chr8	110716096	110716731
chr8	112268605	112269829
chr8	114294736	114295826
chr8	114898630	114899948
chr8	123790567	123792586
chr8	126072843	126074032
chr8	126698774	126699681
chr8	127498904	127500745
chr8	128025273	128025698
chr8	128528728	128529527
chr9	10268795	10270457
chr9	13454848	13455511
chr9	13651587	13653004
chr9	15730381	15733033
chr9	16352825	16354320
chr9	16437278	16441040
chr9	16497716	16502618
chr9	23060601	23063340
chr9	23204454	23205023
chr9	27437189	27437484
chr9	27555814	27557937
chr9	27780733	27782206
chr9	27998882	27999115
chr9	28681156	28681988
chr9	29433271	29434142
chr9	29801837	29804054
chr9	29864521	29867182
chr9	32053775	32054830
chr9	34203319	34205043
chr9	34555164	34559106
chr9	34868642	34872267
chr9	36964532	36965027
chr9	37053424	37055628
chr9	37114221	37115161
chr9	37178655	37179792
chr9	37229401	37229922
chr9	40709306	40709481
chr9	41012066	41012757
chr9	41325345	41336473
chr9	41464343	41464582
chr9	41804402	41806426
chr9	41917755	41920198
chr9	43826047	43826920
chr9	46863707	46864367
chr9	46977872	46979855
chr9	48646975	48650744
chr9	48732324	48740907
chr9	49672615	49673157
chr9	52223256	52224399
chr9	59071327	59074735
chr9	60224220	60224726
chr9	63562007	63562376
chr9	64774468	64774905
chr9	65281413	65281732
chr9	65818334	65819057
chr9	69670441	69671273
chr9	71915492	71917292
chr9	71972129	71977182
chr9	72535129	72536048
chr9	74160470	74160692
chr9	74276875	74278126
chr9	78880050	78881573
chr9	92929632	92931724
chr9	94533714	94534290
chr9	95121139	95121680
chr9	99796740	99800398
chr9	102423036	102425106
chr9	103443059	103444331
chr9	103513998	103514331
chr9	106125994	106128545
chr9	110205776	110207038
chr9	110249273	110251487
chr9	111166719	111167282
chr9	117956297	117956676
chr9	119731552	119731902
chr9	119803166	119804957
chr9	119888355	119889827
chrX	42342413	42344417
chrX	42359780	42362298
chrX	48016474	48016649
chrX	81072797	81073285
chrX	101994099	101994652
chrX	110809400	110812261
chrX	143654450	143655349
chrX	157051582	157052082
chrX	160598423	160599526
chrX	163722485	163723717
chrX	166173833	166174396
chrX	166327786	166329997
chrX	169799253	169799438
chrX	169923415	169923668
