# Supplementary material for: A subset of topologically associating domains fold into mesoscale core-periphery networks
Source: Sci Rep. 2019 Jul 2;9:9526. doi: 10.1038/s41598-019-45457-9 (PMC6606598; doi:10.1038/s41598-019-45457-9)
Supplement: Supplementary file 18 — Supplementary Table 19 [file 41598_2019_45457_MOESM18_ESM.xlsx]

## Sheet: ES-CN Enhancer Annotations
#chr	start	end
chr1	13145304	13146948
chr1	18058095	18058808
chr1	22533196	22534080
chr1	36303239	36303551
chr1	37213056	37214252
chr1	62181744	62182115
chr1	72182959	72185228
chr1	72600936	72602463
chr1	73924921	73925490
chr1	75422817	75423368
chr1	75439521	75447984
chr1	84636930	84638117
chr1	86520439	86522941
chr1	88706148	88706528
chr1	89888909	89889095
chr1	92315703	92318279
chr1	93176483	93177003
chr1	130878219	130878500
chr1	133163770	133164384
chr1	133762936	133763241
chr1	134307394	134307589
chr1	135153952	135161430
chr1	135542274	135566020
chr1	135587993	135589070
chr1	136133813	136143080
chr1	136718091	136718368
chr1	137174295	137174610
chr1	152536708	152537579
chr1	154150206	154150538
chr1	156921749	156922037
chr1	167254384	167254697
chr1	171494241	171494394
chr1	177986877	177987097
chr1	178275936	178276758
chr1	179386600	179386814
chr1	182053193	182053554
chr1	183213097	183213250
chr1	185251669	185251840
chr1	189894028	189894434
chr10	5204019	5204237
chr10	11410936	11411089
chr10	21145109	21145492
chr10	22154228	22154591
chr10	40638363	40639431
chr10	52027484	52027946
chr10	59503569	59503997
chr10	59524882	59525040
chr10	60447204	60447428
chr10	72309214	72309376
chr10	79797316	79805482
chr10	79858000	79858412
chr10	81502830	81503202
chr10	83264067	83264242
chr10	93375174	93375503
chr10	94991723	94991876
chr10	95716256	95716430
chr10	120851703	120851861
chr10	127524718	127529255
chr11	3761732	3762473
chr11	6405918	6406853
chr11	20246361	20247420
chr11	26051419	26051671
chr11	32587411	32589173
chr11	43494367	43495181
chr11	49690681	49690939
chr11	51993859	51994081
chr11	53132366	53132799
chr11	60153593	60191462
chr11	62675672	62676320
chr11	66966865	66967044
chr11	67454936	67456047
chr11	67655179	67657650
chr11	72022284	72023195
chr11	72142850	72143797
chr11	72746406	72746586
chr11	74522084	74523239
chr11	77926214	77926944
chr11	77933907	77934822
chr11	78490656	78490857
chr11	84410305	84414168
chr11	84750398	84750684
chr11	84945373	84945606
chr11	85658455	85659147
chr11	87595216	87604805
chr11	87763544	87764696
chr11	94979147	94979760
chr11	96448106	96448383
chr11	96526181	96526533
chr11	96971862	96974314
chr11	97400249	97409685
chr11	97555136	97571391
chr11	97695212	97696557
chr11	100347372	100352653
chr11	101695230	101700694
chr11	101790600	101791724
chr11	101841719	101842984
chr11	102289457	102289691
chr11	102770412	102778398
chr11	102994262	102995243
chr11	103809601	103810533
chr11	105424627	105425065
chr11	113974481	113974727
chr11	115358716	115358900
chr11	117425700	117480565
chr11	117522072	117546520
chr11	118569056	118570458
chr11	118597303	118600897
chr11	119210382	119220593
chr11	119406424	119406577
chr11	119738597	119749667
chr11	120051247	120051695
chr11	120538627	120541026
chr12	3779796	3783858
chr12	8297953	8298710
chr12	22030111	22031186
chr12	28552152	28552462
chr12	50999872	51000066
chr12	54492661	54492915
chr12	54702915	54719871
chr12	54729093	54746951
chr12	69890291	69890723
chr12	70783857	70784226
chr12	72820832	72821712
chr12	80331890	80332051
chr12	83301899	83310929
chr12	84221272	84223499
chr12	86768060	86842334
chr12	86922631	86943692
chr12	88381441	88382041
chr12	99776286	99777205
chr12	101025734	101026507
chr12	104508163	104508319
chr12	106172443	106186672
chr12	106274524	106274803
chr12	107047061	107047587
chr12	107807504	107807982
chr12	107904142	107904964
chr12	109052823	109053882
chr12	112516876	112518465
chr12	117679469	117689979
chr13	28945310	28948948
chr13	35839572	35840293
chr13	39823453	39824537
chr13	42149054	42150624
chr13	42916226	42916891
chr13	43340531	43340800
chr13	45516526	45517300
chr13	51853320	51854210
chr13	52047008	52047204
chr13	56167920	56168933
chr13	56307303	56307513
chr13	56752999	56753706
chr13	56794170	56794956
chr13	60734108	60734348
chr13	64020905	64021103
chr13	75711996	75712149
chr13	94595479	94596368
chr13	97470030	97470419
chr13	98881786	98882084
chr13	103225251	103226963
chr13	104122269	104122691
chr13	113032119	113032410
chr14	7174503	7174926
chr14	11620452	11621884
chr14	11775211	11775962
chr14	19042007	19042639
chr14	25630550	25646902
chr14	34880714	34881332
chr14	54479311	54479817
chr14	56689875	56690028
chr14	59736701	59738232
chr14	60176979	60178167
chr14	64046470	64046836
chr14	76541114	76542194
chr14	86395300	86397443
chr14	101561574	101561734
chr14	122172139	122172445
chr15	9135234	9135496
chr15	24969429	24969699
chr15	25915025	25915944
chr15	31281780	31282747
chr15	32778690	32779283
chr15	36901113	36902027
chr15	52478166	52478362
chr15	54952249	54952653
chr15	76517952	76519829
chr15	76598655	76598869
chr15	79145364	79152397
chr15	81174694	81175009
chr15	81350634	81350809
chr15	81577980	81578166
chr15	83036205	83060069
chr15	84756318	84756868
chr15	85625617	85626399
chr15	85652502	85654279
chr15	85669709	85672113
chr15	89310361	89310595
chr15	93115804	93115965
chr15	95746723	95747381
chr15	97741429	97756821
chr15	98990131	99006813
chr15	99314599	99318235
chr15	99596322	99596573
chr15	101046273	101047388
chr15	102942934	102943281
chr15	103170074	103170410
chr16	5306843	5307228
chr16	8531873	8547178
chr16	11063218	11063833
chr16	13424638	13424830
chr16	18582035	18582659
chr16	21187653	21187892
chr16	31499496	31510819
chr16	33934548	33934764
chr16	44487400	44487686
chr16	49803852	49804509
chr16	57303480	57304113
chr16	91574384	91575471
chr16	94302381	94303293
chr16	97165391	97166072
chr16	97272234	97272425
chr17	5377032	5378370
chr17	5429800	5431556
chr17	5614675	5615533
chr17	6172981	6173218
chr17	6490215	6490487
chr17	10675092	10675282
chr17	12265686	12267914
chr17	17234427	17235043
chr17	22081062	22081475
chr17	29667820	29668707
chr17	29759985	29760945
chr17	29791566	29801294
chr17	30111522	30111813
chr17	31604564	31604921
chr17	32117616	32122638
chr17	32161977	32162554
chr17	36315011	36315760
chr17	43973733	43975269
chr17	48022783	48024337
chr17	48031493	48032042
chr17	50426370	50428491
chr17	55976186	55977125
chr17	56011441	56023603
chr17	56112087	56112470
chr17	56148798	56149231
chr17	56465076	56472917
chr17	56894159	56909689
chr17	69075784	69076582
chr17	69120316	69121097
chr17	83275955	83277962
chr17	87468858	87481930
chr18	24085592	24086048
chr18	25590355	25591483
chr18	34088490	34094785
chr18	34116253	34119122
chr18	34679553	34679829
chr18	34988764	34989678
chr18	35019156	35034349
chr18	35857768	35879556
chr18	35886068	35890908
chr18	36017808	36018755
chr18	36320122	36320732
chr18	38080905	38098563
chr18	38141254	38159017
chr18	38170366	38192425
chr18	38252783	38252954
chr18	53473507	53473701
chr18	61643667	61644351
chr18	64981267	64982032
chr18	65075407	65076564
chr18	65558308	65567836
chr18	68156515	68158027
chr18	70565331	70565560
chr18	74061509	74062124
chr18	75554051	75556468
chr18	75982440	75984400
chr18	79093043	79093392
chr18	80295684	80296442
chr18	80548858	80549050
chr18	80567274	80567897
chr18	80608438	80609167
chr18	82679013	82679364
chr18	82798253	82799240
chr18	82867769	82872684
chr18	83399167	83400497
chr18	84217868	84219056
chr19	5483015	5483591
chr19	6123751	6124094
chr19	7270774	7283089
chr19	24137471	24137982
chr19	30095153	30097217
chr19	42409068	42411885
chr19	45012352	45012684
chr19	45079824	45080101
chr19	45287742	45303443
chr19	45540349	45542174
chr19	47017749	47020051
chr19	55662240	55662479
chr19	55851684	55852128
chr19	56472763	56475046
chr19	56686370	56688221
chr19	57647855	57648101
chr19	59166282	59166743
chr2	5097870	5098404
chr2	18608521	18609285
chr2	18975314	18975778
chr2	25228946	25229842
chr2	26296587	26300867
chr2	27565802	27574332
chr2	28517487	28530093
chr2	28727649	28728467
chr2	29194755	29195668
chr2	29565572	29566020
chr2	29572854	29574520
chr2	31700559	31701485
chr2	31799232	31807743
chr2	32311939	32313021
chr2	33170809	33170983
chr2	33869905	33883870
chr2	36077263	36077959
chr2	36090900	36091836
chr2	59313418	59314356
chr2	59736180	59738565
chr2	70568330	70568576
chr2	71581149	71581396
chr2	71690515	71691115
chr2	74656039	74656445
chr2	79459193	79460687
chr2	91078711	91079046
chr2	92529032	92530091
chr2	92804891	92813355
chr2	94152468	94152820
chr2	104207933	104208182
chr2	107519645	107520035
chr2	118711211	118711413
chr2	125731928	125732291
chr2	129584244	129588968
chr2	131177499	131177973
chr2	135855779	135856977
chr2	136753749	136753955
chr2	138265397	138266703
chr2	141416654	141417409
chr2	148902388	148902573
chr2	152167604	152168267
chr2	152913579	152914557
chr2	152943096	152943338
chr2	156406957	156408493
chr2	156847716	156848199
chr2	157353845	157354181
chr2	157418295	157418676
chr2	157442164	157489252
chr2	157691275	157692834
chr2	158176830	158186916
chr2	158379581	158379822
chr2	162899300	162899602
chr2	164938476	164939660
chr2	165253884	165254625
chr2	166290357	166291779
chr2	166929998	166930328
chr2	167155480	167156836
chr2	167843395	167843548
chr2	169588548	169588701
chr2	169780442	169781434
chr2	171985818	171987043
chr2	174289693	174289886
chr2	181487581	181488116
chr3	8717430	8717673
chr3	9456287	9456712
chr3	30592610	30595839
chr3	31213931	31214132
chr3	40531527	40531876
chr3	51156856	51157242
chr3	51915904	51916222
chr3	69520272	69520525
chr3	69764091	69764473
chr3	83127224	83128535
chr3	84460488	84462282
chr3	87565608	87566520
chr3	87997108	87997414
chr3	97255499	97256139
chr3	104967843	104968090
chr3	108511140	108511485
chr3	116891815	116891968
chr3	127853616	127854391
chr3	138464759	138464970
chr3	152928385	152930596
chr4	43519060	43519646
chr4	44664087	44664682
chr4	45415779	45442488
chr4	45505830	45515079
chr4	45526058	45526684
chr4	45654183	45655530
chr4	45753137	45761759
chr4	45767892	45775617
chr4	46304883	46305370
chr4	46506852	46507417
chr4	55650808	55651690
chr4	82532642	82533077
chr4	83549652	83549827
chr4	110050865	110052058
chr4	117379429	117381833
chr4	120148466	120149213
chr4	123686488	123690931
chr4	124292313	124292563
chr4	125189066	125204017
chr4	126155554	126156072
chr4	126296722	126297215
chr4	126619894	126620313
chr4	127000580	127006354
chr4	129047464	129053653
chr4	129112205	129113766
chr4	130743753	130744178
chr4	135565390	135568346
chr4	136147557	136148651
chr4	136702500	136702796
chr4	136981695	136983824
chr4	137044172	137044929
chr4	138596009	138598506
chr4	140297565	140297899
chr4	140707439	140707925
chr4	140714468	140714779
chr4	141033467	141034647
chr4	148767764	148769115
chr4	149562003	149577743
chr4	150033185	150033734
chr4	150556142	150572481
chr4	151170172	151171797
chr4	151654303	151657160
chr4	152343757	152372277
chr4	155233514	155236268
chr4	155522099	155522853
chr4	156077565	156078074
chr5	14039100	14039414
chr5	24623664	24624697
chr5	24639620	24639832
chr5	28387768	28387947
chr5	29467611	29468317
chr5	32132813	32134011
chr5	33895226	33895379
chr5	35814175	35814944
chr5	35984729	35986100
chr5	36313379	36314057
chr5	37103897	37108112
chr5	37162865	37163310
chr5	37769178	37769424
chr5	47985920	47986531
chr5	66340206	66345469
chr5	66996778	66997467
chr5	74791954	74792739
chr5	97935417	97935696
chr5	98185243	98186769
chr5	99906240	99906647
chr5	103854044	103856914
chr5	110398157	110418374
chr5	110518154	110518718
chr5	110580045	110581890
chr5	112049328	112050995
chr5	112394471	112395505
chr5	112493007	112493650
chr5	112546402	112553643
chr5	114428610	114428840
chr5	120301620	120302793
chr5	120699240	120699723
chr5	121936740	121939204
chr5	122798756	122800201
chr5	123316068	123316285
chr5	124943885	124944081
chr5	128809457	128810856
chr5	129195469	129197842
chr5	134680420	134681191
chr5	136396400	136396884
chr5	138997375	138998041
chr5	139694449	139695342
chr5	139911847	139913173
chr5	140093123	140094035
chr5	140238798	140239233
chr5	140256856	140257009
chr5	143373114	143373269
chr5	149031145	149031757
chr5	151056594	151056836
chr6	6005870	6006046
chr6	28215208	28215843
chr6	29169829	29171529
chr6	32795908	32798344
chr6	32837163	32838331
chr6	37895582	37896147
chr6	39255156	39257606
chr6	49118755	49119056
chr6	50423009	50423441
chr6	53545454	53545871
chr6	54761813	54762109
chr6	55061361	55061524
chr6	55158833	55160047
chr6	83368026	83369076
chr6	83867060	83867578
chr6	86582915	86586379
chr6	86839239	86839833
chr6	88189255	88190647
chr6	88752486	88752754
chr6	89280825	89283026
chr6	89290707	89292492
chr6	90728137	90737282
chr6	91000700	91004212
chr6	99865507	99865882
chr6	100163111	100163804
chr6	108810362	108810569
chr6	121498967	121499612
chr6	122801190	122802384
chr6	124899854	124908539
chr6	125004341	125004591
chr6	140483332	140484654
chr6	142788147	142788737
chr6	145713404	145713639
chr7	3700526	3700802
chr7	4130600	4132342
chr7	12802912	12804205
chr7	16033932	16034225
chr7	16133434	16134689
chr7	16680194	16680457
chr7	16899914	16900941
chr7	18872911	18873484
chr7	18921377	18921678
chr7	18957456	18958687
chr7	19473773	19474638
chr7	24365022	24365242
chr7	25008941	25015406
chr7	29307463	29322157
chr7	29363378	29364593
chr7	30181101	30181828
chr7	30373819	30374100
chr7	34109836	34110220
chr7	34798089	34800419
chr7	35416081	35416439
chr7	37553616	37554800
chr7	37841800	37843070
chr7	44356687	44361215
chr7	45899672	45899915
chr7	45915973	45918351
chr7	46492136	46492795
chr7	48137223	48138467
chr7	64021448	64022058
chr7	64769905	64771367
chr7	67528953	67529135
chr7	68127966	68133874
chr7	79721289	79721815
chr7	80962999	80963594
chr7	82174469	82175623
chr7	82743329	82744627
chr7	98489499	98490236
chr7	100479404	100479572
chr7	100721997	100724729
chr7	101974599	101974786
chr7	110083059	110084176
chr7	112415631	112417898
chr7	112883837	112884178
chr7	120722777	120723146
chr7	120830848	120831490
chr7	123273001	123273481
chr7	125639167	125643164
chr7	126276382	126290413
chr7	126762642	126763762
chr7	127674793	127676880
chr7	130129313	130129513
chr7	134660270	134660480
chr7	134770810	134776473
chr7	136209418	136210215
chr8	3644738	3646000
chr8	10097215	10097542
chr8	13194761	13195049
chr8	13594843	13595273
chr8	14605177	14605901
chr8	20557328	20558040
chr8	22508307	22509401
chr8	26780614	26780778
chr8	27206303	27206932
chr8	27361725	27362121
chr8	35243629	35243926
chr8	35708138	35708396
chr8	39153274	39153560
chr8	40617834	40619062
chr8	46151505	46152724
chr8	46561079	46561718
chr8	57741451	57741643
chr8	60658232	60658392
chr8	70245980	70246230
chr8	70868252	70870010
chr8	75194326	75195084
chr8	79561909	79562459
chr8	84072138	84077497
chr8	85119210	85120143
chr8	86585594	86585797
chr8	88499809	88500037
chr8	88626990	88628015
chr8	90869047	90882717
chr8	92359890	92360731
chr8	92460214	92460903
chr8	95358175	95360626
chr8	106507921	106508159
chr8	107980706	107981013
chr8	117314207	117344476
chr8	117410611	117410783
chr8	120208150	120208304
chr8	121334501	121335450
chr8	121717507	121718843
chr8	124442001	124442178
chr8	124775694	124786831
chr8	124921433	124921802
chr8	125368474	125376696
chr8	126566708	126567273
chr9	29306727	29307296
chr9	40390021	40399012
chr9	40756609	40758271
chr9	41890105	41891475
chr9	44492461	44493252
chr9	45517312	45518637
chr9	55430165	55430411
chr9	57243829	57244275
chr9	58002642	58011674
chr9	58435990	58450863
chr9	59723353	59723571
chr9	60025600	60025814
chr9	60521855	60522022
chr9	61965380	61965596
chr9	62447950	62453131
chr9	62488617	62533254
chr9	62539585	62555227
chr9	64066746	64067288
chr9	67632462	67634408
chr9	77655166	77655917
chr9	84253035	84253890
chr9	96725562	96727194
chr9	96825085	96839356
chr9	107298972	107299297
chr9	107520867	107527411
chr9	107593141	107594034
chr9	107901151	107901867
chr9	110159116	110159348
chr9	116919368	116919762
chr9	121415902	121416403
chr9	121819446	121819986
chr9	122569002	122569674
chr9	123924539	123925769
chrX	11734933	11735843
chrX	12086904	12091916
chrX	12122888	12140692
chrX	33505557	33505760
chrX	73914445	73915741
chrX	74249538	74250152
chrX	77431485	77434773
chrX	102166716	102167484
chrX	120292963	120293274
