# Supplementary material for: A subset of topologically associating domains fold into mesoscale core-periphery networks
Source: Sci Rep. 2019 Jul 2;9:9526. doi: 10.1038/s41598-019-45457-9 (PMC6606598; doi:10.1038/s41598-019-45457-9)
Supplement: Supplementary file 19 — Supplementary Table 20 [file 41598_2019_45457_MOESM19_ESM.xlsx]

## Sheet: Constitutive Enhancer Annots
#chr	start	end
chr1	12835375	12836613
chr1	35941214	35945432
chr1	39772598	39772927
chr1	51879132	51880385
chr1	52113393	52113800
chr1	72490256	72490409
chr1	88838764	88841027
chr1	89602899	89603059
chr1	90423993	90424625
chr1	90588130	90588361
chr1	91313029	91313959
chr1	91600731	91601259
chr1	119032924	119036744
chr1	132318148	132338632
chr1	132346045	132346750
chr1	133490962	133505718
chr1	133741804	133742881
chr1	134082869	134105611
chr1	136781595	136782816
chr1	151348738	151348991
chr1	153531680	153533716
chr1	153641368	153642717
chr1	160548352	160548892
chr1	168382363	168384833
chr1	170521123	170522088
chr1	172309824	172310203
chr1	175039637	175040238
chr1	177338485	177339307
chr1	182539099	182539472
chr1	189745145	189745557
chr10	18318235	18319389
chr10	22608158	22610210
chr10	37396935	37398518
chr10	43042542	43044588
chr10	45444979	45447035
chr10	53435229	53435731
chr10	70520147	70521008
chr10	84446693	84448090
chr10	87419398	87420065
chr10	117151962	117152594
chr10	126927064	126936392
chr11	23210899	23211549
chr11	28339369	28340048
chr11	43548096	43548499
chr11	50108513	50108699
chr11	50719436	50720130
chr11	53182987	53183253
chr11	59707548	59708995
chr11	59731647	59732142
chr11	60127419	60128067
chr11	62967003	62967627
chr11	70776930	70777311
chr11	71718853	71719564
chr11	75340283	75341120
chr11	79237872	79239270
chr11	88118177	88124229
chr11	88480960	88490362
chr11	89101116	89101291
chr11	95645392	95645886
chr11	101477196	101485922
chr11	107683001	107684608
chr11	113438947	113440626
chr11	118423694	118423994
chr12	3833894	3834777
chr12	3942197	3942441
chr12	8899181	8900073
chr12	16135735	16136326
chr12	27080894	27084734
chr12	27136251	27156273
chr12	32292080	32292322
chr12	33057298	33057831
chr12	54364469	54365009
chr12	80060187	80065509
chr12	80139025	80139231
chr12	80792854	80793132
chr12	81009900	81010459
chr12	85485525	85486527
chr12	94185977	94186156
chr12	100282354	100282927
chr12	105973154	105974652
chr12	106829426	106829644
chr12	111087871	111089513
chr12	111162033	111163245
chr12	111680488	111705444
chr12	117039432	117040237
chr12	118854693	118855286
chr13	3877305	3878241
chr13	9757894	9758139
chr13	12072272	12073547
chr13	12503060	12503349
chr13	21408280	21408933
chr13	28756898	28758772
chr13	37561943	37562404
chr13	45809995	45810672
chr13	48227171	48228437
chr13	48324551	48325006
chr13	51916813	51921944
chr13	58495165	58496217
chr13	60684133	60684547
chr13	63496689	63497278
chr13	63567560	63573327
chr13	64080638	64082246
chr13	72631011	72631995
chr13	74390382	74390811
chr13	84284886	84286184
chr13	91178322	91180008
chr13	91369782	91373380
chr13	99119848	99120348
chr13	99607399	99613047
chr13	107846802	107847465
chr14	25370506	25379621
chr14	27229975	27231170
chr14	33657485	33657919
chr14	41004089	41004789
chr14	54996914	54997707
chr14	59203965	59206452
chr14	70241161	70242033
chr14	70261915	70262195
chr14	73313034	73313701
chr14	73445581	73446374
chr14	75767875	75768028
chr14	117929949	117931820
chr14	120354983	120356338
chr15	12479005	12481505
chr15	50817719	50818131
chr15	59154425	59155240
chr15	59187086	59188975
chr15	59196940	59198508
chr15	64151978	64153629
chr15	79192870	79194071
chr15	82140839	82142127
chr15	83223338	83224092
chr15	85555608	85556361
chr15	93227121	93227796
chr15	96524510	96524900
chr15	101772331	101773447
chr15	102051913	102052655
chr16	7051165	7051501
chr16	18685976	18687490
chr16	24475306	24475948
chr16	37683219	37686392
chr16	42779627	42783318
chr16	43572904	43576199
chr16	50699304	50701286
chr16	90520561	90524482
chr17	6399035	6400313
chr17	6684879	6685723
chr17	6859819	6861910
chr17	12790459	12791935
chr17	13542410	13542807
chr17	15380531	15381571
chr17	24557141	24559702
chr17	26501771	26505506
chr17	29354743	29357588
chr17	34641021	34641661
chr17	35258040	35258465
chr17	45863704	45874895
chr17	47595866	47596247
chr17	63849336	63850335
chr17	67629033	67629414
chr17	69421812	69423355
chr17	70794330	70794982
chr17	74264512	74265433
chr17	85485333	85486970
chr17	86444525	86445424
chr18	5159426	5163772
chr18	13031544	13032633
chr18	36117599	36118793
chr18	37876754	37884385
chr18	38406188	38407195
chr18	38494951	38495119
chr18	38742575	38743227
chr18	54820196	54830409
chr18	60908686	60909870
chr18	61331526	61331899
chr18	63863471	63864719
chr18	65512534	65531830
chr18	65577093	65577620
chr18	76336234	76336446
chr18	78981848	78985085
chr18	79105742	79107286
chr18	81251719	81253063
chr18	82643026	82643179
chr19	4257260	4258216
chr19	6569012	6569620
chr19	16168055	16169250
chr19	21630860	21631443
chr19	27904286	27905048
chr19	33222506	33222759
chr19	40241030	40241269
chr19	41761821	41769133
chr19	43614501	43617393
chr19	53830057	53831354
chr19	55121182	55124051
chr19	55953466	55953915
chr19	56997000	56997983
chr2	13370173	13372998
chr2	18031435	18034104
chr2	19276019	19276396
chr2	24521044	24522121
chr2	25465718	25466241
chr2	27895776	27896051
chr2	29944905	29945366
chr2	72499241	72499496
chr2	72865834	72866241
chr2	76069806	76071174
chr2	92742237	92744130
chr2	101905589	101906258
chr2	118519943	118520924
chr2	119415425	119415637
chr2	126938296	126938591
chr2	128132848	128140483
chr2	131931875	131934005
chr2	142334014	142335342
chr2	146290327	146291423
chr2	152405344	152412898
chr2	157570026	157570832
chr2	160451158	160452444
chr2	161177363	161178303
chr2	165323331	165324477
chr2	166281005	166282049
chr2	170343608	170346439
chr2	174917004	174919103
chr2	178257012	178257243
chr2	180346764	180347243
chr2	181042019	181044271
chr2	181071743	181072047
chr3	14381721	14381923
chr3	21891693	21893996
chr3	25127999	25128237
chr3	52043507	52047866
chr3	65586540	65587134
chr3	89196034	89196644
chr3	90375664	90376176
chr3	94821145	94821848
chr3	100768330	100768669
chr3	102081471	102083863
chr3	104541612	104542250
chr3	107740236	107741692
chr3	127124641	127124864
chr3	129535669	129537007
chr3	137752739	137753604
chr3	152111484	152111662
chr3	153241928	153243621
chr4	8908595	8913959
chr4	10905209	10905780
chr4	21688519	21689019
chr4	32195645	32196899
chr4	41615645	41632449
chr4	45795512	45795729
chr4	48821990	48822645
chr4	53797106	53798054
chr4	54601613	54602501
chr4	83500492	83501512
chr4	95683905	95686512
chr4	100886017	100887217
chr4	107687998	107688820
chr4	108059636	108060447
chr4	108358572	108368009
chr4	119614214	119614501
chr4	122998808	123005686
chr4	123571848	123573589
chr4	123676879	123678246
chr4	124275910	124278374
chr4	126627060	126627906
chr4	128733472	128742697
chr4	128810536	128812166
chr4	145066747	145067430
chr4	150396463	150398509
chr4	153293211	153293428
chr4	154594100	154604672
chr5	24455432	24455956
chr5	28065728	28067150
chr5	31942002	31942679
chr5	33511290	33512924
chr5	35916294	35922072
chr5	37364943	37366997
chr5	38307751	38307904
chr5	92904150	92906353
chr5	93098208	93098480
chr5	98167085	98168415
chr5	99649036	99649928
chr5	108001158	108001481
chr5	111574349	111579372
chr5	113903521	113903674
chr5	114859132	114859677
chr5	115431729	115455066
chr5	122653214	122654945
chr5	125392286	125395374
chr5	128482601	128483734
chr5	130314442	130314628
chr5	131177210	131178187
chr5	134466097	134468302
chr5	140549106	140550038
chr5	148633057	148633513
chr5	149352982	149353888
chr5	149428111	149429242
chr6	7941691	7942923
chr6	8658962	8662538
chr6	29435844	29436932
chr6	30299965	30301578
chr6	30526330	30528407
chr6	31096255	31096836
chr6	37714362	37715039
chr6	56568590	56569026
chr6	86211012	86211881
chr6	90702884	90704334
chr6	93816274	93821320
chr6	97666394	97667645
chr6	112943956	112944123
chr6	114173833	114174800
chr6	114724310	114725453
chr6	115538765	115539647
chr6	120604363	120604690
chr6	125330690	125331129
chr6	127853961	127854449
chr6	128754097	128767396
chr6	134156101	134156520
chr6	135332932	135333085
chr6	135628525	135629553
chr6	136930598	136931419
chr6	137764886	137765059
chr7	6398302	6399009
chr7	27735200	27736193
chr7	37213900	37214749
chr7	39544375	39545030
chr7	43920096	43920475
chr7	46586871	46587895
chr7	48995247	48996095
chr7	49545049	49545423
chr7	64326558	64327849
chr7	73424332	73425514
chr7	73552868	73562069
chr7	83813707	83814280
chr7	96152130	96153805
chr7	99154645	99156037
chr7	100590709	100591645
chr7	100942204	100945043
chr7	110671171	110671788
chr7	112502803	112503840
chr7	112741586	112744066
chr7	118992211	118992998
chr7	120865324	120866157
chr7	122404440	122406633
chr7	123093812	123099159
chr7	126628384	126628642
chr7	132242222	132250327
chr7	132262037	132264694
chr7	132806897	132810585
chr7	139528414	139528935
chr7	142637138	142637625
chr8	4192237	4193826
chr8	8487216	8490761
chr8	8619908	8620624
chr8	10200216	10201294
chr8	10865200	10865548
chr8	13622288	13625735
chr8	24152448	24153664
chr8	25514218	25515470
chr8	27167494	27167742
chr8	34472283	34472737
chr8	45874914	45875657
chr8	46769589	46769967
chr8	47332848	47349548
chr8	48177509	48181340
chr8	48842725	48843931
chr8	61514868	61518392
chr8	70470047	70470200
chr8	90670034	90671646
chr8	109436791	109437653
chr8	119653782	119654039
chr8	119660929	119661183
chr8	122080395	122080548
chr8	123783713	123783913
chr8	126600895	126616100
chr8	126819379	126830149
chr9	50005709	50006561
chr9	61871427	61873398
chr9	62166047	62166930
chr9	63132114	63133556
chr9	64084684	64085500
chr9	65108631	65111084
chr9	65550750	65551364
chr9	75260944	75264529
chr9	77909809	77911694
chr9	97012373	97013711
chr9	115604673	115605518
chr9	117163084	117163499
chr9	118987805	118988042
chr9	119980810	119981984
chrX	12857308	12860586
chrX	99285902	99286122
chrX	152972801	152975429
chrX	161996257	161999066
