# Supplementary material for: A subset of topologically associating domains fold into mesoscale core-periphery networks
Source: Sci Rep. 2019 Jul 2;9:9526. doi: 10.1038/s41598-019-45457-9 (PMC6606598; doi:10.1038/s41598-019-45457-9)
Supplement: Supplementary file 20 — Supplementary Table 21 [file 41598_2019_45457_MOESM20_ESM.xlsx]

## Sheet: Unclassified Enhancer Annots
#chr	start	end
chr1	5229090	5233594
chr1	7307997	7314232
chr1	8935777	8948376
chr1	9951580	9954321
chr1	11461941	11467151
chr1	13052232	13058611
chr1	13253866	13259654
chr1	13628943	13633112
chr1	14220112	14226916
chr1	14739714	14742985
chr1	15813487	15820629
chr1	20428375	20432346
chr1	20921915	20922407
chr1	30639283	30640712
chr1	33799179	33803243
chr1	33925360	33932195
chr1	34164149	34169343
chr1	34200997	34202815
chr1	34233755	34236693
chr1	35214753	35221347
chr1	35866824	35875056
chr1	35981140	35983155
chr1	36884493	36887416
chr1	36957365	36963410
chr1	37041320	37051764
chr1	38058623	38068686
chr1	38389305	38396136
chr1	39399292	39405433
chr1	39450383	39456750
chr1	39859443	39867864
chr1	39935576	39953093
chr1	47298002	47298543
chr1	54481307	54484958
chr1	54578104	54587378
chr1	54607338	54610382
chr1	54706947	54713724
chr1	57329724	57334121
chr1	57607213	57614029
chr1	59322137	59333699
chr1	59387702	59395615
chr1	59458941	59465568
chr1	62678998	62683339
chr1	62777385	62787718
chr1	63450034	63459000
chr1	63472828	63475741
chr1	63533517	63540338
chr1	66359270	66360034
chr1	71609155	71615030
chr1	72372185	72378685
chr1	72428638	72433554
chr1	72587549	72593891
chr1	72764615	72770440
chr1	72790354	72797748
chr1	73825985	73830666
chr1	73962657	73968305
chr1	74027494	74037342
chr1	74803268	74807266
chr1	75388180	75394092
chr1	75482614	75500156
chr1	75581598	75613668
chr1	80218006	80221770
chr1	82354314	82364897
chr1	84066853	84067535
chr1	84585677	84592861
chr1	84611554	84622154
chr1	86214431	86217162
chr1	87297574	87301083
chr1	87309043	87314492
chr1	87661723	87672960
chr1	87680821	87690603
chr1	87709789	87714703
chr1	87764471	87766839
chr1	88454284	88473318
chr1	88795503	88813931
chr1	89440968	89444233
chr1	89895676	89900376
chr1	90896388	90900638
chr1	91038506	91044432
chr1	91342482	91345674
chr1	91544137	91548071
chr1	91962870	91969483
chr1	91988522	91993963
chr1	92676590	92677300
chr1	92698967	92701946
chr1	93206433	93214905
chr1	93604185	93607711
chr1	93881898	93884393
chr1	93966688	93971762
chr1	105993439	105998661
chr1	118397877	118402923
chr1	118410971	118414459
chr1	119001522	119008230
chr1	119119612	119126092
chr1	119451469	119454323
chr1	119902830	119907490
chr1	120111694	120118721
chr1	121452105	121463206
chr1	127228403	127235130
chr1	127661066	127667349
chr1	128095335	128099263
chr1	131913421	131917726
chr1	131977891	131981591
chr1	132231576	132239049
chr1	132758966	132766524
chr1	133275030	133277410
chr1	133329419	133331574
chr1	133520942	133521408
chr1	133911798	133918122
chr1	134152583	134153416
chr1	134210811	134219894
chr1	134266302	134274139
chr1	134590872	134596805
chr1	134625162	134631161
chr1	134704563	134706370
chr1	134713138	134719946
chr1	135358665	135369383
chr1	135572120	135580150
chr1	135615201	135622029
chr1	135694207	135699440
chr1	136102903	136105960
chr1	136215847	136225500
chr1	136482396	136491566
chr1	136555149	136558203
chr1	136638114	136646919
chr1	136728412	136738403
chr1	139461204	139461887
chr1	151080551	151087714
chr1	151467349	151473225
chr1	151680360	151686804
chr1	151846171	151852928
chr1	151926033	151930555
chr1	151993756	151998285
chr1	152076727	152077497
chr1	153048180	153063230
chr1	153216802	153228009
chr1	153241812	153251281
chr1	153262359	153279505
chr1	153286064	153293504
chr1	153316333	153330515
chr1	153588098	153591401
chr1	153726498	153733569
chr1	154994055	155000088
chr1	155239320	155244881
chr1	156180045	156184291
chr1	156748445	156755051
chr1	158547785	158554442
chr1	159388523	159393323
chr1	159413339	159419408
chr1	159533073	159536078
chr1	159545531	159558367
chr1	159578491	159584623
chr1	159590785	159594916
chr1	159670600	159676759
chr1	164362157	164362823
chr1	164406658	164407273
chr1	164461182	164475201
chr1	165657303	165663557
chr1	165865000	165865605
chr1	166328281	166331005
chr1	167104787	167109786
chr1	167295858	167300192
chr1	168163672	168170176
chr1	168241772	168247424
chr1	168473813	168476709
chr1	171188442	171193665
chr1	171256264	171263794
chr1	171441796	171442503
chr1	171453062	171457146
chr1	175410024	175410561
chr1	175887835	175893603
chr1	175901274	175904022
chr1	177753751	177756060
chr1	177805059	177808634
chr1	178917642	178920155
chr1	179440969	179446881
chr1	179598650	179608178
chr1	179628924	179629481
chr1	180277367	180289681
chr1	180312453	180320046
chr1	180384525	180390770
chr1	180547456	180554204
chr1	180855761	180865845
chr1	180909374	180912137
chr1	180955831	180965831
chr1	181896250	181901134
chr1	181912135	181922439
chr1	182612472	182619202
chr1	182792314	182797635
chr1	184851333	184851993
chr1	184965628	184973047
chr1	185481785	185489466
chr1	186182467	186189626
chr1	186728628	186736308
chr1	186977091	186988269
chr1	187300614	187306965
chr1	188865306	188872271
chr1	189768272	189783733
chr1	189858391	189870133
chr1	189902012	189902645
chr1	191616574	191624971
chr1	192512354	192522741
chr1	192785583	192799664
chr1	193106379	193112268
chr1	193538624	193542562
chr1	193583869	193590702
chr1	193785169	193795339
chr1	193891009	193897307
chr1	194208160	194215791
chr1	194706720	194712708
chr10	4036751	4064592
chr10	8725157	8729576
chr10	8861258	8866505
chr10	8956045	8962130
chr10	11776354	11781120
chr10	12848745	12854229
chr10	18445495	18458065
chr10	20153033	20167191
chr10	21074809	21083511
chr10	21745483	21758397
chr10	24158534	24165192
chr10	24585452	24592593
chr10	25268855	25275637
chr10	25314245	25319821
chr10	31528610	31533494
chr10	36917791	36924816
chr10	39165831	39182632
chr10	39222284	39233574
chr10	39417083	39427564
chr10	40237369	40240174
chr10	40832195	40845878
chr10	41931827	41935078
chr10	42925297	42930688
chr10	42962357	42970628
chr10	43125467	43129136
chr10	43252467	43256200
chr10	43886673	43896486
chr10	43938431	43949826
chr10	44325688	44336406
chr10	44348424	44357663
chr10	44478115	44483789
chr10	45146910	45158276
chr10	46015697	46016354
chr10	46691697	46697961
chr10	49905704	49909523
chr10	51220730	51221120
chr10	53746585	53747268
chr10	59296146	59301961
chr10	59741485	59744277
chr10	59792774	59800822
chr10	59819168	59829028
chr10	60062456	60063068
chr10	60553509	60559015
chr10	60577038	60585787
chr10	60686797	60691925
chr10	60941414	60958273
chr10	60977932	60985386
chr10	60997393	61007465
chr10	61491927	61496533
chr10	61505701	61506326
chr10	61580122	61592076
chr10	61661818	61670880
chr10	62261083	62261604
chr10	62269415	62271798
chr10	62590837	62597000
chr10	62982518	62993870
chr10	64083883	64086573
chr10	66897101	66902169
chr10	67043678	67049324
chr10	67997885	68009575
chr10	68060659	68075127
chr10	68249609	68254240
chr10	69312026	69348162
chr10	69364991	69372882
chr10	69858592	69866231
chr10	69937364	69943178
chr10	69957445	69962987
chr10	70155495	70170199
chr10	70189078	70190363
chr10	70287684	70297185
chr10	70733664	70741235
chr10	70799761	70806959
chr10	70833196	70847489
chr10	70901312	70907050
chr10	71734917	71738903
chr10	75116539	75119676
chr10	75224222	75230364
chr10	75437998	75444845
chr10	75703920	75711034
chr10	75739490	75744748
chr10	75896576	75903762
chr10	76117838	76120576
chr10	76419829	76433412
chr10	76499540	76506471
chr10	76536925	76537434
chr10	76809097	76819857
chr10	76964129	76968890
chr10	77059965	77064261
chr10	77074333	77081095
chr10	78059629	78065022
chr10	78096126	78101644
chr10	78451773	78461846
chr10	79695908	79701779
chr10	79895205	79903328
chr10	80185688	80222030
chr10	80377784	80382569
chr10	80401816	80403253
chr10	80441587	80441994
chr10	80848503	80852728
chr10	83036827	83049543
chr10	83056329	83067590
chr10	83130223	83135282
chr10	83557991	83562926
chr10	83601214	83604189
chr10	83688032	83692170
chr10	83805311	83807401
chr10	84056249	84061342
chr10	84640442	84647165
chr10	85139649	85146572
chr10	85466431	85482902
chr10	86334304	86340115
chr10	86727533	86733747
chr10	89469338	89471367
chr10	91136983	91143794
chr10	93247556	93261656
chr10	94520443	94524011
chr10	95688967	95696171
chr10	96747307	96756862
chr10	108679921	108691380
chr10	109796880	109802802
chr10	110795831	110800648
chr10	111408096	111413278
chr10	111419610	111422903
chr10	111483216	111490865
chr10	116731322	116733120
chr10	116801244	116811070
chr10	117130191	117134302
chr10	117203533	117209682
chr10	117689338	117707026
chr10	117738438	117743901
chr10	117751371	117755730
chr10	117762308	117788183
chr10	117909745	117916507
chr10	117981529	117983184
chr10	118158405	118169825
chr10	119107530	119115075
chr10	119123891	119131095
chr10	119823836	119831653
chr10	120131614	120137638
chr10	120230904	120234017
chr10	120954466	120962009
chr10	121385747	121390920
chr10	121615164	121621544
chr10	121775489	121781679
chr10	122792257	122794900
chr10	122802239	122807735
chr10	122815177	122822068
chr10	126522007	126526886
chr10	126659752	126665090
chr10	127128982	127135426
chr10	128038366	128045169
chr10	128098836	128111662
chr10	128347449	128353209
chr10	128393602	128398284
chr10	128504592	128509399
chr11	3143721	3150932
chr11	3252932	3255424
chr11	4910854	4916204
chr11	4996798	4998359
chr11	5104101	5115675
chr11	5314129	5326196
chr11	5530800	5539675
chr11	5829162	5834243
chr11	6107641	6112799
chr11	6349008	6357120
chr11	6554440	6557135
chr11	6580183	6600827
chr11	7750391	7751945
chr11	11812224	11815358
chr11	11844370	11856420
chr11	12424328	12427038
chr11	18151647	18152445
chr11	18912496	18917366
chr11	20206303	20206998
chr11	20556808	20561644
chr11	20911904	20915605
chr11	21168836	21174738
chr11	22560194	22564997
chr11	22742368	22744343
chr11	23120980	23124856
chr11	24106152	24113445
chr11	25644336	25645015
chr11	30114758	30121692
chr11	30176429	30196139
chr11	30784510	30799056
chr11	31796073	31818294
chr11	32232783	32243734
chr11	33078125	33078683
chr11	33118073	33123170
chr11	33738511	33742340
chr11	34223128	34229480
chr11	34431212	34437202
chr11	35006183	35013194
chr11	35585005	35587598
chr11	35595181	35601977
chr11	35875302	35878900
chr11	35922211	35936275
chr11	35972186	35977458
chr11	36150673	36153701
chr11	37809646	37810282
chr11	40685064	40687516
chr11	40736911	40742047
chr11	43512256	43516821
chr11	43559887	43575923
chr11	44654757	44664127
chr11	44740253	44747876
chr11	44900268	44904078
chr11	45921217	45932978
chr11	50487348	50493269
chr11	51593559	51602681
chr11	52400067	52409017
chr11	52616430	52620386
chr11	52641778	52648536
chr11	52654541	52661440
chr11	52691507	52695606
chr11	53328505	53335801
chr11	53748655	53756772
chr11	53840349	53846089
chr11	54731539	54745201
chr11	57402427	57408527
chr11	57465333	57467840
chr11	57542215	57567534
chr11	57600811	57605660
chr11	57719020	57726483
chr11	57740520	57767222
chr11	57773438	57777737
chr11	57809161	57820576
chr11	58017201	58042702
chr11	58049364	58062647
chr11	58121528	58126702
chr11	58986232	58994475
chr11	59212684	59218806
chr11	59325427	59331304
chr11	59934010	59941421
chr11	60008957	60012199
chr11	60460751	60464601
chr11	60863371	60876934
chr11	61159979	61168170
chr11	61248783	61252218
chr11	61447466	61449914
chr11	61528859	61546523
chr11	61577084	61577653
chr11	61702020	61707886
chr11	62366950	62373487
chr11	62640164	62643959
chr11	62750589	62757195
chr11	62873594	62876150
chr11	62887498	62891809
chr11	64396322	64400739
chr11	68202272	68207627
chr11	68244276	68250386
chr11	68390713	68400699
chr11	68492644	68494701
chr11	68779934	68792062
chr11	69906625	69911883
chr11	70577806	70585699
chr11	72477324	72482832
chr11	72496954	72503771
chr11	72975165	72980581
chr11	73026939	73031426
chr11	74669862	74675429
chr11	74870911	74882231
chr11	75245582	75282111
chr11	75306027	75319126
chr11	75441755	75445750
chr11	75489798	75502707
chr11	75590255	75594705
chr11	75833086	75836574
chr11	76436890	76442347
chr11	76523129	76532406
chr11	76543339	76546355
chr11	76695559	76700487
chr11	76730027	76735707
chr11	78002207	78002663
chr11	78123132	78127081
chr11	78268380	78273805
chr11	78968139	78978797
chr11	79044959	79055063
chr11	79116300	79119335
chr11	79196825	79201451
chr11	79686419	79691218
chr11	79697641	79702627
chr11	79729582	79739363
chr11	80562829	80567144
chr11	81497374	81501859
chr11	82597826	82609534
chr11	82800181	82825729
chr11	82876063	82887034
chr11	83349167	83353112
chr11	83994063	83999726
chr11	84269287	84286862
chr11	84369502	84383748
chr11	84396584	84403504
chr11	84578631	84593260
chr11	84690233	84714816
chr11	85837254	85849195
chr11	87683217	87686623
chr11	87731299	87734348
chr11	87860780	87869235
chr11	88215394	88216769
chr11	88639059	88646117
chr11	88802861	88809447
chr11	88873257	88883347
chr11	89578911	89579581
chr11	94047452	94057652
chr11	94225905	94238767
chr11	94424282	94433710
chr11	94558897	94559559
chr11	94567380	94573278
chr11	94591692	94597005
chr11	95015977	95034372
chr11	95123573	95138681
chr11	95284979	95288133
chr11	95294462	95307786
chr11	95519615	95525110
chr11	95565260	95581075
chr11	97098953	97102130
chr11	97175657	97182129
chr11	97196945	97218651
chr11	97531640	97547195
chr11	97635575	97642040
chr11	97728953	97733082
chr11	98136219	98138194
chr11	98283904	98288157
chr11	98360391	98379829
chr11	100307438	100314923
chr11	100420317	100436184
chr11	100952018	100959266
chr11	101110550	101116253
chr11	101126152	101130662
chr11	101138356	101149718
chr11	101408089	101411335
chr11	101815134	101821164
chr11	101977800	101982100
chr11	102492401	102494442
chr11	102632825	102638991
chr11	102908698	102914428
chr11	102948538	102958075
chr11	103880005	103885278
chr11	103936279	103941535
chr11	104006625	104013572
chr11	104108118	104108826
chr11	104328957	104335594
chr11	104618792	104625400
chr11	105523736	105532547
chr11	106603185	106610138
chr11	107060469	107062770
chr11	107317604	107326515
chr11	107572394	107586800
chr11	108243278	108244411
chr11	108885353	108891840
chr11	108928486	108935259
chr11	109091552	109098253
chr11	109217915	109225722
chr11	109320368	109331299
chr11	109667462	109670895
chr11	113100796	113105584
chr11	113143868	113148297
chr11	113378650	113383072
chr11	113390453	113406899
chr11	113487748	113501600
chr11	113536770	113542723
chr11	113715270	113726290
chr11	113903062	113909614
chr11	113922146	113932538
chr11	113981484	113993357
chr11	114006130	114019732
chr11	114119226	114122691
chr11	114171227	114178682
chr11	114185586	114194766
chr11	114284055	114300599
chr11	114781032	114792340
chr11	115570034	115580946
chr11	115594284	115600778
chr11	115664165	115694457
chr11	116184394	116186717
chr11	116418247	116420265
chr11	116459673	116487755
chr11	116498667	116504918
chr11	116555885	116560037
chr11	116680049	116691364
chr11	117027745	117036471
chr11	117059112	117073148
chr11	117185565	117191320
chr11	117204224	117212283
chr11	117693959	117717387
chr11	118297050	118303806
chr11	118524327	118530958
chr11	118846965	118863846
chr11	119176513	119198931
chr11	119523929	119532174
chr11	119759663	119770827
chr11	119817020	119819109
chr11	119836752	119857066
chr11	119871016	119877371
chr11	119947653	119957148
chr11	119967706	119970968
chr11	120019823	120030566
chr11	120382155	120387670
chr11	120421489	120424589
chr11	120518181	120520272
chr11	120829561	120834749
chr11	121282953	121285903
chr11	121304808	121308907
chr11	121543686	121549939
chr12	3405564	3405973
chr12	3591568	3606367
chr12	3724859	3733720
chr12	3849609	3856499
chr12	3899638	3910836
chr12	4086175	4090570
chr12	4697141	4705955
chr12	4911592	4915225
chr12	5136259	5144267
chr12	7250144	7251101
chr12	8282525	8285417
chr12	12708846	12716686
chr12	13100597	13105763
chr12	16532674	16541052
chr12	16552574	16583188
chr12	17291753	17297741
chr12	17575340	17584275
chr12	17699590	17703332
chr12	19288492	19292562
chr12	21198310	21204826
chr12	24633331	24647877
chr12	24654262	24660339
chr12	24746522	24750221
chr12	24872380	24877834
chr12	24928268	24933697
chr12	26333633	26339503
chr12	26842775	26850719
chr12	27491965	27503809
chr12	27959895	27963326
chr12	28055176	28060546
chr12	31252822	31255316
chr12	32009252	32015686
chr12	32921653	32926944
chr12	33065808	33073295
chr12	33162771	33166845
chr12	39735578	39743074
chr12	40459627	40463234
chr12	40836770	40837246
chr12	41053610	41054279
chr12	41726878	41731700
chr12	41841424	41841946
chr12	44532619	44536478
chr12	50969581	50974628
chr12	51693960	51709557
chr12	51729086	51736706
chr12	53794874	53795522
chr12	53826902	53832936
chr12	54065300	54069032
chr12	54676560	54687091
chr12	54805690	54807575
chr12	55433206	55456924
chr12	55528399	55538856
chr12	55622896	55626920
chr12	56295831	56302177
chr12	69728847	69730988
chr12	70981515	70982299
chr12	71140235	71146661
chr12	71429316	71434357
chr12	71508590	71513153
chr12	71702378	71707621
chr12	71855792	71860975
chr12	72007818	72014945
chr12	72298235	72304086
chr12	72769506	72774325
chr12	73694914	73700168
chr12	73715887	73720774
chr12	75721832	75727756
chr12	76278804	76296442
chr12	76535595	76541894
chr12	77130130	77134225
chr12	77188803	77191118
chr12	77775489	77778030
chr12	77784104	77790200
chr12	77962231	77962752
chr12	79048932	79061220
chr12	79503705	79507650
chr12	79891162	79898695
chr12	79944467	79949282
chr12	80811829	80817492
chr12	81683337	81690468
chr12	81802663	81807765
chr12	82412253	82412979
chr12	85145189	85145862
chr12	85812750	85819646
chr12	86210825	86217189
chr12	86271646	86277724
chr12	86328365	86337479
chr12	86760989	86761509
chr12	86956217	86978200
chr12	87002035	87011155
chr12	87418828	87435349
chr12	88832322	88836291
chr12	89036031	89042150
chr12	91757892	91758374
chr12	92240220	92247466
chr12	98774647	98775159
chr12	99148720	99154260
chr12	99230871	99232726
chr12	100405952	100407539
chr12	102389818	102397670
chr12	102412706	102420033
chr12	102504629	102511740
chr12	102762700	102764613
chr12	103321082	103325563
chr12	104377506	104383351
chr12	104812354	104817951
chr12	105019651	105022545
chr12	105093420	105100444
chr12	105574507	105584953
chr12	105695978	105699477
chr12	105855134	105862821
chr12	105869779	105876642
chr12	106040396	106046916
chr12	106116797	106130856
chr12	107883103	107890161
chr12	108443570	108445437
chr12	108814157	108819701
chr12	108927539	108939869
chr12	109552799	109561353
chr12	109973227	109976287
chr12	110759939	110761918
chr12	110870888	110874026
chr12	111113829	111118105
chr12	111244996	111245529
chr12	111329760	111340235
chr12	111348096	111360887
chr12	111367289	111371384
chr12	111429483	111435433
chr12	111474762	111481700
chr12	111555768	111563127
chr12	111818489	111828915
chr12	112112138	112118236
chr12	112264567	112294096
chr12	112371857	112379250
chr12	112388697	112396763
chr12	112425293	112430367
chr12	112570200	112577335
chr12	112869883	112878094
chr12	113028338	113033139
chr12	113220198	113223194
chr12	116838525	116847120
chr12	116941548	116959847
chr12	117240136	117246351
chr12	117708791	117713905
chr12	117786801	117788919
chr12	118836469	118843469
chr13	5724426	5729887
chr13	5802091	5804565
chr13	8992400	8993226
chr13	9179967	9191527
chr13	11272998	11279679
chr13	11911427	11918618
chr13	12473654	12478280
chr13	12710083	12716304
chr13	13857256	13862591
chr13	13981885	13989878
chr13	15498572	15505271
chr13	15512100	15520792
chr13	19365209	19372631
chr13	20049701	20055938
chr13	20288537	20292142
chr13	20402226	20410287
chr13	20430569	20441112
chr13	20507215	20513201
chr13	24062913	24065838
chr13	25722624	25729715
chr13	28629343	28640042
chr13	28839207	28848151
chr13	29326755	29333020
chr13	34118654	34126568
chr13	34669926	34677192
chr13	37985865	37986339
chr13	38157905	38163020
chr13	43232147	43242331
chr13	43492677	43504083
chr13	43525014	43538266
chr13	43932703	43938991
chr13	43945961	43950308
chr13	44020967	44027186
chr13	44222392	44232072
chr13	44374995	44383509
chr13	44848188	44855150
chr13	44933847	44952484
chr13	45413886	45419700
chr13	45526379	45531523
chr13	46006256	46024902
chr13	46810325	46819836
chr13	46881216	46885356
chr13	46942817	46951781
chr13	47053858	47056325
chr13	48763716	48768334
chr13	48897650	48903916
chr13	49038236	49051507
chr13	49211371	49213801
chr13	49442891	49443695
chr13	49701969	49719034
chr13	49725084	49731682
chr13	49762541	49769267
chr13	50425696	50432374
chr13	51090410	51096168
chr13	51105436	51109969
chr13	51574075	51581530
chr13	51610722	51618052
chr13	51702541	51711485
chr13	51771492	51779819
chr13	51879072	51884123
chr13	52108267	52114698
chr13	52353132	52359277
chr13	52811714	52819488
chr13	52847297	52868328
chr13	54264197	54269986
chr13	54855041	54864105
chr13	54987238	54997610
chr13	55004856	55012338
chr13	55125521	55130769
chr13	55603800	55609614
chr13	55640569	55642988
chr13	55893264	55899874
chr13	56647750	56658780
chr13	57055057	57061645
chr13	57139807	57146120
chr13	57308120	57316975
chr13	57547539	57554285
chr13	57605080	57611814
chr13	57732912	57740566
chr13	57853124	57858770
chr13	58002340	58007609
chr13	58063692	58067350
chr13	58534312	58537994
chr13	58921016	58934025
chr13	58953424	58972746
chr13	59073497	59084135
chr13	59503034	59509979
chr13	59626701	59634099
chr13	63330364	63336515
chr13	64250742	64258932
chr13	69498390	69502782
chr13	69984313	69991903
chr13	70165977	70168841
chr13	70621347	70626429
chr13	73322194	73325839
chr13	73809910	73814429
chr13	74522073	74534496
chr13	75793445	75797971
chr13	84399087	84404896
chr13	85033027	85036742
chr13	85920790	85927583
chr13	91421158	91431694
chr13	94158960	94165112
chr13	94242356	94242893
chr13	94498521	94499242
chr13	94702600	94710573
chr13	95017795	95025913
chr13	95828926	95833040
chr13	95960191	95964217
chr13	95989781	95995143
chr13	97634047	97638844
chr13	97671988	97681129
chr13	97796309	97806958
chr13	97955281	97969935
chr13	98248591	98251291
chr13	98624976	98631505
chr13	98909053	98918682
chr13	98949998	98955892
chr13	99239053	99246483
chr13	99368348	99374821
chr13	99391453	99398596
chr13	99667305	99677191
chr13	101753695	101763206
chr13	102153601	102158577
chr13	105193668	105194333
chr13	107484330	107491720
chr13	107634571	107646677
chr13	109230692	109241076
chr13	109915127	109923587
chr13	110145133	110152052
chr13	110158380	110166554
chr13	110225919	110238105
chr13	110454990	110461867
chr13	111791993	111802198
chr13	111829572	111834781
chr13	112152992	112160460
chr13	112491749	112507924
chr13	113583822	113587645
chr13	113699584	113707725
chr13	114271719	114279509
chr13	114292630	114310924
chr13	118259181	118266410
chr14	7869822	7873595
chr14	7881743	7889863
chr14	7898855	7907062
chr14	11560974	11579190
chr14	11666325	11673695
chr14	11683620	11689554
chr14	12134827	12137934
chr14	14060097	14071481
chr14	16309501	16314490
chr14	19278077	19278307
chr14	19875890	19879122
chr14	20116364	20120523
chr14	20737209	20741913
chr14	20967329	20971320
chr14	21457108	21462816
chr14	21553094	21562969
chr14	21572993	21587607
chr14	21599850	21609354
chr14	21656742	21686871
chr14	21853595	21857414
chr14	22576501	22577758
chr14	23360390	23364101
chr14	24550812	24566002
chr14	24601839	24607681
chr14	25064436	25071507
chr14	25360487	25363383
chr14	25445537	25452318
chr14	25505208	25512736
chr14	25523149	25530646
chr14	25734677	25748413
chr14	27367373	27376533
chr14	27387178	27396765
chr14	28518111	28528461
chr14	28943526	28961510
chr14	29080284	29080753
chr14	29999699	30000394
chr14	30541636	30544656
chr14	30671240	30671879
chr14	30869328	30876778
chr14	31120157	31125603
chr14	31188704	31195334
chr14	31498475	31503713
chr14	31942116	31947815
chr14	32336264	32346690
chr14	32437444	32440342
chr14	32531654	32539314
chr14	33296342	33303211
chr14	34317136	34332846
chr14	34569453	34577482
chr14	34929944	34933718
chr14	36906217	36919436
chr14	44832924	44844062
chr14	48157938	48162862
chr14	48719639	48722901
chr14	49819096	49823409
chr14	50768412	50772517
chr14	54435768	54449532
chr14	54467910	54473154
chr14	54583910	54595947
chr14	55179386	55185174
chr14	55705585	55710114
chr14	57808547	57812889
chr14	57896664	57900179
chr14	59550335	59556272
chr14	60530528	60534445
chr14	60686283	60699608
chr14	60709311	60728338
chr14	60770665	60778034
chr14	61004885	61013251
chr14	61339120	61344964
chr14	61686893	61689705
chr14	62850923	62855552
chr14	63695764	63699682
chr14	63712664	63719332
chr14	64158782	64184074
chr14	64299982	64310755
chr14	64391654	64409592
chr14	64682245	64685400
chr14	64806278	64812221
chr14	65525638	65533591
chr14	66302887	66309152
chr14	66472771	66479108
chr14	66826997	66836343
chr14	67135408	67143939
chr14	67303108	67309737
chr14	67753290	67758937
chr14	67836328	67843979
chr14	67906822	67912088
chr14	68051045	68057022
chr14	68355341	68367776
chr14	69459664	69464065
chr14	69672185	69682401
chr14	69965474	69967746
chr14	70038394	70049072
chr14	74877299	74885401
chr14	75863008	75876914
chr14	76760655	76773453
chr14	77239516	77240156
chr14	77533835	77539947
chr14	77617998	77633009
chr14	77648458	77651584
chr14	77976186	77981792
chr14	78204204	78208355
chr14	78668849	78671975
chr14	78710249	78712879
chr14	79711813	79716683
chr14	80262988	80270297
chr14	87451711	87455824
chr14	89351099	89357611
chr14	99240694	99241223
chr14	99579449	99580120
chr14	100260625	100266949
chr14	103719242	103721252
chr14	108909042	108909720
chr14	118379339	118386299
chr14	118566482	118570043
chr14	118650033	118671708
chr14	120388842	120401259
chr14	120501688	120509864
chr14	120825723	120832537
chr14	120845340	120849354
chr14	121103016	121109568
chr14	121255470	121259696
chr14	122255211	122263637
chr14	122271007	122281492
chr14	122340732	122344638
chr14	122359211	122363515
chr14	122875297	122883290
chr15	7110608	7111047
chr15	8629525	8633023
chr15	8716554	8722646
chr15	12193966	12202802
chr15	12211649	12221566
chr15	12229030	12247714
chr15	12909373	12912782
chr15	12925951	12929259
chr15	19987092	19990644
chr15	25673396	25680673
chr15	27456979	27462294
chr15	27485597	27497098
chr15	27844087	27851405
chr15	27861112	27866878
chr15	27955746	27960468
chr15	31243598	31250858
chr15	34524874	34531043
chr15	34600300	34600936
chr15	35161902	35166290
chr15	36842798	36843288
chr15	36873788	36886060
chr15	37030970	37062188
chr15	38041711	38046346
chr15	38181061	38185796
chr15	38687295	38711226
chr15	39928230	39928895
chr15	41347633	41354556
chr15	43524435	43529824
chr15	51797363	51799136
chr15	51853912	51859107
chr15	53283512	53289978
chr15	55589625	55593573
chr15	55683615	55687352
chr15	57701755	57705874
chr15	57756324	57766835
chr15	57854493	57859416
chr15	57906453	57907307
chr15	57957227	57963755
chr15	58299796	58306729
chr15	58792434	58798439
chr15	58938336	58951666
chr15	58958434	58960904
chr15	59109268	59113205
chr15	59317229	59320094
chr15	59743740	59747852
chr15	64043927	64047780
chr15	64139983	64143218
chr15	68946441	68954004
chr15	72024659	72030208
chr15	72888016	72892373
chr15	72903003	72903663
chr15	73103452	73119632
chr15	73171419	73180473
chr15	73191957	73194232
chr15	73437842	73443777
chr15	73764983	73780339
chr15	73846855	73852273
chr15	73861834	73870936
chr15	73893770	73898232
chr15	74075957	74081545
chr15	74186734	74195153
chr15	74260545	74263065
chr15	74318094	74325717
chr15	74348065	74348691
chr15	74442026	74442714
chr15	75804973	75808922
chr15	75817106	75822343
chr15	75830635	75839479
chr15	76260159	76263754
chr15	76422046	76428151
chr15	76885992	76896801
chr15	76907693	76911566
chr15	76998974	77004314
chr15	78037628	78044484
chr15	78064209	78066554
chr15	78832352	78839874
chr15	78973274	78979951
chr15	79298945	79323848
chr15	79727330	79735753
chr15	79787407	79793040
chr15	80001746	80005970
chr15	80054022	80056099
chr15	80314958	80320690
chr15	80613552	80616130
chr15	81254240	81264902
chr15	81667032	81685229
chr15	81768869	81772846
chr15	81831159	81846189
chr15	82022715	82027875
chr15	83106813	83118272
chr15	83404007	83410843
chr15	83533305	83549037
chr15	83629182	83638761
chr15	83734479	83741498
chr15	83790994	83796873
chr15	83810354	83814009
chr15	83891677	83897426
chr15	83962754	83969798
chr15	84068838	84079464
chr15	84130687	84137149
chr15	84214463	84227317
chr15	84389718	84394053
chr15	84408165	84420401
chr15	84526594	84542064
chr15	84588869	84600895
chr15	84736811	84745240
chr15	84896343	84902147
chr15	85401964	85407616
chr15	85537465	85542823
chr15	85679072	85685064
chr15	85710199	85712762
chr15	85991244	86006765
chr15	86024748	86030462
chr15	86320985	86335549
chr15	89278793	89302994
chr15	89400720	89406084
chr15	89464616	89465224
chr15	93503251	93505400
chr15	94649213	94655100
chr15	94795976	94804278
chr15	95584486	95587100
chr15	95919849	95952959
chr15	96233088	96244434
chr15	96370401	96376908
chr15	96451846	96457507
chr15	97464947	97469515
chr15	97663641	97673022
chr15	97713146	97713719
chr15	97798087	97809225
chr15	97977580	98002512
chr15	98543363	98556118
chr15	98691257	98696761
chr15	98937069	98941225
chr15	99035529	99049786
chr15	99089798	99097088
chr15	99161220	99164228
chr15	99229325	99235658
chr15	99329074	99333912
chr15	99435275	99445784
chr15	99501667	99506143
chr15	99623541	99626182
chr15	99780602	99792910
chr15	100112996	100116736
chr15	100397661	100420165
chr15	100451086	100451524
chr15	100908114	100915062
chr15	102079192	102090186
chr15	102191466	102200982
chr15	102302588	102323626
chr15	102370798	102389346
chr15	102704443	102708283
chr15	102732395	102742171
chr15	103106871	103115318
chr15	103202009	103211110
chr15	103245083	103245819
chr15	103358661	103361518
chr16	3114569	3121218
chr16	3236940	3237433
chr16	4040313	4059061
chr16	5153032	5157433
chr16	5494060	5496065
chr16	5568691	5575012
chr16	7075807	7081442
chr16	7141014	7146614
chr16	8481634	8488772
chr16	8518322	8524623
chr16	9265086	9280887
chr16	10658032	10666256
chr16	10838031	10841634
chr16	11075301	11078820
chr16	11387923	11395479
chr16	11637088	11643410
chr16	13141203	13153495
chr16	13366003	13372282
chr16	13412470	13416702
chr16	13550912	13557417
chr16	13563978	13568804
chr16	13580093	13586497
chr16	13948872	13951736
chr16	14015749	14031894
chr16	17051523	17056162
chr16	17082115	17091361
chr16	17195362	17199439
chr16	17522964	17528693
chr16	18267484	18274518
chr16	18501823	18502261
chr16	18551072	18555394
chr16	18768056	18774791
chr16	20179547	20200200
chr16	20399959	20404720
chr16	20853772	20861675
chr16	22766833	22772693
chr16	23270026	23273181
chr16	24434351	24444045
chr16	28082971	28089746
chr16	28902616	28906753
chr16	29837473	29845604
chr16	29936492	29942872
chr16	30709637	30717763
chr16	30788363	30791171
chr16	31046448	31053068
chr16	31169870	31170435
chr16	31412183	31416304
chr16	31925015	31925605
chr16	32087832	32091839
chr16	33522072	33531544
chr16	33659704	33663248
chr16	33670536	33678263
chr16	33704912	33716553
chr16	33986102	33991227
chr16	34106159	34112924
chr16	34329416	34337709
chr16	35025420	35040371
chr16	35160597	35165171
chr16	35216854	35223322
chr16	35270756	35276241
chr16	35516158	35524951
chr16	35723983	35734007
chr16	36087296	36092701
chr16	37920260	37927551
chr16	37990375	38002757
chr16	38110207	38120431
chr16	38242307	38254436
chr16	38394894	38400687
chr16	38471959	38476652
chr16	38603065	38609358
chr16	38924620	38925277
chr16	45349554	45353235
chr16	48475048	48479724
chr16	50596476	50596985
chr16	51751914	51752252
chr16	55784315	55788305
chr16	56056816	56064883
chr16	57126277	57132007
chr16	74048928	74055153
chr16	87393841	87395588
chr16	87597856	87604506
chr16	87610976	87617995
chr16	87712387	87726364
chr16	89872321	89875010
chr16	89884775	89889962
chr16	89904181	89910123
chr16	90121977	90129272
chr16	90491185	90497263
chr16	90762163	90768313
chr16	91378737	91386231
chr16	91555885	91564872
chr16	91760168	91772022
chr16	91805838	91812088
chr16	91890038	91897025
chr16	91918022	91928042
chr16	92131551	92143457
chr16	92158272	92164448
chr16	92510758	92515330
chr16	92605577	92611160
chr16	93048111	93048666
chr16	93461760	93465347
chr16	93686548	93691690
chr16	93769912	93781829
chr16	93934267	93941137
chr16	94036911	94041588
chr16	94467720	94472295
chr16	94495944	94498144
chr16	94519130	94524211
chr16	94537321	94543140
chr16	94579009	94585678
chr16	94680299	94686656
chr16	94692826	94701478
chr16	94714567	94725332
chr16	96151189	96163364
chr16	96720821	96731876
chr16	96919580	96927741
chr16	97018319	97026272
chr16	97743430	97752086
chr17	3075937	3081356
chr17	3200489	3206909
chr17	3610425	3615749
chr17	5150648	5154960
chr17	5161399	5169138
chr17	5303092	5310850
chr17	5336759	5342462
chr17	5397386	5415492
chr17	5781548	5782241
chr17	6729225	6730080
chr17	7073728	7074448
chr17	7263498	7273950
chr17	7870203	7873752
chr17	8838094	8842252
chr17	8887859	8893259
chr17	9023684	9036447
chr17	9886260	9895914
chr17	10483978	10486728
chr17	11432447	11435946
chr17	12290503	12302370
chr17	12363827	12367973
chr17	12751764	12752444
chr17	13195925	13200812
chr17	13500532	13505424
chr17	13774125	13775444
chr17	13867079	13874959
chr17	17189577	17200081
chr17	17388736	17393122
chr17	17974651	17978804
chr17	18518462	18530593
chr17	21473848	21478772
chr17	23774362	23779937
chr17	23960225	23971872
chr17	24184605	24194144
chr17	24417490	24420430
chr17	24758032	24761375
chr17	24903439	24903985
chr17	25200886	25211058
chr17	25453363	25463597
chr17	25513721	25518550
chr17	25614348	25626551
chr17	25632784	25657313
chr17	25760094	25762440
chr17	26036464	26048555
chr17	26060159	26066186
chr17	26277968	26280290
chr17	26438870	26443202
chr17	26462540	26468478
chr17	26686472	26691337
chr17	27116095	27127427
chr17	27474916	27488973
chr17	27538856	27549880
chr17	27668031	27679742
chr17	27710629	27726188
chr17	28097439	28107986
chr17	28340886	28345755
chr17	28373194	28392283
chr17	28441741	28453216
chr17	29368431	29375132
chr17	29582198	29590353
chr17	29809190	29818821
chr17	29828020	29838602
chr17	29963555	29982101
chr17	30032350	30033109
chr17	30219432	30225748
chr17	30232694	30246411
chr17	30255468	30266191
chr17	30287398	30307412
chr17	30365231	30379223
chr17	30435843	30439118
chr17	30453885	30490950
chr17	30559455	30566239
chr17	30808946	30809942
chr17	31018552	31021471
chr17	31071213	31078315
chr17	31349627	31356759
chr17	31433152	31441344
chr17	31459833	31468805
chr17	31590508	31595714
chr17	31613158	31619196
chr17	31648068	31655868
chr17	31692962	31703549
chr17	31746606	31753994
chr17	31905783	31919980
chr17	32141187	32143738
chr17	32309301	32317313
chr17	34112383	34117325
chr17	34680193	34686229
chr17	35812669	35817681
chr17	35848297	35858598
chr17	36093502	36096713
chr17	36915199	36920725
chr17	45365810	45374526
chr17	45418225	45422546
chr17	45847737	45852978
chr17	45903480	45920086
chr17	45931169	45940403
chr17	46276209	46278552
chr17	46308397	46312809
chr17	46454016	46461344
chr17	46468325	46473820
chr17	46565187	46577242
chr17	46695316	46700190
chr17	46957426	46962502
chr17	47143884	47156428
chr17	47259448	47267615
chr17	47391879	47395885
chr17	47467913	47473407
chr17	49748118	49748777
chr17	49887101	49890744
chr17	50031272	50038066
chr17	50126171	50132861
chr17	53656542	53660012
chr17	53678715	53684780
chr17	56047046	56054418
chr17	56233493	56238115
chr17	56328201	56336707
chr17	56406931	56413556
chr17	56434363	56455518
chr17	57095546	57100868
chr17	57299424	57300014
chr17	63826294	63830051
chr17	64132402	64138552
chr17	65080985	65081661
chr17	65861216	65864394
chr17	66401670	66421862
chr17	69280236	69284858
chr17	71444181	71444621
chr17	71479458	71486908
chr17	75534471	75538667
chr17	78400559	78409039
chr17	78582671	78588578
chr17	79133976	79140031
chr17	79957389	79960329
chr17	80168086	80175253
chr17	80450816	80456898
chr17	80463251	80469041
chr17	80660896	80692405
chr17	81400740	81404956
chr17	83849092	83850540
chr17	84127749	84134424
chr17	84566737	84573853
chr17	84702767	84716778
chr17	84742819	84759142
chr17	84872772	84880024
chr17	85608620	85615718
chr17	86616799	86621765
chr17	86658311	86671549
chr17	86927378	86935899
chr17	86969972	86987422
chr17	87344889	87352196
chr17	87583844	87593046
chr17	87895806	87903813
chr17	88325253	88336558
chr18	3840988	3854516
chr18	6144892	6147602
chr18	7616832	7621009
chr18	7666653	7672191
chr18	12020964	12027090
chr18	12090531	12109962
chr18	12196344	12203935
chr18	12523905	12528853
chr18	13692446	13694335
chr18	13798461	13803541
chr18	14650552	14678095
chr18	18715379	18717855
chr18	20589205	20594239
chr18	20641330	20643509
chr18	20709352	20726608
chr18	20976064	20980999
chr18	21083623	21084258
chr18	23515535	23521749
chr18	23806989	23815806
chr18	25402240	25408474
chr18	26195467	26196446
chr18	26840792	26848587
chr18	31698656	31714334
chr18	31896599	31904744
chr18	32147401	32153842
chr18	33443101	33448595
chr18	33967082	33982420
chr18	34167225	34173872
chr18	34628581	34636384
chr18	34803561	34823726
chr18	34848945	34855808
chr18	35084825	35094742
chr18	35252268	35258594
chr18	35279394	35288755
chr18	36492861	36498868
chr18	38609883	38612469
chr18	38666340	38668810
chr18	42386099	42388602
chr18	43144691	43153740
chr18	43588477	43592312
chr18	44375072	44378446
chr18	44390739	44393855
chr18	47307374	47342571
chr18	53249596	53257083
chr18	53747547	53764222
chr18	54685954	54693083
chr18	54978879	54983222
chr18	56578409	56581455
chr18	56713132	56719197
chr18	56739865	56774772
chr18	56815689	56816072
chr18	57372914	57386811
chr18	60707744	60710960
chr18	60853599	60863132
chr18	60888112	60891786
chr18	60977803	60985326
chr18	61162264	61166791
chr18	61603785	61614407
chr18	61653084	61658590
chr18	62987809	62993617
chr18	63887868	63894578
chr18	64466533	64471861
chr18	64504402	64514151
chr18	64892621	64904748
chr18	65118458	65123093
chr18	65645124	65657011
chr18	65664591	65675888
chr18	67249229	67258657
chr18	68472538	68475152
chr18	69467737	69469644
chr18	69675583	69682825
chr18	70520257	70520965
chr18	72531627	72532041
chr18	73622910	73627265
chr18	73662568	73665952
chr18	73794217	73796838
chr18	73948395	73954808
chr18	74794055	74800136
chr18	74987854	74991242
chr18	75025332	75031973
chr18	75138860	75149865
chr18	75649623	75655157
chr18	75890644	75902194
chr18	77495331	77512830
chr18	77546998	77551006
chr18	77597506	77604676
chr18	78620247	78625338
chr18	79979421	79983405
chr18	80138447	80144530
chr18	80670157	80677524
chr18	81192121	81199197
chr18	82496367	82505146
chr18	82564769	82568632
chr18	82725941	82730164
chr18	83332509	83335501
chr18	84103033	84109043
chr18	84325419	84330306
chr18	84408323	84409092
chr18	84904891	84906393
chr19	3352398	3356512
chr19	3368799	3378405
chr19	3429333	3441373
chr19	3593488	3597513
chr19	3624407	3670642
chr19	3945917	3948965
chr19	5026136	5030501
chr19	5109552	5114755
chr19	5300873	5308116
chr19	5525361	5529907
chr19	5538694	5544793
chr19	5708207	5712447
chr19	5756723	5765342
chr19	6023127	6031183
chr19	6464153	6470282
chr19	7063145	7076301
chr19	7111792	7199401
chr19	8566092	8569832
chr19	8959138	8962810
chr19	9023158	9050451
chr19	10089175	10098927
chr19	10137186	10140514
chr19	10413950	10426516
chr19	14447800	14453756
chr19	15605974	15606594
chr19	15865953	15869222
chr19	16367085	16373900
chr19	18578121	18587338
chr19	18674961	18681544
chr19	21139011	21145234
chr19	21856557	21862801
chr19	23830943	23836830
chr19	23968233	23973579
chr19	24016952	24025178
chr19	25597541	25598009
chr19	26613204	26616679
chr19	26672517	26679805
chr19	26858393	26870346
chr19	27397301	27402091
chr19	28347386	28352373
chr19	28529090	28531462
chr19	29106828	29112789
chr19	29351987	29355695
chr19	32127621	32132146
chr19	34948858	34954106
chr19	40225211	40231581
chr19	40434124	40438190
chr19	40453785	40459647
chr19	41600342	41606562
chr19	41687909	41699916
chr19	42185021	42191049
chr19	42226553	42231124
chr19	42380433	42390193
chr19	42584820	42588541
chr19	42668047	42673607
chr19	43626357	43630836
chr19	43722849	43734905
chr19	44590027	44594628
chr19	44741272	44750730
chr19	45649849	45656103
chr19	45833715	45835787
chr19	46360361	46368351
chr19	46416363	46426872
chr19	53344401	53351580
chr19	53476627	53482841
chr19	53645986	53654498
chr19	53694980	53717653
chr19	55198323	55198782
chr19	55588680	55597041
chr19	55608889	55613335
chr19	55768865	55774612
chr19	56320153	56326639
chr19	56345307	56347050
chr19	56419359	56426398
chr19	56588246	56602325
chr19	56928293	56937105
chr19	57411552	57418976
chr19	57458765	57462793
chr19	57473613	57476498
chr19	57986541	57991644
chr19	59461093	59466698
chr2	3499070	3509050
chr2	4221670	4227870
chr2	4336813	4345338
chr2	4452746	4461498
chr2	4539662	4556949
chr2	5111787	5117584
chr2	5695512	5700147
chr2	5814235	5821988
chr2	6054736	6061012
chr2	6162538	6168449
chr2	6260684	6268079
chr2	6374234	6380697
chr2	6445333	6450300
chr2	6523772	6526646
chr2	7526947	7531153
chr2	9955501	9958756
chr2	11475431	11480455
chr2	11567436	11571524
chr2	11588867	11600737
chr2	15931526	15931903
chr2	16029789	16032762
chr2	18206064	18214106
chr2	18690202	18694783
chr2	18906908	18912524
chr2	18937830	18941098
chr2	20728714	20730824
chr2	20894274	20900389
chr2	21392040	21397558
chr2	22155999	22156675
chr2	22704865	22709907
chr2	26194986	26198799
chr2	26330549	26339219
chr2	26392987	26402215
chr2	26643598	26651714
chr2	26920387	26929603
chr2	27283329	27302294
chr2	27486405	27492580
chr2	27635378	27651207
chr2	27758683	27765556
chr2	28111968	28115173
chr2	28158788	28162752
chr2	28538776	28546578
chr2	28681186	28687299
chr2	29030176	29033979
chr2	29266877	29278398
chr2	29418978	29422102
chr2	29432125	29438995
chr2	29917047	29922401
chr2	30309137	30318087
chr2	30503624	30513232
chr2	30520764	30525788
chr2	31407094	31407661
chr2	31767251	31770045
chr2	31779087	31790971
chr2	31830429	31838111
chr2	31876559	31884925
chr2	32038647	32045612
chr2	32102443	32110060
chr2	32342508	32349992
chr2	32751074	32751592
chr2	32761206	32772198
chr2	33072446	33082445
chr2	33226900	33232156
chr2	33308880	33318030
chr2	33713450	33721138
chr2	34075965	34098974
chr2	34275812	34280269
chr2	34815720	34820081
chr2	34904767	34905490
chr2	35759998	35768549
chr2	35781871	35789390
chr2	37780329	37786798
chr2	38050521	38053837
chr2	38608819	38621981
chr2	38682650	38689523
chr2	44513052	44513663
chr2	49594767	49607399
chr2	51583937	51590651
chr2	51747585	51754154
chr2	52075198	52081814
chr2	57253118	57256846
chr2	58529683	58538418
chr2	59653544	59661389
chr2	60118728	60123396
chr2	65430611	65442494
chr2	65542832	65553256
chr2	66005557	66009588
chr2	68794140	68806932
chr2	68823422	68831227
chr2	68886230	68893272
chr2	69530266	69537002
chr2	70054064	70066232
chr2	70555843	70559742
chr2	70704682	70709522
chr2	71022138	71039864
chr2	71167124	71170323
chr2	71289748	71294612
chr2	71494428	71500067
chr2	71506673	71517413
chr2	71703771	71709620
chr2	71837070	71842776
chr2	72508284	72517024
chr2	72633856	72639295
chr2	72983744	72991693
chr2	73432028	73437677
chr2	74141227	74141828
chr2	74291741	74298437
chr2	75060435	75065869
chr2	76050006	76059169
chr2	77056338	77065499
chr2	77303134	77317414
chr2	83828801	83836085
chr2	84809096	84816178
chr2	84865988	84872503
chr2	91272914	91275966
chr2	92041587	92047935
chr2	92948073	92953595
chr2	93091601	93107387
chr2	93317197	93328459
chr2	93438733	93439431
chr2	98666661	98667266
chr2	101716926	101727024
chr2	101755128	101762722
chr2	101956245	101967725
chr2	102048454	102058553
chr2	102092077	102101156
chr2	102146998	102157362
chr2	102196757	102206341
chr2	103741557	103752549
chr2	103891328	103895472
chr2	105510880	105517102
chr2	105610856	105616524
chr2	106143056	106150500
chr2	112720629	112733795
chr2	114093780	114094512
chr2	118484076	118499913
chr2	118972956	118976790
chr2	119183552	119190047
chr2	120001735	120007980
chr2	120076095	120085492
chr2	120128425	120137474
chr2	122059462	122065349
chr2	124417012	124417412
chr2	125253656	125264490
chr2	127102781	127108856
chr2	127296741	127301065
chr2	127771606	127775386
chr2	128148573	128166868
chr2	128373717	128380711
chr2	129056964	129062419
chr2	129163953	129167383
chr2	130750638	130753117
chr2	131190542	131197446
chr2	131395931	131402446
chr2	131902967	131904838
chr2	132647173	132649851
chr2	135711166	135722248
chr2	140697997	140705762
chr2	143963856	143984310
chr2	144207951	144215487
chr2	146168554	146169268
chr2	146323753	146332319
chr2	147190669	147195083
chr2	147292091	147298843
chr2	151535762	151536441
chr2	152114276	152119725
chr2	152241467	152250817
chr2	152825459	152826092
chr2	153009328	153009988
chr2	153049225	153052927
chr2	153189981	153191978
chr2	153228182	153231780
chr2	153266573	153274838
chr2	153393338	153399652
chr2	153417300	153427627
chr2	153457444	153461581
chr2	153540418	153561860
chr2	153639226	153643495
chr2	154489220	154498794
chr2	154531363	154543959
chr2	154572157	154594671
chr2	154782932	154787062
chr2	154857121	154863901
chr2	155303455	155309694
chr2	155581869	155587682
chr2	155703415	155710963
chr2	155737648	155743146
chr2	155878937	155884394
chr2	156073532	156080678
chr2	156201655	156218732
chr2	156225437	156243539
chr2	156256559	156268052
chr2	156298548	156304499
chr2	156488357	156511007
chr2	156710968	156717945
chr2	156809758	156815950
chr2	156939842	156941916
chr2	156968205	156968755
chr2	157144738	157151126
chr2	157290639	157332190
chr2	157769179	157776814
chr2	158817511	158822635
chr2	162919461	162928585
chr2	163215176	163219630
chr2	164060335	164065510
chr2	164098658	164100510
chr2	164389258	164393302
chr2	164467324	164471103
chr2	164507212	164512782
chr2	164531834	164534003
chr2	164846523	164852965
chr2	165070164	165077450
chr2	165542925	165547796
chr2	165563340	165565270
chr2	165732302	165758726
chr2	166366938	166372337
chr2	166454372	166460150
chr2	166563895	166573546
chr2	167399243	167406253
chr2	167541601	167547020
chr2	167658464	167658978
chr2	167824919	167834061
chr2	167937306	167965971
chr2	167977683	167980519
chr2	168066212	168073187
chr2	168189787	168199924
chr2	168391778	168403493
chr2	168461939	168466073
chr2	168613543	168618755
chr2	168726262	168728551
chr2	168838569	168872582
chr2	169032660	169038251
chr2	169286927	169304915
chr2	169311422	169315141
chr2	169360711	169365309
chr2	169382036	169390497
chr2	169723492	169729126
chr2	169887761	169893143
chr2	170094553	170101684
chr2	170245082	170267939
chr2	170547643	170557887
chr2	170584069	170587113
chr2	170621774	170643347
chr2	170669875	170673800
chr2	170766883	170773111
chr2	172004207	172007185
chr2	172058649	172059191
chr2	172633977	172644039
chr2	172766057	172776716
chr2	172825154	172837234
chr2	173300653	173307375
chr2	173314812	173327003
chr2	173339473	173343349
chr2	173406592	173414350
chr2	173561330	173565775
chr2	174120898	174127585
chr2	177318772	177329779
chr2	179518239	179527263
chr2	179557302	179599165
chr2	179686990	179698838
chr2	179761499	179788149
chr2	179794384	179804894
chr2	179909797	179914146
chr2	179931526	179939812
chr2	180109120	180115826
chr2	180522635	180532710
chr2	180718156	180722104
chr2	180905737	180911659
chr2	180973607	180978546
chr2	181232278	181237876
chr2	181332918	181339265
chr3	6676267	6683989
chr3	8520984	8527157
chr3	8760913	8767894
chr3	8948388	8962029
chr3	9256607	9257088
chr3	9482110	9492552
chr3	10372177	10376560
chr3	14993718	15003733
chr3	21950852	21951563
chr3	22086886	22108246
chr3	22293572	22297857
chr3	27104166	27109997
chr3	27280511	27285352
chr3	27537968	27543687
chr3	27573223	27582255
chr3	27614036	27626270
chr3	27858807	27863724
chr3	30674277	30679346
chr3	30961671	30965880
chr3	32712793	32717619
chr3	32725909	32731510
chr3	33211889	33220541
chr3	34024260	34024788
chr3	34266195	34270703
chr3	34481204	34485747
chr3	34781306	34788926
chr3	35473453	35482344
chr3	36075585	36077780
chr3	38776667	38789178
chr3	51247839	51257455
chr3	51329538	51333642
chr3	51348667	51354039
chr3	51518302	51525975
chr3	51539641	51544680
chr3	51650735	51656546
chr3	51862021	51870200
chr3	51900946	51909236
chr3	52293111	52299804
chr3	52322741	52327921
chr3	52600920	52603624
chr3	53248304	53253365
chr3	54723914	54729552
chr3	55635768	55644504
chr3	55683983	55693791
chr3	55714026	55722148
chr3	56471982	56476929
chr3	57555179	57563462
chr3	58371911	58377705
chr3	60563373	60569810
chr3	63822918	63828861
chr3	68508892	68512722
chr3	69495262	69502829
chr3	79066561	79071899
chr3	79179674	79181939
chr3	79191890	79206664
chr3	79237702	79253680
chr3	79473154	79481331
chr3	81829695	81835713
chr3	84282222	84284243
chr3	84408592	84414523
chr3	86880558	86885593
chr3	87079942	87080506
chr3	87116001	87118708
chr3	87759155	87764194
chr3	87858140	87867795
chr3	87934622	87945369
chr3	88104372	88109437
chr3	89167150	89169552
chr3	89573418	89586102
chr3	89842860	89849730
chr3	89861093	89870542
chr3	89938536	89941692
chr3	90273497	90277599
chr3	90396406	90400373
chr3	94610789	94614111
chr3	94720723	94721313
chr3	95032829	95036817
chr3	95154387	95155007
chr3	96404386	96406346
chr3	97123034	97130582
chr3	97537779	97546635
chr3	100704466	100705367
chr3	101292695	101300862
chr3	101481543	101494465
chr3	101505832	101510059
chr3	101516463	101523474
chr3	102053073	102063981
chr3	102677169	102677707
chr3	102755695	102764548
chr3	103760418	103761028
[truncated: 1,383 more rows]
