# Supplementary material for: A subset of topologically associating domains fold into mesoscale core-periphery networks
Source: Sci Rep. 2019 Jul 2;9:9526. doi: 10.1038/s41598-019-45457-9 (PMC6606598; doi:10.1038/s41598-019-45457-9)
Supplement: Supplementary file 21 — Supplementary Table 22 [file 41598_2019_45457_MOESM21_ESM.xlsx]

## Sheet: ES-only Gene TSS Annotations
#chr	start	end
chrX	7419047	7424989
chrX	7655377	7660532
chrX	7669390	7673391
chrX	7720218	7724926
chrX	7726569	7730570
chrX	7739324	7743325
chrX	7760659	7768547
chrX	7816917	7820918
chrX	7821757	7825758
chrX	7876304	7880305
chrX	7917820	7921821
chrX	7923175	7930608
chrX	7937541	7941542
chrX	7945889	7949890
chrX	8016492	8020493
chrX	8049585	8053586
chrX	8088491	8092492
chrX	8174181	8178182
chrX	8191512	8195513
chrX	10115661	10119662
chrX	12649881	12653882
chrX	12934871	12938872
chrX	13040013	13044014
chrX	20645313	20649314
chrX	20861182	20865183
chrX	20868164	20872165
chrX	20929555	20933556
chrX	21144804	21148805
chrX	36110106	36114107
chrX	36326407	36330408
chrX	36741630	36745631
chrX	36793595	36797596
chrX	38454460	38458461
chrX	38574196	38578197
chrX	48437076	48441077
chrX	48452169	48456170
chrX	48461132	48465133
chrX	48693002	48697003
chrX	50582847	50586848
chrX	50590085	50594086
chrX	50610850	50614851
chrX	50839369	50843370
chrX	51203990	51207991
chrX	51799233	51803234
chrX	52611974	52615975
chrX	52789198	52793199
chrX	52796081	52800082
chrX	53267805	53275432
chrX	53714578	53718579
chrX	56820325	56824326
chrX	58028626	58032998
chrX	60177089	60181090
chrX	68689499	68696797
chrX	68759837	68763838
chrX	72985337	72989338
chrX	73035074	73039104
chrX	73432639	73437344
chrX	73637439	73641440
chrX	73671131	73680153
chrX	73889840	73894101
chrX	73909298	73913299
chrX	73928850	73932851
chrX	73948701	73952702
chrX	74365919	74375350
chrX	74427161	74431680
chrX	75872574	75877171
chrX	79515285	79519286
chrX	79633582	79637583
chrX	79669435	79673436
chrX	86189773	86193774
chrX	88757553	88761554
chrX	95954974	95958975
chrX	99040579	99044580
chrX	99441797	99445798
chrX	101083405	101087406
chrX	101220563	101224564
chrX	101252526	101256527
chrX	101261992	101265993
chrX	101792654	101796685
chrX	101847383	101851384
chrX	102187391	102191392
chrX	102800961	102806222
chrX	103254606	103258607
chrX	103429515	103433516
chrX	103481233	103485234
chrX	103628584	103632585
chrX	106009899	106017699
chrX	109011380	109015381
chrX	113295508	113300255
chrX	123101521	123105522
chrX	134961897	134966755
chrX	136212578	136217514
chrX	136955979	136959980
chrX	137118326	137122327
chrX	139331681	139335682
chrX	139354770	139359739
chrX	139780353	139784354
chrX	140060568	140064878
chrX	140954711	140958712
chrX	141723198	141727218
chrX	142224768	142230702
chrX	144295788	144299789
chrX	144315964	144319965
chrX	144337723	144341724
chrX	151094543	151098544
chrX	151999894	152003895
chrX	152767486	152771487
chrX	152779919	152783920
chrX	153116786	153120787
chrX	153357611	153361612
chrX	155214449	155218450
chrX	155260441	155264442
chrX	157566985	157571006
chrX	157816433	157820434
chrX	159530666	159534667
chrX	159986431	159990432
chrX	162827454	162831455
chrX	164267429	164271430
chrX	164417785	164421786
chrX	168793097	168797098
chrX	169970883	169980918
chrX	170670642	170674643
chr13	3476258	3480302
chr13	3891581	3895582
chr13	9169554	9173555
chr13	12256113	12260114
chr13	12338732	12342733
chr13	12393373	12397374
chr13	12438076	12442077
chr13	13435600	13439601
chr13	21165602	21174943
chr13	21177929	21181930
chr13	21853393	21858020
chr13	21923016	21942996
chr13	21943092	21947093
chr13	23421866	23440769
chr13	23496104	23508518
chr13	23681959	23686613
chr13	23708811	23712812
chr13	26768165	26772166
chr13	29913015	29917016
chr13	30945761	30952299
chr13	31556168	31560169
chr13	31623792	31627815
chr13	31804644	31808645
chr13	32896140	32900141
chr13	33903708	33907709
chr13	33962657	33969152
chr13	34111272	34115273
chr13	34650681	34654922
chr13	34744541	34748542
chr13	35736455	35743401
chr13	35904347	35908348
chr13	35965904	35970598
chr13	37433149	37437150
chr13	37449157	37453158
chr13	37824036	37829392
chr13	38343714	38347715
chr13	38657028	38661029
chr13	40857766	40861767
chr13	40884756	40888757
chr13	40915632	40919633
chr13	41014248	41018249
chr13	41845488	41849617
chr13	46499901	46503902
chr13	46750978	46754979
chr13	47012850	47016851
chr13	47060956	47068455
chr13	48016608	48020609
chr13	48271884	48275885
chr13	49185545	49189546
chr13	49213860	49218027
chr13	49307208	49311209
chr13	51169023	51173024
chr13	51201066	51205067
chr13	51671863	51677863
chr13	51732717	51736718
chr13	52571225	52575226
chr13	52581435	52585436
chr13	53470780	53474781
chr13	54190127	54194128
chr13	54738459	54742460
chr13	55018819	55023386
chr13	55165804	55169994
chr13	55319980	55324054
chr13	55327730	55331731
chr13	55377167	55381168
chr13	55413232	55417233
chr13	55443070	55447330
chr13	55451104	55455105
chr13	55526538	55530557
chr13	55632997	55636998
chr13	55829425	55833426
chr13	56250163	56254164
chr13	56294551	56298552
chr13	56360898	56364899
chr13	56607601	56611602
chr13	58279181	58283182
chr13	58311149	58315150
chr13	58383225	58387226
chr13	59729752	59735649
chr13	61802310	61806311
chr13	62381174	62385175
chr13	62556599	62560600
chr13	62856370	62860371
chr13	62886282	62890283
chr13	63270997	63274998
chr13	63295147	63303284
chr13	63537912	63541913
chr13	64127330	64131331
chr13	64246538	64250699
chr13	67106604	67110605
chr13	67330560	67334561
chr13	67373763	67377764
chr13	67397767	67401768
chr13	67419418	67423419
chr13	67449624	67453625
chr13	67607707	67611708
chr13	67742202	67746203
chr13	67811814	67815815
chr13	67828985	67834729
chr13	68580104	68584247
chr13	73258495	73262496
chr13	73326482	73333372
chr13	73345384	73349385
chr13	73624999	73629000
chr13	73731092	73735093
chr13	73761695	73765696
chr13	73802607	73806608
chr13	74766885	74772737
chr13	74805960	74814129
chr13	75087985	75091986
chr13	75705172	75709483
chr13	75837884	75842075
chr13	92423967	92429225
chr13	92482031	92486032
chr13	92792818	92796819
chr13	93142724	93146725
chr13	94055794	94059795
chr13	94171990	94175991
chr13	94356923	94360959
chr13	94645344	94649345
chr13	95248304	95252305
chr13	95321603	95332610
chr13	95334068	95338069
chr13	95442831	95446832
chr13	95523240	95527241
chr13	96469160	96473161
chr13	96922687	96926688
chr13	97065285	97069286
chr13	97069641	97073642
chr13	97169447	97173448
chr13	97196357	97200358
chr13	97480699	97484700
chr13	98014107	98018108
chr13	98030679	98034680
chr13	98352243	98356244
chr13	98692831	98696832
chr13	98888998	98893043
chr13	99098704	99102705
chr13	99410826	99414827
chr13	100054340	100058341
chr13	100102070	100110018
chr13	100550481	100554624
chr13	100614944	100618972
chr13	100667479	100671480
chr13	100822549	100826550
chr13	103332492	103336493
chr13	104034567	104038568
chr13	107029961	107034775
chr13	108156625	108160737
chr13	108314335	108318336
chr13	109672180	109676181
chr13	112462068	112466069
chr13	112650310	112654311
chr13	112985800	112989801
chr13	114456951	114460952
chr13	114930041	114934042
chr13	116307688	116311689
chr13	118712697	118716698
chr12	4352509	4356510
chr12	4736383	4740431
chr12	7975675	7979676
chr12	8341822	8345823
chr12	8971999	8976000
chr12	11148373	11152843
chr12	16998118	17002119
chr12	17009727	17013728
chr12	17990864	17994865
chr12	18512508	18516509
chr12	20813779	20817780
chr12	20919262	20923263
chr12	20988457	20992458
chr12	21304294	21308295
chr12	21314390	21318391
chr12	22154646	22158647
chr12	23008243	23012244
chr12	23313287	23317288
chr12	23801033	23805034
chr12	24570285	24574286
chr12	28748394	28753827
chr12	30882322	30886323
chr12	31071966	31076040
chr12	31263292	31267315
chr12	31274654	31278655
chr12	33216872	33220873
chr12	33427622	33431623
chr12	36814203	36818204
chr12	44219354	44223370
chr12	51945302	51949303
chr12	52298770	52302771
chr12	54201874	54205875
chr12	55153102	55157103
chr12	55382220	55386221
chr12	55490647	55494648
chr12	56533106	56538909
chr12	56611284	56615285
chr12	57573800	57577801
chr12	58267258	58271259
chr12	65223515	65227764
chr12	66282401	66286402
chr12	69210271	69214272
chr12	69355176	69359177
chr12	69359629	69363630
chr12	69594816	69598817
chr12	69722874	69726961
chr12	70225683	70229840
chr12	71109426	71113427
chr12	71887541	71891542
chr12	72662828	72666829
chr12	72914879	72919858
chr12	73044712	73048713
chr12	73111245	73115246
chr12	73544395	73550482
chr12	73947785	73951786
chr12	75628288	75635479
chr12	76039346	76043347
chr12	76253230	76257231
chr12	76402174	76406369
chr12	76415597	76419598
chr12	76442495	76446496
chr12	76531212	76535559
chr12	76545925	76549926
chr12	76567774	76571775
chr12	76793554	76797555
chr12	76960248	76964249
chr12	78904938	78908939
chr12	79066370	79070371
chr12	79188944	79193820
chr12	80170144	80174145
chr12	80335201	80341517
chr12	80690466	80694600
chr12	80719730	80723731
chr12	80922447	80926448
chr12	81164149	81168150
chr12	83518464	83522465
chr12	83524047	83528048
chr12	83761632	83765633
chr12	84036377	84040378
chr12	84098652	84102831
chr12	84146489	84150490
chr12	84216881	84220882
chr12	84639017	84644895
chr12	84646476	84650477
chr12	84873800	84878496
chr12	85084372	85088373
chr12	85137989	85141990
chr12	85267474	85272600
chr12	85278435	85282436
chr12	86167339	86171340
chr12	86419642	86423643
chr12	86468115	86472116
chr12	88358512	88362781
chr12	91398991	91402992
chr12	93925336	93929337
chr12	99344396	99348397
chr12	100108207	100114330
chr12	100877283	100881284
chr12	100911791	100915792
chr12	100943908	100947909
chr12	101716523	101720524
chr12	101860935	101864936
chr12	102281072	102285640
chr12	102421769	102425770
chr12	102702869	102706870
chr12	103423780	103427868
chr12	104245894	104249895
chr12	104261120	104265121
chr12	104471236	104475237
chr12	104996677	105000678
chr12	105029349	105034617
chr12	105220737	105224738
chr12	105621142	105625143
chr12	105703980	105707981
chr12	106008261	106012262
chr12	106445666	106449667
chr12	108656618	108660619
chr12	109538994	109551156
chr12	109583787	109597404
chr12	109707058	109745714
chr12	110276068	110281229
chr12	110483737	110487738
chr12	110838939	110843028
chr12	110843336	110847337
chr12	110848277	110852278
chr12	110975499	110981022
chr12	110992396	110996397
chr12	111282760	111286761
chr12	111293316	111297317
chr12	111709387	111715268
chr12	111810219	111816169
chr12	111942482	111946483
chr12	112104681	112111310
chr12	112586782	112590783
chr12	112602012	112606013
chr12	112618045	112622046
chr12	112730498	112735321
chr12	112758653	112763675
chr12	112940142	112944143
chr12	113048506	113052507
chr12	113071014	113076755
chr12	113138234	113142235
chr12	113150010	113154011
chr12	113154419	113158420
chr12	116261025	116265026
chr12	116403161	116407401
chr11	3122019	3126020
chr11	3191463	3195464
chr11	3306998	3310999
chr11	3354141	3358142
chr11	3525937	3529938
chr11	3537292	3541293
chr11	3981634	3985635
chr11	4029780	4033781
chr11	4093431	4097432
chr11	4179849	4183850
chr11	4184831	4188832
chr11	4216249	4220250
chr11	4234783	4238784
chr11	4255566	4259567
chr11	4264794	4268795
chr11	4439082	4443104
chr11	4486366	4490367
chr11	4716809	4720810
chr11	4744778	4748779
chr11	4818493	4822494
chr11	5259610	5263611
chr11	5705699	5709700
chr11	5801796	5805797
chr11	5859864	5863865
chr11	5865599	5872075
chr11	5876256	5880257
chr11	5896782	5900783
chr11	5948081	5952082
chr11	5976512	5980513
chr11	6117357	6121358
chr11	6393123	6397124
chr11	6399628	6403629
chr11	6413868	6417870
chr11	6558181	6563120
chr11	7195785	7199786
chr11	8466503	8470504
chr11	8662535	8666536
chr11	9046590	9050992
chr11	9116006	9120506
chr11	11683923	11687924
chr11	12462960	12466961
chr11	16750201	16754202
chr11	20018780	20022781
chr11	20240246	20244247
chr11	20247424	20251425
chr11	20645151	20649805
chr11	22615406	22619407
chr11	22835186	22839187
chr11	22857735	22862337
chr11	22954692	22958693
chr11	23517195	23521943
chr11	23653835	23657836
chr11	29537969	29541970
chr11	29823668	29827669
chr11	31367103	31372062
chr11	31963631	31967632
chr11	32220293	32224294
chr11	32224503	32228504
chr11	32531264	32535265
chr11	33576957	33580958
chr11	33605978	33609979
chr11	34781905	34785906
chr11	43423981	43428249
chr11	43702532	43706533
chr11	44398061	44402062
chr11	46100268	46104269
chr11	46125902	46129903
chr11	46164359	46172086
chr11	48821726	48828137
chr11	49085015	49089033
chr11	49258690	49262691
chr11	49607677	49611678
chr11	49792153	49796154
chr11	50161823	50165824
chr11	50235010	50240533
chr11	50355759	50359880
chr11	50600083	50605236
chr11	51218418	51222419
chr11	51287918	51291919
chr11	51617771	51621772
chr11	51633896	51637897
chr11	51648952	51653074
chr11	51855481	51859482
chr11	51965629	51969630
chr11	52250283	52254284
chr11	52255111	52262622
chr11	52280246	52285015
chr11	53455203	53459204
chr11	53632702	53636703
chr11	53761654	53765655
chr11	53768012	53772472
chr11	53848110	53852111
chr11	53857256	53861257
chr11	54900852	54904853
chr11	54954178	54958179
chr11	54960940	54964941
chr11	55031471	55035472
chr11	55076131	55080132
chr11	55095983	55099984
chr11	55135042	55139043
chr11	55310257	55314258
chr11	55418080	55422081
chr11	55459138	55463139
chr11	55480704	55484705
chr11	55499224	55503515
chr11	57799467	57803636
chr11	58166539	58173653
chr11	58197554	58201555
chr11	58300248	58304581
chr11	58305067	58309486
chr11	58315493	58319494
chr11	58338458	58342459
chr11	58638463	58642464
chr11	58976050	58980092
chr11	59134375	59138376
chr11	59175654	59179655
chr11	59180826	59185214
chr11	59185741	59189742
chr11	59189952	59193953
chr11	59288751	59292752
chr11	59304928	59308929
chr11	59373653	59377654
chr11	59735070	59742155
chr11	59919497	59923498
chr11	59962944	59966945
chr11	60218627	60222628
chr11	60474213	60478214
chr11	60809265	60813266
chr11	60828629	60832630
chr11	60929867	60934056
chr11	61020562	61024563
chr11	61063802	61071183
chr11	61340860	61344861
chr11	61376075	61380076
chr11	61682089	61686409
chr11	62246982	62250983
chr11	62390683	62394684
chr11	62600875	62607765
chr11	62845121	62849122
chr11	62919592	62923593
chr11	66909989	66913990
chr11	66923863	66929682
chr11	67023152	67027153
chr11	67769153	67773154
chr11	67920153	67924154
chr11	67963642	67968482
chr11	68384826	68388827
chr11	68430123	68434124
chr11	68554184	68558185
chr11	68812360	68816361
chr11	68886551	68890552
chr11	68890607	68894608
chr11	68950174	68958859
chr11	68966129	68970130
chr11	68971855	68977186
chr11	68988606	68995053
chr11	69031181	69047636
chr11	69343884	69350611
chr11	69653035	69657036
chr11	69660649	69668171
chr11	69670423	69674424
chr11	69679970	69687555
chr11	69694098	69698099
chr11	69773374	69777866
chr11	69816440	69824166
chr11	69856730	69860731
chr11	69876018	69887683
chr11	69933897	69937898
chr11	69962777	69967420
chr11	70253341	70257342
chr11	70408031	70412032
chr11	70503272	70507273
chr11	70517207	70521208
chr11	70613892	70621195
chr11	70981026	70985027
chr11	70992016	70996017
chr11	72035509	72039510
chr11	72040500	72044501
chr11	72264604	72269223
chr11	72299627	72303628
chr11	72312442	72316443
chr11	72409713	72413714
chr11	72452541	72456542
chr11	72640793	72644794
chr11	72959167	72963168
chr11	72997143	73001144
chr11	73158528	73162529
chr11	74608915	74612916
chr11	74659395	74663396
chr11	74664128	74668129
chr11	74847505	74851506
chr11	74866194	74870195
chr11	75346383	75350432
chr11	75452717	75456718
chr11	75459537	75465715
chr11	75466048	75470049
chr11	75508092	75515540
chr11	75629018	75633019
chr11	75649507	75658014
chr11	75760853	75764854
chr11	76215572	76220271
chr11	76670468	76674469
chr11	77341459	77350279
chr11	77460382	77465910
chr11	77511273	77520615
chr11	77799296	77803297
chr11	78071003	78075242
chr11	78174666	78185585
chr11	78186425	78190747
chr11	78191390	78195391
chr11	78221686	78225687
chr11	78321071	78326197
chr11	78334361	78338362
chr11	78339797	78348709
chr11	78384608	78388609
chr11	78481798	78485799
chr11	78982924	78986925
chr11	79709967	79713968
chr11	80087398	80091399
chr11	80099780	80103781
chr11	80140124	80144154
chr11	80152160	80156161
chr11	80175629	80179630
chr11	80181870	80185871
chr11	82631351	82635352
chr11	82827043	82831044
chr11	82868744	82873211
chr11	82906395	82913679
chr11	82989137	82993831
chr11	83018810	83022811
chr11	83772420	83776421
chr11	83848867	83854959
chr11	84817515	84821516
chr11	84895119	84899120
chr11	84955752	84959753
chr11	85830388	85834614
chr11	85888061	85892062
chr11	87615162	87620519
chr11	87774129	87780792
chr11	87851223	87855664
chr11	88167563	88171564
chr11	88192104	88196105
chr11	88364921	88368922
chr11	88617249	88621250
chr11	88849512	88853603
chr11	88953442	88957443
chr11	88964917	88968918
chr11	88968940	88975863
chr11	88997401	89001402
chr11	89064365	89068366
chr11	90000894	90004895
chr11	90685601	90689602
chr11	93953783	93958257
chr11	94390976	94394977
chr11	94563072	94567073
chr11	94627822	94631823
chr11	95039371	95043372
chr11	95143051	95147802
chr11	95259527	95263528
chr11	95335016	95339017
chr11	95746998	95750999
chr11	95767103	95771104
chr11	95822498	95826499
chr11	95840293	95845244
chr11	95912871	95916872
chr11	95961383	95965384
chr11	95980614	95984615
chr11	96043159	96047160
chr11	96073631	96077695
chr11	96109962	96113963
chr11	96131784	96136566
chr11	96201452	96205453
chr11	96249658	96253659
chr11	96284644	96288645
chr11	96315163	96320266
chr11	96341767	96345768
chr11	96775555	96779556
chr11	96787134	96791135
chr11	96796156	96800157
chr11	96822013	96826128
chr11	96826223	96831969
chr11	96847874	96852392
chr11	96914185	96918515
chr11	96927322	96931323
chr11	96932544	96936545
chr11	96942019	96946145
chr11	96963859	96967860
chr11	97048626	97055423
chr11	97061766	97068880
chr11	97113331	97117332
chr11	97413604	97417605
chr11	97488070	97492071
chr11	97498340	97502341
chr11	97596509	97600510
chr11	97627716	97631717
chr11	97643920	97647921
chr11	97773918	97777919
chr11	97779766	97784440
chr11	97984446	97990995
chr11	97994173	97998174
chr11	98444832	98448833
chr11	98905887	98910150
chr11	98935694	98941710
chr11	98950463	98954464
chr11	98958469	98962470
chr11	98962870	98966871
chr11	99087306	99091307
chr11	99420259	99424260
chr11	99436153	99440154
chr11	99491110	99495111
chr11	100141699	100147927
chr11	100246902	100250903
chr11	100259029	100263030
chr11	100263978	100271872
chr11	100317947	100321948
chr11	100395790	100400115
chr11	100412819	100417693
chr11	100543630	100547631
chr11	100702271	100706272
chr11	100707149	100715849
chr11	100768957	100772958
chr11	100968617	100972618
chr11	101163187	101167692
chr11	101415433	101421254
chr11	101423083	101430024
chr11	101565093	101569094
chr11	101580240	101584298
chr11	101608698	101612699
chr11	101625947	101629948
chr11	101663539	101668649
chr11	101730954	101734955
chr11	101782347	101787311
chr11	101892354	101896355
chr11	102143511	102148365
chr11	102246880	102250881
chr11	102266821	102270822
chr11	102375020	102379021
chr11	102428320	102432321
chr11	102663583	102667584
chr11	102799175	102807789
chr11	102944461	102948462
chr11	103038700	103042701
chr11	103099658	103108094
chr11	103114323	103118324
chr11	103337721	103341722
chr11	103342702	103346752
chr11	103353699	103357700
chr11	103358900	103365693
chr11	103410664	103414665
chr11	103424231	103430546
chr11	103431020	103443395
chr11	103444100	103449951
chr11	103647507	103651508
chr11	103747821	103751822
chr11	104605998	104609999
chr11	105124423	105128424
chr11	105290644	105294645
chr11	105942147	105946148
chr11	106006201	106010202
chr11	106034870	106038871
chr11	106265632	106269633
chr11	106270972	106278671
chr11	106312562	106316563
chr11	106363472	106367473
chr11	106372824	106376825
chr11	106566627	106570628
chr11	106577113	106581114
chr11	106610930	106614931
chr11	106713281	106717282
chr11	107010864	107014865
chr11	107335637	107339638
chr11	107426274	107430275
chr11	107525220	107529221
chr11	107529901	107533902
chr11	109344865	109348866
chr11	109360792	109365655
chr11	109438076	109442077
chr11	110397120	110401121
chr11	113171042	113175043
chr11	113706967	113712018
chr11	113727563	113731564
chr11	114666541	114670542
chr11	114673466	114677467
chr11	114735039	114739040
chr11	115152176	115156177
chr11	115161339	115165340
chr11	115174349	115178350
chr11	115264313	115269244
chr11	115295546	115299665
chr11	115438543	115442544
chr11	115446060	115450061
chr11	115460471	115466569
chr11	115473675	115477676
chr11	115588543	115592544
chr11	115610503	115617532
chr11	115626295	115630296
chr11	115791772	115797823
chr11	115818377	115826057
chr11	115878235	115882236
chr11	115884805	115889564
chr11	115898137	115902138
chr11	115910015	115915388
chr11	115950105	115954106
chr11	115972723	115976724
chr11	116005480	116009481
chr11	116010719	116014720
chr11	116075661	116079962
chr11	116084964	116088965
chr11	116106106	116112236
chr11	116129128	116133129
chr11	116136755	116140869
chr11	116214000	116218539
chr11	116236091	116240092
chr11	116278937	116282938
chr11	116304738	116308739
chr11	116333354	116338391
chr11	116432092	116436093
chr11	116529909	116538238
chr11	116542020	116546021
chr11	116622252	116629020
chr11	116692660	116696661
chr11	116750165	116754166
chr11	116971071	116975072
chr11	117074781	117079347
chr11	117095027	117099028
chr11	117197659	117201660
chr11	117609245	117613246
chr11	117747229	117751230
chr11	117768544	117775472
chr11	117777048	117784657
chr11	117807665	117811666
chr11	117823917	117828015
chr11	117830228	117834229
chr11	117871526	117875527
chr11	117984855	117988856
chr11	118000268	118007701
chr11	118017605	118021606
chr11	118077681	118081682
chr11	118091702	118095703
chr11	118431799	118435800
chr11	118474958	118478971
chr11	118480482	118484483
chr11	119353510	119357556
chr11	119388470	119392471
chr11	119424060	119428061
chr11	119653942	119657943
chr11	120012765	120019159
chr11	120094969	120100933
chr11	120108536	120112537
chr11	120272417	120276418
chr11	120287791	120291792
chr11	120482667	120486668
chr11	120489835	120493836
chr11	120528725	120532726
chr11	120558505	120562506
chr11	120606475	120610476
chr11	120611063	120615064
chr11	120615890	120619891
chr11	120622876	120630084
chr11	120631547	120635548
chr11	120641670	120645696
chr11	120646337	120650338
chr11	120656044	120662838
chr11	120670971	120678660
chr11	120711767	120715952
chr11	120719466	120723467
chr11	120725281	120729282
chr11	120730021	120734022
chr11	120760887	120765679
chr11	120781783	120786514
chr11	120794389	120798396
chr11	120946482	120951066
chr11	121144141	121148817
chr11	121158269	121162270
chr10	3971073	3975074
chr10	4264327	4268328
chr10	4345766	4349767
chr10	4371875	4375876
chr10	4427166	4434604
chr10	4708156	4714312
chr10	11607222	11611223
chr10	12939978	12943979
chr10	13058502	13062503
chr10	14543036	14547037
chr10	15789775	15793776
chr10	18829930	18833931
chr10	19354537	19358538
chr10	19849459	19853460
chr10	20146918	20150919
chr10	20345817	20350006
chr10	21038818	21042819
chr10	21158984	21162985
chr10	21591143	21595144
chr10	21976670	21980671
chr10	21984102	21988103
chr10	21990221	21996665
chr10	22051454	22056271
chr10	22147270	22151271
chr10	22156607	22160608
chr10	22818128	22822129
chr10	23892686	23896687
chr10	24593440	24597813
chr10	24795790	24799791
chr10	24908662	24912663
chr10	25117884	25121885
chr10	25198158	25202159
chr10	27614942	27618943
chr10	28666358	28670359
chr10	30840783	30844784
chr10	34094519	34098520
chr10	34125972	34129973
chr10	34481398	34485399
chr10	38963513	38967514
chr10	39131895	39138966
chr10	39610932	39614933
chr10	39958153	39962154
chr10	40568360	40572361
chr10	40681280	40685281
chr10	40936173	40940174
chr10	41301241	41305242
chr10	41474312	41480390
chr10	41481010	41485011
chr10	41566014	41570015
chr10	41604595	41608596
chr10	42476565	42480566
chr10	42937879	42941880
chr10	43410529	43414530
chr10	43538994	43542995
chr10	44002846	44006847
chr10	44357674	44361675
chr10	44456748	44460749
chr10	44526501	44530502
chr10	45333760	45337761
chr10	50893649	50897650
chr10	52543739	52547740
chr10	54073709	54077921
chr10	56385545	56389546
chr10	56429979	56433980
chr10	58811357	58815358
chr10	59401683	59405684
chr10	59456160	59460161
chr10	60124774	60128775
chr10	60303649	60307650
chr10	60344849	60348850
chr10	60651033	60655034
chr10	60655338	60659339
chr10	60719023	60723024
chr10	60750782	60754783
chr10	61087329	61091330
chr10	61271438	61275439
chr10	61295834	61301800
chr10	61354036	61358037
chr10	61415970	61419971
chr10	61428946	61432947
chr10	61646619	61650620
chr10	61693512	61697585
chr10	61976121	61981109
chr10	62192227	62196228
chr10	62229218	62233219
chr10	62250436	62254437
chr10	62420457	62424458
chr10	62564121	62568122
chr10	62656070	62668373
chr10	62878014	62882015
chr10	62890863	62898773
chr10	62906996	62910997
chr10	63058711	63063557
chr10	63192332	63196333
chr10	67003073	67007074
chr10	67035322	67039323
chr10	67535867	67539877
chr10	68096173	68100174
chr10	68721744	68725745
chr10	69396771	69400772
chr10	71364070	71368071
chr10	71379747	71383748
chr10	73097340	73101341
chr10	75171969	75175970
chr10	75276274	75280275
chr10	75404909	75408910
chr10	75509286	75513287
chr10	75642008	75646009
chr10	75655452	75659453
chr10	75762357	75766358
chr10	75771374	75775375
chr10	75779414	75783415
chr10	75832881	75843963
chr10	75846289	75864134
chr10	75930502	75937414
chr10	75938672	75942673
chr10	75946310	75950311
chr10	75952512	75956513
chr10	76030610	76034611
chr10	76036287	76040288
chr10	76283821	76287822
chr10	76387013	76391014
chr10	76412032	76418913
chr10	76440912	76444913
chr10	76447079	76451080
chr10	76621404	76625405
chr10	77040642	77044643
chr10	77111678	77115706
chr10	77604095	77608597
chr10	77611707	77615708
chr10	77639222	77643223
chr10	78036258	78040259
chr10	78040285	78045611
chr10	78047840	78051958
chr10	78053333	78057334
chr10	78067366	78071367
chr10	78183149	78187150
chr10	78406545	78410546
chr10	78423668	78427669
chr10	78432797	78436798
chr10	78462948	78466949
chr10	78581827	78585828
chr10	78745128	78749129
chr10	79539960	79543961
chr10	79548406	79552407
chr10	79662572	79666573
chr10	79667408	79671409
chr10	79680193	79684194
chr10	79687018	79691019
chr10	79744581	79748582
chr10	79753117	79757118
chr10	79764952	79768953
chr10	79819019	79824642
chr10	79944277	79948278
chr10	79958150	79962151
chr10	79968722	79975680
chr10	80005229	80009230
chr10	80009922	80013923
chr10	80014670	80023545
chr10	80037659	80041660
chr10	80045164	80049165
chr10	80051486	80056018
chr10	80059447	80063448
chr10	80073439	80077440
chr10	80099187	80104703
chr10	80258968	80262969
chr10	80262989	80266990
chr10	80276162	80280163
chr10	80318548	80325128
chr10	80327473	80332144
chr10	80345625	80350449
chr10	80354457	80358458
chr10	80367637	80371638
chr10	80537124	80541125
chr10	80544802	80549987
chr10	80575296	80580646
chr10	80588341	80592342
chr10	80600878	80611259
chr10	80620778	80624779
chr10	80627654	80631655
chr10	80638213	80646050
chr10	80699820	80704692
chr10	80775554	80779555
chr10	80786513	80792610
chr10	80794822	80800734
chr10	80803246	80807247
chr10	80824654	80830796
chr10	80853209	80859120
chr10	80860697	80864698
chr10	80866020	80870021
chr10	80898969	80902970
chr10	80904412	80908413
chr10	80928089	80932090
chr10	81031933	81039251
chr10	81058154	81062155
chr10	81096872	81100873
chr10	81102614	81107946
chr10	81165720	81169721
chr10	81174629	81180960
chr10	81181005	81185917
chr10	81250933	81254934
chr10	81255297	81259298
chr10	81264926	81273596
chr10	81283781	81287782
chr10	81289267	81294962
chr10	81319101	81323102
chr10	81326701	81330702
chr10	81341266	81345267
chr10	81348369	81352458
chr10	81355568	81359569
chr10	81363820	81368224
chr10	81376370	81380371
chr10	81382426	81388346
chr10	81391062	81395063
chr10	81414297	81418298
chr10	81418798	81422799
chr10	81425173	81432795
chr10	81506173	81510174
chr10	81522225	81526226
chr10	81543046	81547047
chr10	81557442	81563043
chr10	81595345	81602901
chr10	81604306	81608882
chr10	81625322	81630539
chr10	81631697	81635698
chr10	81638890	81642891
chr10	81647067	81651068
chr10	81928480	81932481
chr10	82810121	82814122
chr10	82864624	82868625
chr10	82872603	82876604
chr10	83368305	83387349
chr10	84516043	84520044
chr10	84551338	84555339
chr10	85384812	85388813
chr10	85596409	85600410
chr10	85643201	85647202
chr10	85926489	85930773
chr10	86019927	86024153
chr10	87964669	87968670
chr10	88355075	88359076
chr10	88457585	88461586
chr10	88681023	88685024
chr10	89652471	89656472
chr10	89730295	89734296
chr10	93282977	93286978
chr10	93309159	93313160
chr10	93334230	93338231
chr10	93486766	93490767
chr10	93538033	93542631
chr10	93681322	93685323
chr10	95316245	95320246
chr10	95320965	95326134
chr10	95557321	95561322
chr10	95720500	95724501
chr10	100013822	100017825
chr10	107492729	107496730
chr10	108247433	108251434
chr10	108330187	108334687
chr10	111592273	111596274
chr10	116111917	116115918
chr10	116299372	116303373
chr10	116416119	116420120
chr10	116672589	116676590
chr10	116727177	116731252
chr10	116990701	116994702
chr10	117041744	117047340
chr10	117215358	117219359
chr10	117359360	117363361
chr10	117790705	117794706
chr10	117923457	117927458
chr10	120090026	120094027
chr10	120110965	120114966
chr10	120199537	120203611
chr10	120225058	120229059
chr10	120855627	120859628
chr10	121032002	121036003
chr10	121381113	121385114
chr10	121474250	121478251
chr10	121639699	121643700
chr10	121737935	121741947
chr10	121748898	121752899
chr10	122446497	122450498
chr10	127209622	127213623
chr10	127309786	127313787
chr10	127319962	127327641
chr10	127349772	127356411
chr10	127368544	127372545
chr10	127640984	127644985
chr10	127661838	127669122
chr10	127675063	127679064
chr10	127737536	127743558
chr10	127749080	127753799
chr10	127886733	127890734
chr10	127896533	127904074
chr10	128119589	128126892
chr10	128192633	128196634
chr10	128201764	128205765
chr10	128209794	128213795
chr10	128223808	128227809
chr10	128230061	128234791
chr10	128236064	128240065
chr10	128265995	128272575
chr10	128274746	128278747
chr10	128281231	128285232
chr10	128312181	128316182
chr10	128335808	128339831
chr10	128386830	128390831
chr10	128472199	128477064
chr10	128510030	128514031
chr10	128543486	128551169
chr10	128582497	128586498
chr10	128587501	128591502
chr10	128694232	128698269
chr10	128703026	128708257
chr10	128742056	128750454
chr10	128917297	128921298
chr10	128921524	128925525
chr10	130540345	130544346
chr17	3082183	3086184
chr17	3229233	3233234
chr17	3530552	3534553
chr17	3555713	3559823
chr17	5416767	5420768
chr17	5939278	5943279
chr17	5973584	5977585
chr17	5986187	5992062
chr17	5994844	5998845
chr17	6005578	6009579
chr17	6475117	6479118
chr17	6959156	6963157
chr17	6976858	6980859
chr17	6982903	6986904
chr17	7225911	7229912
chr17	7258634	7262635
chr17	8139804	8143805
chr17	8145832	8149833
chr17	8432421	8436422
chr17	9667704	9671705
chr17	10454214	10458215
chr17	12739309	12743310
chr17	12908000	12912001
chr17	13552092	13556093
chr17	13566888	13570889
chr17	13681487	13685488
chr17	13896822	13900823
chr17	14201831	14205832
chr17	14692262	14696263
chr17	14959260	14963261
chr17	14988707	14992708
chr17	15051057	15055375
chr17	15057342	15061343
chr17	15190490	15194491
chr17	15238783	15242784
chr17	15803970	15807971
chr17	17446818	17450819
chr17	21381746	21385747
chr17	21533537	21537879
chr17	23584232	23588233
chr17	23597487	23602825
chr17	23603503	23607504
chr17	23643269	23647270
chr17	23671606	23686027
chr17	23720783	23728335
chr17	23761318	23765777
chr17	23821289	23825290
chr17	23827109	23831110
chr17	23833767	23837768
chr17	23842156	23846157
chr17	23866070	23870071
chr17	24036241	24040242
chr17	24148922	24152923
chr17	24218429	24222770
chr17	24232604	24236605
chr17	24238947	24242948
chr17	24468313	24475966
chr17	24477043	24481079
chr17	24525938	24530250
chr17	24531747	24535748
chr17	24563009	24567010
chr17	24574436	24578437
chr17	24589285	24593286
chr17	24595283	24599284
chr17	24630111	24634681
chr17	24642957	24646958
chr17	24648305	24652306
chr17	24656425	24660426
chr17	24667750	24671751
chr17	24687949	24691950
chr17	24694156	24700219
chr17	24705653	24709654
chr17	24716057	24729828
chr17	24730683	24738641
chr17	24751001	24755002
chr17	24802380	24806381
chr17	24876768	24880769
chr17	24884350	24892156
chr17	24893087	24898499
chr17	25131389	25138630
chr17	25220580	25224581
chr17	25232639	25236640
chr17	25238116	25242169
chr17	25243638	25247639
chr17	25568686	25572810
chr17	25715170	25719527
chr17	25725415	25729750
chr17	25734038	25738039
chr17	25752327	25756379
chr17	25771774	25775812
chr17	25778806	25782807
chr17	25783338	25788579
chr17	25821625	25825626
chr17	25827041	25839128
chr17	25842851	25846852
chr17	25939989	25946932
chr17	25950565	25954566
chr17	26088164	26092165
chr17	26093470	26097471
chr17	26111314	26118630
chr17	26121501	26125502
chr17	26839565	26843566
chr17	26915089	26928295
chr17	27005162	27009163
chr17	27016033	27020034
chr17	27055302	27059303
chr17	27089243	27093244
chr17	27240656	27244657
chr17	27289695	27352736
chr17	27554572	27558603
chr17	27562750	27567728
chr17	27633242	27637243
chr17	27703902	27707903
chr17	28005583	28009584
chr17	28078584	28082640
chr17	28151557	28155558
chr17	28205776	28209777
chr17	28230752	28234753
chr17	28269706	28275623
chr17	28311528	28315529
chr17	28484149	28488150
chr17	28515524	28519525
chr17	28521148	28525280
chr17	28547485	28551486
chr17	28573717	28577718
chr17	28586545	28590546
chr17	28605192	28609193
chr17	28767315	28771316
chr17	28821697	28825698
chr17	28940262	28944263
chr17	29261971	29265972
chr17	29266786	29270787
chr17	29593536	29598306
chr17	29715017	29719018
chr17	29840421	29844422
chr17	30624905	30628935
chr17	31195749	31200975
chr17	31275356	31279357
chr17	31323664	31327665
chr17	31499293	31503294
chr17	31581550	31585551
chr17	32032508	32038419
chr17	32060398	32064399
chr17	32111427	32115428
chr17	32187463	32191550
chr17	32367416	32371417
chr17	32450721	32454722
chr17	32945361	32949362
chr17	33136796	33141684
chr17	33287542	33291543
chr17	33535277	33539278
chr17	33636054	33640094
chr17	33716677	33720678
chr17	33779575	33783576
chr17	33808521	33812522
chr17	33873781	33877827
chr17	33879428	33892634
chr17	33903133	33907134
chr17	33907178	33911600
chr17	33914174	33922486
chr17	33927892	33931893
chr17	33964348	33968349
chr17	33976791	33983491
chr17	34185330	34191890
chr17	34303865	34311574
chr17	34562293	34566294
chr17	34595848	34611013
chr17	34613971	34617972
chr17	34642881	34649145
chr17	34811867	34816439
chr17	34834903	34847168
chr17	34855632	34859633
chr17	34880100	34884101
chr17	34892557	34900973
chr17	34905329	34909330
chr17	34911838	34916465
chr17	34949008	34954472
chr17	34957238	34961239
chr17	34970156	34974702
chr17	34998746	35002959
chr17	35014577	35018578
chr17	35044525	35052242
chr17	35057033	35061034
chr17	35062435	35069324
chr17	35072464	35078941
chr17	35083595	35091290
chr17	35106298	35110299
chr17	35118527	35129114
chr17	35139424	35144497
chr17	35186440	35190441
chr17	35192505	35196971
chr17	35218832	35222833
chr17	35340331	35344332
chr17	35504030	35511384
chr17	35514824	35519115
chr17	35531199	35535200
chr17	35550126	35554127
chr17	35565483	35569484
chr17	35669946	35675744
chr17	35958814	35962815
chr17	36127425	36131426
chr17	36143016	36147745
chr17	36166537	36170538
chr17	36176775	36180776
chr17	36246819	36250820
chr17	36865210	36871573
chr17	36921790	36925791
chr17	36941049	36945050
chr17	36979237	36983238
chr17	36987204	36991505
chr17	36999161	37005665
chr17	37021398	37025399
chr17	37084236	37088237
chr17	37191890	37195891
chr17	37195966	37199967
chr17	37209851	37213852
chr17	39840995	39844996
chr17	40878536	40882559
chr17	43387464	43391465
chr17	43628299	43632300
chr17	44235104	44239105
chr17	45389981	45393982
chr17	45411222	45415223
chr17	45472938	45476939
chr17	45504839	45510864
chr17	45513616	45517617
chr17	45521432	45525433
chr17	45561958	45569241
chr17	45571261	45575262
chr17	45590261	45604103
chr17	45657309	45661310
chr17	45765193	45769194
chr17	46261810	46265811
chr17	46269929	46273930
chr17	46280439	46285027
chr17	46323766	46330024
chr17	46426940	46430941
chr17	46436477	46440478
chr17	46494787	46498788
chr17	46518665	46522666
chr17	46544388	46548389
chr17	46643153	46648228
chr17	46648336	46652571
chr17	46656320	46663786
chr17	46672255	46676256
chr17	46678451	46683179
chr17	46683429	46687430
chr17	46703002	46707003
chr17	46727165	46731166
chr17	46770633	46774634
chr17	46780656	46784657
chr17	46829413	46834315
chr17	47292067	47296068
chr17	47311791	47315792
chr17	47366885	47371196
chr17	47434637	47439376
chr17	47500287	47507050
chr17	47525961	47529962
chr17	47670042	47674043
chr17	47692736	47697206
chr17	47699996	47703997
chr17	47735035	47739930
chr17	47757342	47761343
chr17	47783742	47787743
chr17	47790416	47794417
chr17	47934252	47938253
chr17	48297496	48302037
chr17	48430728	48434729
chr17	48449501	48456900
chr17	49562337	49566338
chr17	49613170	49617171
chr17	50290892	50295621
chr17	53461321	53465322
chr17	53582124	53586125
chr17	55942906	55947260
chr17	55947500	55954622
chr17	55957185	55961402
chr17	56034637	56042415
chr17	56072989	56076990
chr17	56077629	56081630
chr17	56107802	56111803
chr17	56119946	56123947
chr17	56160489	56164490
chr17	56181920	56185921
chr17	56254791	56258792
chr17	56270093	56274094
chr17	56274767	56278768
chr17	56288511	56292512
chr17	56298286	56306312
chr17	56391716	56395717
chr17	56565018	56569019
chr17	56595768	56599769
chr17	56607771	56615394
chr17	56624875	56633535
chr17	56700487	56704488
chr17	56713732	56719761
chr17	56732226	56736227
chr17	56755530	56759531
chr17	56762749	56772275
chr17	56829008	56833009
chr17	56872447	56877632
chr17	56988262	56992263
chr17	56995337	57002019
chr17	57076510	57080511
chr17	57277098	57281102
chr17	63490753	63494754
chr17	63935970	63939971
chr17	64599647	64603648
chr17	65865830	65869831
chr17	66121518	66128172
chr17	67695263	67699264
chr17	68271795	68275796
chr17	69275206	69279207
chr17	70804059	70811071
chr17	70844777	70855533
chr17	70858600	70862601
chr17	70873935	70877936
chr17	70922996	70926997
chr17	71638887	71642888
chr17	74314211	74318434
chr17	74446218	74450219
chr17	75549946	75553947
chr17	78880572	78884573
chr17	78893100	78897101
chr17	78904992	78908993
chr17	78914497	78918498
chr17	79333489	79337490
chr17	80247999	80254165
chr17	83852418	83856419
chr17	83996550	84000551
chr17	84137841	84141842
chr17	84185947	84189948
chr17	84509893	84513894
chr17	86751862	86755863
chr17	87633977	87637978
chr17	87670555	87674556
chr17	87973048	87977049
chr17	88303336	88307337
chr17	88624553	88628554
chr17	88666658	88670659
chr17	94862916	94866917
chr16	3974632	3978633
chr16	3980204	3984205
chr16	3987119	3991120
chr16	4035099	4039144
chr16	4473211	4477212
chr16	4521053	4525054
chr16	4646189	4650190
chr16	4677720	4681721
chr16	4682068	4686069
chr16	4909320	4913321
chr16	4922421	4926422
chr16	4935620	4943431
chr16	5005286	5009315
chr16	5009758	5015554
chr16	5053075	5057076
chr16	5130481	5134482
chr16	5253956	5257957
chr16	8656968	8660969
chr16	8670153	8674154
chr16	8689684	8693685
chr16	8696850	8700851
chr16	8790308	8794309
chr16	10168226	10172227
chr16	10190904	10194905
chr16	10329285	10333286
chr16	10393465	10397466
chr16	10409936	10413937
chr16	10445350	10449351
chr16	10486176	10491780
chr16	10833057	10837058
chr16	10991121	10995122
chr16	11006896	11010897
chr16	11445306	11449307
chr16	13466755	13473181
chr16	13666170	13673857
chr16	13727834	13732485
chr16	13938627	13942664
chr16	14560315	14564316
chr16	15885284	15889285
chr16	16144851	16148852
chr16	16211343	16215344
chr16	16827320	16831364
chr16	16861985	16865986
chr16	16867255	16872890
chr16	16882210	16889831
chr16	16894467	16898468
chr16	17122142	17127107
chr16	17130383	17134384
chr16	17142209	17149612
chr16	17274298	17278961
chr16	17487609	17493920
chr16	17574206	17578672
chr16	17617352	17621353
chr16	17801380	17805381
chr16	17978563	17982564
chr16	18221541	18225542
chr16	18276140	18280141
chr16	18282317	18286697
chr16	18287168	18291169
chr16	18584969	18592672
chr16	18774845	18778846
chr16	20682254	20686255
chr16	21202793	21206794
chr16	21209093	21213094
chr16	21214815	21218816
chr16	21294872	21298873
chr16	21993542	21997543
chr16	22007482	22011534
chr16	22026539	22030540
chr16	22119274	22123275
chr16	22434560	22441571
chr16	22530184	22534185
chr16	22655231	22659232
chr16	22916380	22922221
chr16	23056298	23060299
chr16	23105466	23112769
chr16	24446089	24450090
chr16	29207693	29212161
chr16	29944517	29948755
chr16	29977124	29981125
chr16	30006665	30010666
chr16	30037479	30041480
chr16	30063355	30067356
chr16	30281254	30285255
chr16	30597721	30601722
chr16	31140449	31144450
chr16	31616131	31620132
chr16	32145881	32149882
chr16	32163476	32167477
chr16	32606894	32610895
chr16	32666197	32670220
chr16	32671152	32675153
chr16	32822920	32826921
chr16	33398443	33402444
chr16	33516327	33520594
chr16	33753548	33757549
chr16	33827663	33831664
chr16	33976726	33980727
chr16	34095090	34099091
chr16	35488873	35492874
chr16	35656438	35660439
chr16	35868934	35873383
chr16	36988216	36992217
chr16	37009784	37013785
chr16	37652368	37656369
chr16	38344997	38348998
chr16	38431145	38435146
chr16	38449980	38460976
chr16	38548256	38552257
chr16	38556696	38560697
chr16	38560812	38564813
chr16	43607939	43611940
chr16	48281733	48285734
chr16	48308272	48312273
chr16	48429235	48433236
chr16	48609702	48613703
chr16	50730773	50734774
chr16	55816515	55824139
chr16	56021956	56025957
chr16	56884163	56888164
chr16	57165332	57169333
chr16	76292667	76296668
chr16	78558314	78562315
chr16	84772121	84776122
chr16	85548709	85552710
chr16	89816352	89820353
chr16	90218740	90222753
chr16	91223548	91228399
chr16	91267767	91271768
chr16	91595680	91599681
chr16	91615354	91621000
chr16	91837614	91844627
chr16	91851693	91856827
chr16	91885398	91889399
chr16	91897503	91901504
chr16	92464169	92468170
chr16	92695325	92699330
chr16	93681217	93685218
chr16	93792888	93796889
chr16	93830119	93834120
chr16	93881899	93885982
chr16	93903962	93907963
chr16	93917956	93921957
chr16	94006837	94010838
chr16	94854690	94858691
chr16	95584593	95588594
chr16	95998900	96002901
chr16	97761755	97765756
chr16	97946803	97950804
chr16	97995345	97999346
chr15	5242187	5246188
chr15	6384746	6388747
chr15	6443331	6447332
chr15	6748656	6752657
chr15	6872313	6876314
chr15	7116382	7120383
chr15	7127570	7131571
chr15	7396395	7400396
chr15	7808046	7817549
chr15	8192299	8196300
chr15	9434026	9438027
chr15	9746868	9750869
chr15	10175236	10179237
chr15	10459998	10463999
chr15	11903674	11909372
chr15	12203092	12207093
chr15	12270146	12274147
chr15	12547877	12551878
chr15	12882986	12886987
chr15	25330659	25334660
chr15	25362909	25366910
chr15	25620548	25624549
chr15	25931550	25935551
chr15	25946225	25950226
chr15	31451689	31455690
chr15	32239932	32246812
chr15	33081127	33085128
chr15	34835353	34840492
chr15	35294110	35298111
chr15	35326535	35330536
chr15	36138400	36142401
chr15	36162884	36166885
chr15	36238164	36242165
chr15	37231034	37235035
chr15	37977034	37981035
chr15	38241522	38245523
chr15	39004278	39008332
chr15	39743928	39747929
chr15	39855470	39859471
chr15	40160605	40164606
chr15	51875439	51879440
chr15	52038105	52042106
chr15	54743926	54747927
chr15	55110315	55115583
chr15	55904949	55908950
chr15	56692546	56696547
chr15	58025895	58029896
chr15	58413466	58417467
chr15	59251824	59280993
chr15	59304946	59308947
chr15	59792959	59796960
chr15	65785039	65789040
chr15	66889391	66893392
chr15	67174726	67178883
chr15	73594526	73598527
chr15	73604076	73608077
chr15	73622744	73626745
chr15	73694538	73698539
chr15	73705505	73709506
chr15	73721143	73726929
chr15	74538816	74542817
chr15	74632903	74650010
chr15	74655491	74659663
chr15	74670372	74674571
chr15	74797968	74801969
chr15	75214594	75218595
chr15	75745922	75749923
chr15	75826209	75830210
chr15	75839908	75843909
chr15	75860337	75864338
chr15	75886723	75890724
chr15	75892481	75896482
chr15	75903361	75911734
chr15	75991767	75998712
chr15	76007498	76011887
chr15	76012336	76016337
chr15	76061047	76066889
chr15	76067784	76071785
chr15	76118195	76122196
chr15	76193710	76202608
chr15	76204321	76211166
chr15	76213673	76217674
chr15	76288968	76296433
chr15	76305245	76309246
chr15	76325395	76333293
chr15	76366896	76370897
chr15	76372938	76376939
chr15	76378511	76382512
chr15	76431212	76435213
chr15	76450994	76455259
chr15	76455436	76459437
chr15	76495950	76499951
chr15	76509818	76513819
chr15	76536734	76540942
chr15	76592291	76596292
chr15	76601185	76605186
chr15	76614852	76618853
chr15	76624084	76628085
chr15	76637929	76641930
chr15	76667948	76673679
chr15	76688170	76698725
chr15	76699540	76703541
chr15	76877274	76881308
chr15	76897939	76906070
chr15	77082396	77086397
chr15	77779232	77783233
chr15	77840175	77844176
chr15	77913393	77917394
chr15	77954683	77958723
chr15	77959672	77963673
chr15	77991613	77995614
chr15	78463343	78470635
chr15	78570783	78574784
chr15	78800669	78805043
chr15	78840645	78844646
chr15	78889838	78893839
chr15	78897766	78904473
chr15	78924723	78928724
chr15	78932931	78936932
chr15	78981054	78985055
chr15	79021529	79032873
chr15	79039883	79043884
chr15	79060859	79064860
chr15	79081331	79085332
chr15	79129714	79133715
chr15	79139176	79143324
chr15	79207309	79211310
chr15	79250718	79256749
chr15	79283509	79287510
chr15	79373300	79377301
chr15	79400919	79405304
chr15	79480674	79487778
chr15	79514406	79518407
chr15	79530917	79534918
chr15	79603109	79607110
chr15	79668866	79676532
chr15	79869274	79873275
chr15	79890406	79899694
chr15	79926130	79934647
chr15	79997026	80001027
chr15	80012808	80016809
chr15	80208972	80212973
chr15	80232078	80236107
chr15	80921062	80925063
chr15	80946488	80950489
chr15	81661887	81665888
chr15	81710849	81714850
chr15	81849766	81853767
chr15	81958930	81962931
chr15	81978538	81982539
chr15	82242336	82246748
chr15	82250395	82258022
chr15	82296982	82300983
chr15	82336826	82348045
chr15	82352291	82356292
chr15	83168506	83174209
chr15	83226580	83230581
chr15	83249731	83253775
chr15	83298013	83302014
chr15	83365011	83369298
chr15	83430850	83434851
chr15	83462606	83466607
chr15	83524860	83528871
chr15	83561571	83565572
chr15	84063349	84067350
chr15	84190231	84194232
chr15	84209515	84213516
chr15	84678996	84682997
chr15	84718050	84722267
chr15	84730886	84734887
chr15	84949623	84953624
chr15	85129957	85134098
chr15	85249610	85253611
chr15	85644081	85648082
chr15	85701771	85709318
chr15	85733562	85737775
chr15	85819733	85823734
chr15	86031777	86035778
chr15	86192747	86196748
chr15	88705294	88709295
chr15	88710928	88714929
chr15	88889513	88893514
chr15	89099098	89103099
chr15	89160908	89168767
chr15	89320718	89324719
chr15	89332471	89336472
chr15	89370449	89374450
chr15	89375037	89381255
chr15	89408263	89412504
chr15	89423862	89427863
chr15	89427908	89431928
chr15	89474234	89479425
chr15	89541792	89549625
chr15	89582390	89586391
chr15	89839860	89843861
chr15	90677388	90681389
chr15	92342357	92346358
chr15	92394808	92398809
chr15	95652771	95656772
chr15	95828072	95832073
chr15	96195974	96199975
chr15	96252684	96256685
chr15	97053956	97057957
chr15	97359198	97363199
chr15	97382080	97386081
chr15	97765365	97769667
chr15	97812863	97816864
chr15	97906296	97910297
chr15	98106469	98114059
chr15	98495472	98499473
chr15	98524459	98528460
chr15	98532269	98536270
chr15	98602826	98609634
chr15	98675461	98679462
chr15	98775029	98780151
chr15	98829508	98833509
chr15	98888828	98892829
chr15	99027889	99031890
chr15	99053172	99057173
chr15	99097482	99104171
chr15	99236073	99240074
chr15	99245209	99253962
chr15	99649656	99653657
chr15	99873456	99877457
chr15	99929658	99933659
chr15	100186036	100190037
chr15	100278835	100282836
chr15	100421055	100426215
chr15	100578231	100582232
chr15	100584365	100588773
chr15	100633559	100638941
chr15	100667500	100671501
chr15	100693771	100697772
chr15	100718477	100722478
chr15	101052399	101056400
chr15	101126520	101130521
chr15	101135680	101139681
chr15	101264844	101268845
chr15	101291210	101295211
chr15	101362578	101372126
chr15	101410401	101414402
chr15	101784458	101788459
chr15	101922735	101926736
chr15	102002342	102006343
chr15	102026214	102030215
chr15	102109080	102113081
chr15	102142184	102146185
chr15	102148573	102152574
chr15	102187043	102191044
chr15	102229935	102233936
chr15	102244500	102248501
chr15	102255522	102259523
chr15	102277454	102282194
chr15	102294291	102298292
chr15	102329707	102333737
chr15	102404314	102409677
chr15	102443365	102447366
chr15	102450385	102454386
chr15	102457168	102462082
chr15	102720178	102724179
chr15	102919129	102923130
chr15	102934851	102938852
chr15	102952524	102956525
chr15	102996712	103000713
chr15	103161437	103165438
chr15	103364791	103368792
chr15	103446459	103450460
chr14	7789590	7793591
chr14	7815955	7819956
chr14	7992182	7996183
chr14	8170992	8174993
chr14	8315565	8319566
chr14	8664290	8668389
chr14	11160035	11164036
chr14	13930892	13934893
chr14	14344493	14349009
chr14	19749255	19753256
chr14	19766208	19770209
chr14	19857862	19861863
chr14	20179782	20183783
chr14	20450225	20454226
chr14	20478133	20482134
chr14	21845576	21850911
chr14	22017710	22021711
chr14	24144322	24148323
chr14	24175987	24179988
chr14	25532437	25536438
chr14	25649845	25653846
chr14	25692168	25696169
[truncated: 3,456 more rows]
