# Supplementary material for: A subset of topologically associating domains fold into mesoscale core-periphery networks
Source: Sci Rep. 2019 Jul 2;9:9526. doi: 10.1038/s41598-019-45457-9 (PMC6606598; doi:10.1038/s41598-019-45457-9)
Supplement: Supplementary file 22 — Supplementary Table 23 [file 41598_2019_45457_MOESM22_ESM.xlsx]

## Sheet: NPC-only Gene TSS Annotations
#chr	start	end
chrX	100727845	100732185
chrX	106483229	106487230
chrX	106918623	106922624
chrX	153694280	153698281
chrX	169877617	169881618
chr13	28883422	28887423
chr13	41357001	41361970
chr13	76823444	76827445
chr13	81631144	81635145
chr13	104285871	104289872
chr12	54231613	54235614
chr12	103312769	103317837
chr12	109640836	109651616
chr11	18869997	18874155
chr11	103772173	103776174
chr11	110477285	110481286
chr11	112797008	112801009
chr10	22171519	22175875
chr10	84754046	84758047
chr10	87228758	87232759
chr10	107121664	107125665
chr10	112161619	112167675
chr10	115567984	115571985
chr17	9773866	9777867
chr17	32683657	32687658
chr17	78506061	78510062
chr16	77327326	77331327
chr16	96198468	96202469
chr15	11062788	11066789
chr15	98002724	98006725
chr14	52326670	52330671
chr14	103897465	103901466
chr14	118234230	118239031
chr18	23494833	23499481
chr18	45894509	45898510
chr18	46559018	46563019
chr18	54893637	54900650
chr18	57131088	57135089
chr18	57140784	57144785
chr18	62754347	62758348
chr19	23915551	23919552
chr19	28298376	28302377
chr19	44491470	44495471
chr19	55893319	55897320
chr7	64215488	64228580
chr7	73133143	73147799
chr7	84677351	84681352
chr7	126412868	126416871
chr6	5388425	5392426
chr6	30637216	30641217
chr6	72697212	72701213
chr6	84586638	84590639
chr6	84591810	84595909
chr6	113932681	113936682
chr6	121298294	121302295
chr6	127147387	127153049
chr6	128929845	128936380
chr6	128990959	128994960
chr6	136399830	136403831
chr6	136855600	136859601
chr5	92681433	92685434
chr5	97193584	97201357
chr5	98565004	98569005
chr5	138270754	138274768
chr4	72143428	72147429
chr4	83656319	83660320
chr4	97770670	97774671
chr4	122959188	122963189
chr4	136141820	136145821
chr3	19955052	19959053
chr3	30010377	30015205
chr3	34558379	34562380
chr3	49755316	49759317
chr3	59260831	59264832
chr3	63897373	63901374
chr3	116127688	116131689
chr3	141929588	141933589
chr3	146106036	146110037
chr2	24047379	24051380
chr2	27956395	27960396
chr2	38782515	38786516
chr2	54083552	54087553
chr2	101626986	101631346
chr2	103387044	103391045
chr2	163395973	163399994
chr2	165628343	165632344
chr1	12690428	12694429
chr1	38794463	38798464
chr1	55224249	55228783
chr1	77494768	77498769
chr1	78195136	78199137
chr1	85734606	85738607
chr1	88132807	88140377
chr1	128590293	128594300
chr1	131968607	131972608
chr1	133919401	133923402
chr1	166252137	166256138
chr9	44238675	44242833
chr9	61103386	61107387
chr9	66884954	66888955
chr9	69756738	69763616
chr9	71894096	71898097
chr9	96256703	96261247
chr9	110251589	110255590
chr8	24482986	24486987
chr8	25157233	25161234
chr8	67949879	67953880
chr8	105441732	105445733
