# Supplementary material for: A subset of topologically associating domains fold into mesoscale core-periphery networks
Source: Sci Rep. 2019 Jul 2;9:9526. doi: 10.1038/s41598-019-45457-9 (PMC6606598; doi:10.1038/s41598-019-45457-9)
Supplement: Supplementary file 23 — Supplementary Table 24 [file 41598_2019_45457_MOESM23_ESM.xlsx]

## Sheet: CN-only Gene TSS Annotations
#chr	start	end
chrX	7636578	7640579
chrX	10483114	10487115
chrX	12352996	12356997
chrX	23283559	23287560
chrX	36193902	36199431
chrX	38250481	38254482
chrX	38314120	38318121
chrX	43427126	43431127
chrX	53605920	53610045
chrX	53641763	53645764
chrX	61114376	61118377
chrX	64271059	64278997
chrX	66647316	66655904
chrX	70363085	70367086
chrX	72654246	72658247
chrX	88113623	88117624
chrX	93284505	93288506
chrX	95194505	95198506
chrX	100765720	100769721
chrX	101293289	101301178
chrX	102068862	102073308
chrX	103184664	103188665
chrX	105118376	105122377
chrX	134293223	134297224
chrX	136866540	136870541
chrX	140340261	140344262
chrX	143663743	143667744
chrX	143931124	143935220
chrX	147552081	147556082
chrX	153830291	153835192
chrX	155621327	155626774
chrX	161715034	161719552
chrX	166236941	166240942
chrX	168120997	168124998
chr13	13782057	13786306
chr13	14521226	14525227
chr13	20109510	20113511
chr13	20470988	20474989
chr13	24106594	24110595
chr13	24580187	24584188
chr13	24843129	24847130
chr13	24988999	24993000
chr13	29012412	29018254
chr13	33082101	33086102
chr13	36732477	36736478
chr13	42707579	42711580
chr13	44838774	44842775
chr13	48830125	48834126
chr13	52755205	52759206
chr13	54369347	54373348
chr13	54747874	54751875
chr13	55397646	55405203
chr13	57906332	57910333
chr13	58804567	58810280
chr13	71105087	71109088
chr13	74007417	74011418
chr13	83522852	83526855
chr13	84347302	84351303
chr13	88819470	88823471
chr13	91986042	91990043
chr13	93071302	93075303
chr13	99898683	99902684
chr13	101230125	101234126
chr13	101690630	101696600
chr13	102769069	102773070
chr13	107061693	107065694
chr13	107467820	107471821
chr13	109924842	109928843
chr13	110278206	110282997
chr13	110625994	110629995
chr13	112286449	112290517
chr12	3363130	3368723
chr12	11454077	11458078
chr12	16738254	16742255
chr12	27158516	27162517
chr12	29525634	29536904
chr12	31711926	31715927
chr12	33059796	33063797
chr12	35990923	35994924
chr12	41484057	41488058
chr12	49380881	49387173
chr12	49388657	49392658
chr12	49399276	49403277
chr12	51002873	51007155
chr12	52697381	52701382
chr12	67220549	67224550
chr12	70345614	70349615
chr12	71538605	71542606
chr12	72231188	72238728
chr12	75175332	75179333
chr12	76079929	76083930
chr12	77446417	77450418
chr12	79128786	79132787
chr12	81226282	81230283
chr12	81331180	81335181
chr12	82309347	82313348
chr12	82338660	82342661
chr12	84696807	84700808
chr12	86986676	86990677
chr12	88440254	88444255
chr12	88720874	88724875
chr12	89699104	89703105
chr12	91265086	91269087
chr12	99289301	99293302
chr12	102946857	102950858
chr12	109616256	109622312
chr12	109707058	109745714
chr12	109745876	109749877
chr12	112403812	112407813
chr12	112433338	112437339
chr12	112509160	112513161
chr12	117335012	117339013
chr11	3773126	3777127
chr11	6604054	6608055
chr11	12024324	12029972
chr11	16255722	16259723
chr11	16260912	16264913
chr11	24076054	24082694
chr11	24479907	24483908
chr11	30469829	30473830
chr11	31822547	31826548
chr11	31998417	32003276
chr11	32099228	32103229
chr11	34297748	34301749
chr11	35796884	35800885
chr11	41998714	42002715
chr11	42180930	42184931
chr11	42417755	42423200
chr11	46233555	46239655
chr11	54301822	54306203
chr11	54594144	54598145
chr11	57009616	57015045
chr11	57240747	57244748
chr11	61451992	61455993
chr11	68193858	68198154
chr11	71031617	71035618
chr11	75298447	75302448
chr11	76466465	76470466
chr11	77840455	77844456
chr11	77851750	77855751
chr11	77927288	77932838
chr11	80298910	80302911
chr11	80475044	80479046
chr11	80507106	80511107
chr11	81858675	81862676
chr11	81966396	81970397
chr11	84523534	84527659
chr11	84718432	84722433
chr11	85638702	85642703
chr11	89775653	89779654
chr11	90546987	90550988
chr11	93096408	93101289
chr11	94414099	94418100
chr11	94472198	94476199
chr11	94974327	94978328
chr11	95007877	95011878
chr11	96462547	96466590
chr11	98326336	98331646
chr11	98699311	98703312
chr11	98726987	98731436
chr11	99335965	99339966
chr11	100332405	100336406
chr11	102024955	102028956
chr11	102080484	102084485
chr11	102086515	102090516
chr11	102759437	102763438
chr11	104229434	104233435
chr11	105454735	105458736
chr11	107791864	107796465
chr11	109720256	109724257
chr11	109993816	109997817
chr11	113419750	113423751
chr11	113617479	113621480
chr11	114446860	114450861
chr11	115365719	115369720
chr11	116357081	116361310
chr11	118340534	118344543
chr11	118759041	118763042
chr11	118907572	118913598
chr11	120045145	120049146
chr11	120359532	120363533
chr11	121432951	121436952
chr10	6977711	6982466
chr10	9673208	9677209
chr10	11078956	11084332
chr10	18741469	18745759
chr10	20168778	20172779
chr10	21880182	21884183
chr10	26076253	26081053
chr10	36504805	36508806
chr10	40035205	40039206
chr10	41069584	41074286
chr10	42858510	42862511
chr10	42862699	42866700
chr10	45805702	45809703
chr10	61876392	61880393
chr10	69531706	69535707
chr10	69704472	69708473
chr10	70946489	70950490
chr10	75558330	75562331
chr10	79872366	79876635
chr10	81471131	81476845
chr10	83532140	83536141
chr10	85006714	85010715
chr10	86489897	86493898
chr10	90573725	90579088
chr10	90827841	90831842
chr10	94296703	94300704
chr10	94573255	94578262
chr10	101679485	101683486
chr10	102156856	102161078
chr10	106468308	106472969
chr10	107269829	107274393
chr10	109008975	109012976
chr10	111901663	111905664
chr10	114799370	114803371
chr10	115585780	115589781
chr10	116016361	116020362
chr10	116984312	116988313
chr10	119817387	119821388
chr10	120763730	120767731
chr10	121309189	121313190
chr10	123262074	123266075
chr10	125326535	125330536
chr10	126791710	126795711
chr10	127076905	127080906
chr10	127418865	127422866
chr10	127484671	127488672
chr10	127532559	127536560
chr10	128642648	128647994
chr17	3480313	3488231
chr17	4632978	4636979
chr17	7022668	7026669
chr17	8099228	8103229
chr17	11087468	11091469
chr17	24486781	24490782
chr17	25254364	25258365
chr17	25610294	25614295
chr17	27653589	27657590
chr17	27683237	27687238
chr17	28040568	28044569
chr17	28856409	28860410
chr17	34037136	34041137
chr17	35200007	35207352
chr17	43950997	43955190
chr17	44812292	44816798
chr17	46482311	46489676
chr17	50237206	50241207
chr17	55968480	55972481
chr17	56239714	56244987
chr17	57085782	57089783
chr17	65637756	65644205
chr17	69205857	69209858
chr17	84270899	84274900
chr17	90452719	90456720
chr17	91087605	91094953
chr16	5882791	5886792
chr16	6347034	6351035
chr16	10598549	10602550
chr16	13356419	13360420
chr16	18163170	18167171
chr16	18211533	18215864
chr16	18627938	18631939
chr16	20587580	20592089
chr16	24971726	24975727
chr16	31752348	31756349
chr16	31931849	31935850
chr16	34512027	34516028
chr16	34898240	34902241
chr16	36883009	36887010
chr16	39982369	39986370
chr16	42338651	42342652
chr16	45407053	45411054
chr16	74408912	74412913
chr16	77644271	77648272
chr16	81198695	81202696
chr16	85899125	85903126
chr16	88288258	88292259
chr16	92356874	92361469
chr16	93927567	93931818
chr16	94995696	94999697
chr16	96279030	96283031
chr16	96462475	96469605
chr16	97168735	97172736
chr15	4373489	4377490
chr15	12737924	12741925
chr15	21109450	21113451
chr15	23034461	23038462
chr15	25025358	25029359
chr15	30170591	30174592
chr15	36208512	36212513
chr15	39389833	39393834
chr15	39795043	39799044
chr15	43865645	43872030
chr15	44704488	44708489
chr15	44745917	44754459
chr15	63477608	63481609
chr15	73053812	73057813
chr15	78117280	78121705
chr15	78538545	78546346
chr15	78652704	78676346
chr15	79153305	79157306
chr15	80695450	80699611
chr15	81934757	81938758
chr15	82910134	82914135
chr15	82957296	82961297
chr15	82980868	82984869
chr15	83723039	83727040
chr15	83778021	83782022
chr15	84444545	84449098
chr15	89529301	89534957
chr15	92049163	92053164
chr15	92159355	92163356
chr15	93507444	93511445
chr15	93925111	93929112
chr15	95526252	95530560
chr15	98163578	98169805
chr15	99526165	99530166
chr15	101800332	101804333
chr15	102744909	102748910
chr15	103144828	103148829
chr14	6285250	6289251
chr14	13451956	13455957
chr14	15356604	15360605
chr14	18571845	18575846
chr14	23092571	23096572
chr14	34892607	34896608
chr14	39470427	39475089
chr14	49523837	49527838
chr14	54155283	54218290
chr14	54973776	54977777
chr14	55053491	55057492
chr14	60376284	60380285
chr14	62454289	62458290
chr14	64379060	64383061
chr14	64414956	64418957
chr14	64453903	64457904
chr14	65423472	65427473
chr14	66342294	66346295
chr14	70888105	70892106
chr14	71249271	71253272
chr14	75453980	75457981
chr14	75960589	75964590
chr14	77154761	77158762
chr14	78087007	78091008
chr14	79769312	79773313
chr14	93886888	93892670
chr14	96517034	96521035
chr14	108912239	108916240
chr14	118911155	118915751
chr14	121736929	121740930
chr14	124190546	124194547
chr18	22848754	22852755
chr18	23036663	23043654
chr18	23308018	23312019
chr18	25064215	25068216
chr18	25751983	25755984
chr18	31315128	31319129
chr18	31445415	31449416
chr18	34980923	34984924
chr18	35852689	35856690
chr18	35962828	35966829
chr18	36944205	36948206
chr18	36950646	36954647
chr18	37318379	37322380
chr18	37339700	37343701
chr18	37398853	37402854
chr18	37409672	37413673
chr18	42577652	42581653
chr18	42897506	42901507
chr18	44659663	44664267
chr18	45266858	45270859
chr18	47535733	47539734
chr18	52765809	52770143
chr18	58078788	58082789
chr18	59060379	59064380
chr18	60608104	60612105
chr18	60923630	60927631
chr18	61043148	61047149
chr18	61534536	61538537
chr18	61909824	61913853
chr18	65021525	65027925
chr18	65871484	65875485
chr18	68225992	68229993
chr18	70139605	70143606
chr18	73969454	73973455
chr18	86392950	86396951
chr18	86709108	86714064
chr19	4709221	4714407
chr19	4987971	4991972
chr19	5096521	5101604
chr19	6495833	6499834
chr19	19109196	19113197
chr19	26883923	26887924
chr19	29359871	29363872
chr19	32101140	32105141
chr19	34215432	34219433
chr19	34472806	34477136
chr19	36687479	36691480
chr19	38262780	38266812
chr19	41741856	41748960
chr19	42253737	42257738
chr19	42404169	42408170
chr19	45443506	45447507
chr19	47935710	47939711
chr19	48204023	48208024
chr19	58452594	58457399
chr7	4544567	4548568
chr7	16957793	16961794
chr7	18923886	18927887
chr7	27651922	27655923
chr7	28494939	28498940
chr7	29069603	29073604
chr7	30289751	30293752
chr7	43488023	43492024
chr7	47130598	47135685
chr7	51509027	51513028
chr7	51619828	51623829
chr7	51745501	51749502
chr7	54833243	54837244
chr7	60448177	60452178
chr7	61835402	61839403
chr7	61875864	61879865
chr7	61938106	61942107
chr7	62044248	62048249
chr7	78575838	78579839
chr7	78886275	78890276
chr7	79498024	79502025
chr7	79503262	79507263
chr7	79513433	79517434
chr7	79590615	79594616
chr7	80634015	80638016
chr7	81564981	81568982
chr7	83198324	83202325
chr7	83792839	83796840
chr7	84368902	84374532
chr7	84408038	84412039
chr7	87582166	87588510
chr7	91670490	91674491
chr7	94040689	94044690
chr7	97840937	97844938
chr7	99446837	99450838
chr7	99464002	99468003
chr7	101419689	101423690
chr7	105566777	105571319
chr7	105785550	105789551
chr7	109008878	109012879
chr7	109168127	109172520
chr7	112314027	112318028
chr7	119182374	119186375
chr7	126702220	126706817
chr7	126947159	126952534
chr7	128685555	128690488
chr7	129922642	129926643
chr7	132784935	132788936
chr7	136266322	136270323
chr7	136501336	136505337
chr7	137312445	137316446
chr7	139832172	139836173
chr7	140080301	140084549
chr7	141945514	141951750
chr7	142093284	142097285
chr7	142897966	142901967
chr7	143738360	143743964
chr7	144173518	144177519
chr7	144282383	144286384
chr6	6859648	6867151
chr6	6867533	6871534
chr6	6880068	6884069
chr6	13834903	13841849
chr6	17304333	17309639
chr6	22873500	22877501
chr6	32586192	32590193
chr6	36385956	36392192
chr6	37297976	37301977
chr6	42322640	42326641
chr6	42788039	42792040
chr6	47242394	47246395
chr6	53571372	53575373
chr6	54007660	54011661
chr6	54564382	54568383
chr6	55394885	55398886
chr6	55677650	55686570
chr6	63254855	63258856
chr6	72518627	72522628
chr6	77240715	77245561
chr6	77977667	77981668
chr6	83170554	83174756
chr6	85500994	85504995
chr6	86026679	86030680
chr6	88872044	88876990
chr6	90808123	90812124
chr6	91073975	91077976
chr6	91154813	91158814
chr6	91263877	91267878
chr6	91409369	91413370
chr6	92704184	92708185
chr6	97936492	97940493
chr6	103508874	103513329
chr6	104491042	104495043
chr6	105675581	105679744
chr6	106116763	106120764
chr6	113499818	113503932
chr6	114280633	114284634
chr6	115942929	115946930
chr6	116105859	116112395
chr6	119106495	119110496
chr6	119327204	119332767
chr6	120491807	120495808
chr6	121129022	121133023
chr6	121471678	121475679
chr6	124462784	124466785
chr6	124855687	124859688
chr6	124861917	124865918
chr6	136169889	136175512
chr6	136873805	136877806
chr6	137250297	137254298
chr6	137408719	137412720
chr6	138420870	138425104
chr6	143945106	143949107
chr5	5264068	5268069
chr5	9723352	9727353
chr5	13123412	13127413
chr5	15932689	15936690
chr5	19905516	19909517
chr5	24327591	24331592
chr5	24983840	24987841
chr5	30459932	30463933
chr5	31569397	31573398
chr5	34913913	34917914
chr5	35019047	35023048
chr5	37183895	37187896
chr5	37715153	37719154
chr5	38157467	38161468
chr5	44425590	44429591
chr5	44797746	44801747
chr5	45637273	45641502
chr5	52115311	52119312
chr5	64042971	64046972
chr5	66335665	66339666
chr5	71093849	71097850
chr5	74675872	74679873
chr5	76757600	76761601
chr5	84415382	84419383
chr5	88581511	88585512
chr5	91911403	91915404
chr5	92402835	92406836
chr5	97193584	97201357
chr5	99727060	99731061
chr5	99751973	99755974
chr5	103209334	103213335
chr5	107495743	107499744
chr5	111416164	111420165
chr5	112575198	112579199
chr5	112894362	112898363
chr5	113308786	113312787
chr5	115906636	115910637
chr5	117238964	117242965
chr5	120429884	120433885
chr5	121006484	121012093
chr5	121914734	121918735
chr5	124185182	124191748
chr5	124227723	124231724
chr5	135804888	135808889
chr5	136300521	136304522
chr5	136371459	136377804
chr5	137551553	137555554
chr5	139541896	139545897
chr5	143361906	143365907
chr5	144759578	144763579
chr5	148263215	148267216
chr5	149536030	149540031
chr5	150257928	150261929
chr4	5722347	5726348
chr4	9267298	9271316
chr4	13741300	13745301
chr4	13749295	13753296
chr4	13782780	13786781
chr4	32569662	32573663
chr4	41673104	41677105
chr4	45638952	45642953
chr4	46037220	46041221
chr4	46989714	46993715
chr4	47206010	47210011
chr4	49057460	49061461
chr4	53263492	53267493
chr4	66402483	66406484
chr4	68952397	68956398
chr4	74011601	74015602
chr4	78209895	78213896
chr4	97579941	97586592
chr4	97755281	97759282
chr4	98544632	98548633
chr4	101548592	101552593
chr4	102585556	102591842
chr4	102757220	102762134
chr4	103009965	103013966
chr4	107681577	107686163
chr4	109232483	109237631
chr4	110395696	110399697
chr4	114819718	114823719
chr4	115882398	115886399
chr4	123181502	123185503
chr4	123199551	123203552
chr4	124892782	124896783
chr4	127986042	127990043
chr4	128686736	128690737
chr4	129982868	129986869
chr4	129990052	129994053
chr4	130053988	130057989
chr4	130809934	130813935
chr4	134448171	134452172
chr4	136673530	136677531
chr4	136884177	136888178
chr4	138755598	138759599
chr4	139018857	139022858
chr4	139931074	139935075
chr4	147998720	148003775
chr4	148128698	148132919
chr4	149674089	149678090
chr4	151374468	151378469
chr4	153480830	153484831
chr4	155041154	155045155
chr4	155343789	155347790
chr3	4796706	4800707
chr3	13944370	13948371
chr3	26329909	26333910
chr3	27369349	27373350
chr3	45376260	45380397
chr3	51794535	51798536
chr3	52177971	52181972
chr3	54154055	54158372
chr3	54753580	54757581
chr3	55240524	55244525
chr3	55459756	55463757
chr3	55780508	55784553
chr3	55784902	55788903
chr3	63848991	63852992
chr3	67890218	67894219
chr3	68606369	68610370
chr3	73054943	73059804
chr3	73064349	73068350
chr3	79142887	79147876
chr3	80799850	80804792
chr3	84257779	84261780
chr3	84302775	84307423
chr3	88204811	88208812
chr3	88212483	88217597
chr3	88452874	88463183
chr3	89518162	89522163
chr3	89660631	89664632
chr3	89762632	89766633
chr3	94397217	94404849
chr3	94471591	94475592
chr3	94476293	94480548
chr3	94480720	94486326
chr3	96179225	96183226
chr3	97866248	97870249
chr3	101874614	101878615
chr3	101894870	101898871
chr3	101922453	101926454
chr3	102008143	102014653
chr3	105449727	105454956
chr3	105714367	105718368
chr3	107099565	107106104
chr3	107498740	107502741
chr3	108149343	108156933
chr3	108534522	108539583
chr3	116250660	116255485
chr3	117573225	117577226
chr3	118431855	118435935
chr3	123688852	123692853
chr3	124319035	124323036
chr3	125678986	125682987
chr3	127497115	127501116
chr3	127631143	127635728
chr3	130178843	130182844
chr3	134198084	134202085
chr3	141463562	141467563
chr3	156559746	156563793
chr3	158560221	158564222
chr2	4015732	4019733
chr2	4411769	4415770
chr2	5377388	5381389
chr2	9876600	9883245
chr2	14737597	14741723
chr2	18799818	18803819
chr2	19342315	19346316
chr2	19907778	19911779
chr2	20879851	20883852
chr2	21365565	21369566
chr2	22620325	22624326
chr2	22652281	22656282
chr2	25052377	25056378
chr2	27025998	27029999
chr2	27102661	27106662
chr2	27160703	27167506
chr2	28116205	28120206
chr2	28191091	28195092
chr2	28531462	28535463
chr2	32422066	32426067
chr2	32429151	32433152
chr2	32739016	32743017
chr2	33803814	33807815
chr2	33940150	33944151
chr2	34105735	34109736
chr2	34285769	34289770
chr2	36200310	36204311
chr2	37514624	37519443
chr2	38337279	38341280
chr2	52556611	52560612
chr2	55433968	55437969
chr2	61802451	61806452
chr2	62044513	62048514
chr2	63182287	63186288
chr2	65565492	65569493
chr2	65666723	65672444
chr2	65843765	65847766
chr2	66438837	66442879
chr2	70094296	70098297
chr2	70560127	70565688
chr2	71525919	71531444
chr2	71535891	71539892
chr2	71544754	71548755
chr2	72811717	72815718
chr2	77517666	77521667
chr2	77701272	77705273
chr2	78049175	78053176
chr2	82051656	82055657
chr2	83939226	83943227
chr2	84884692	84888693
chr2	92399263	92403264
chr2	92605380	92609381
chr2	92913099	92917100
chr2	93955100	93959101
chr2	96316167	96320168
chr2	102656681	102660682
chr2	103898949	103902950
chr2	113756648	113760649
chr2	114011563	114015620
chr2	116768633	116772634
chr2	118760661	118764662
chr2	118777717	118781741
chr2	122465797	122469798
chr2	124087967	124091968
chr2	125134619	125138691
chr2	125722148	125726149
chr2	132779276	132783670
chr2	136385967	136389968
chr2	136711448	136715449
chr2	138276491	138280492
chr2	143544131	143549838
chr2	146257284	146263376
chr2	152079527	152083528
chr2	152374566	152378567
chr2	152652330	152656331
chr2	153029850	153033851
chr2	153490517	153494518
chr2	155959870	155963871
chr2	157344655	157348656
chr2	157912651	157916652
chr2	158227224	158231225
chr2	158608723	158612757
chr2	163223452	163227453
chr2	163436465	163440466
chr2	164965986	164969987
chr2	165232737	165236738
chr2	166271906	166275907
chr2	169677195	169681196
chr2	170729805	170733806
chr2	178139931	178143932
chr2	179412934	179416935
chr2	180383602	180391047
chr2	181133289	181137290
chr2	181155015	181159016
chr2	181713014	181717689
chr2	181761330	181769028
chr1	6728049	6732050
chr1	9297877	9301878
chr1	16091325	16095326
chr1	17143371	17147372
chr1	22803724	22807725
chr1	25227100	25231101
chr1	34577691	34581692
chr1	37216276	37221204
chr1	39184992	39188993
chr1	51331779	51335780
chr1	61849540	61853541
chr1	62701315	62705316
chr1	63182074	63186075
chr1	66173327	66177328
chr1	66362653	66366654
chr1	67019065	67023066
chr1	72282314	72286372
chr1	72534564	72538565
chr1	72859384	72863385
chr1	74769890	74773891
chr1	75448508	75452509
chr1	76487131	76491132
chr1	78535670	78539671
chr1	79435004	79442091
chr1	81074948	81079406
chr1	84693837	84698222
chr1	87154136	87158357
chr1	88405008	88409009
chr1	91457328	91461329
chr1	93099874	93103875
chr1	95665594	95669595
chr1	105354005	105358711
chr1	107915257	107919258
chr1	109980325	109985642
chr1	118952218	118956219
chr1	121310325	121314326
chr1	124043559	124047560
chr1	125909387	125914929
chr1	127676021	127680022
chr1	132640858	132644859
chr1	132705326	132709327
chr1	132739797	132743798
chr1	133905173	133910000
chr1	134232856	134237458
chr1	136048802	136054900
chr1	136129183	136133400
chr1	138840444	138844445
chr1	138845344	138849580
chr1	146493041	146499737
chr1	152798151	152802152
chr1	152953099	152957100
chr1	153651035	153655036
chr1	155307642	155311643
chr1	155525111	155529112
chr1	158354229	158358261
chr1	160349571	160353572
chr1	162476034	162480035
chr1	165932948	165936949
chr1	167596360	167600361
chr1	169745642	169749643
chr1	171032015	171040613
chr1	172326128	172331264
chr1	173365695	173369696
chr1	173388327	173392328
chr1	176211942	176215943
chr1	180481504	180485505
chr1	182952786	182956787
chr1	184997549	185001550
chr1	189907914	189911915
chr1	190976998	190981297
chr1	192849747	192857753
chr1	193368282	193372283
chr1	194617827	194621828
chr9	4793374	4798235
chr9	10902775	10906776
chr9	26731806	26735807
chr9	29409943	29413944
chr9	29961129	29965130
chr9	34484124	34490703
chr9	37013756	37017757
chr9	39601652	39606125
chr9	40529153	40533384
chr9	44285536	44290245
chr9	44452767	44456768
chr9	45424626	45433233
chr9	45667994	45671995
chr9	45780070	45784071
chr9	47811771	47815772
chr9	52676275	52681862
chr9	53973301	53977302
chr9	56633648	56637649
chr9	58061786	58065787
chr9	58100297	58104298
chr9	59587312	59591313
chr9	60139220	60143221
chr9	60647755	60651756
chr9	63144980	63150962
chr9	65263178	65267812
chr9	74974109	74978110
chr9	75253829	75257830
chr9	75682056	75686057
chr9	79959982	79963983
chr9	94667890	94671891
chr9	102302975	102306976
chr9	102352693	102356694
chr9	102986710	102990711
chr9	103190349	103194350
chr9	105525319	105529320
chr9	106654109	106658110
chr9	107397878	107401879
chr9	107703591	107707592
chr9	107708019	107712476
chr9	108188383	108192384
chr9	108434480	108438481
chr9	111437079	111441080
chr9	112230501	112236842
chr9	113791328	113795329
chr9	113810584	113814585
chr9	119560678	119564679
chr8	9769023	9773024
chr8	14379732	14383733
chr8	14740751	14744752
chr8	22972834	22976835
chr8	31916203	31920204
chr8	33745770	33749771
chr8	34888151	34892152
chr8	35880957	35884958
chr8	38659508	38663509
chr8	40421813	40425839
chr8	47218193	47222194
chr8	54722368	54726369
chr8	54952726	54956727
chr8	58909627	58913754
chr8	61378737	61382738
chr8	64691109	64695110
chr8	65616038	65620524
chr8	67816295	67820296
chr8	69182215	69186216
chr8	70118844	70122845
chr8	81340560	81344561
chr8	83387854	83391890
chr8	84935353	84939354
chr8	84944989	84953180
chr8	86578686	86582687
chr8	87197850	87201851
chr8	87802439	87806440
chr8	87858047	87862048
chr8	93808836	93815556
chr8	94266604	94270605
chr8	94531026	94535027
chr8	94770178	94774179
chr8	94869157	94873158
chr8	95011524	95015525
chr8	95015690	95019691
chr8	99414471	99418673
chr8	104629321	104633322
chr8	108535126	108539127
chr8	108934858	108938859
chr8	109245452	109249453
chr8	110711155	110715156
chr8	110719474	110723475
chr8	112567575	112572042
chr8	114203638	114207639
chr8	117699944	117703945
chr8	118312411	118316412
chr8	120142927	120146928
chr8	122676175	122680176
chr8	122736511	122740512
chr8	122750325	122754326
chr8	123395811	123409081
chr8	123409562	123413563
chr8	123513455	123520834
chr8	123731956	123735957
chr8	128357071	128361240
