# Supplementary material for: A subset of topologically associating domains fold into mesoscale core-periphery networks
Source: Sci Rep. 2019 Jul 2;9:9526. doi: 10.1038/s41598-019-45457-9 (PMC6606598; doi:10.1038/s41598-019-45457-9)
Supplement: Supplementary file 24 — Supplementary Table 25 [file 41598_2019_45457_MOESM24_ESM.xlsx]

## Sheet: ES-NPC Gene TSS Annotations
#chr	start	end
chrX	7695132	7699133
chrX	101530733	101534734
chrX	112309350	112313382
chrX	136181243	136185244
chr13	21778625	21789487
chr13	23541444	23546051
chr13	63512341	63516342
chr12	57195472	57199473
chr12	111497622	111501623
chr11	5127720	5131721
chr11	62818251	62822468
chr11	69946134	69950191
chr11	102577119	102581120
chr11	110447329	110451330
chr10	17794217	17798218
chr10	22643009	22647010
chr10	30198540	30202541
chr10	56375271	56381087
chr10	75731776	75735777
chr10	76573646	76577647
chr10	120474935	120478936
chr10	125964217	125968218
chr10	128013213	128017214
chr17	30610659	30614660
chr16	16525411	16529412
chr16	17559247	17563884
chr16	89958827	89962828
chr15	3268765	3272976
chr15	8708807	8712808
chr14	48660872	48671287
chr14	73235889	73239890
chr14	76008865	76012866
chr14	122404743	122408744
chr14	122449146	122453147
chr18	34749533	34753808
chr18	37667103	37671104
chr18	42260071	42264072
chr18	56430117	56434118
chr18	74959263	74963264
chr18	80984578	80988579
chr19	29323318	29327319
chr7	19308045	19312046
chr7	41391379	41395697
chr7	102563482	102567483
chr7	104351349	104355359
chr6	13869483	13873568
chr6	34027446	34031447
chr6	83031471	83036223
chr6	113529638	113533681
chr6	115851341	115855527
chr6	120348390	120359470
chr6	138138535	138142536
chr5	43977948	43983800
chr4	35155484	35159485
chr4	94612489	94616490
chr4	116121689	116125839
chr4	116706385	116710929
chr4	135383672	135387673
chr4	155419704	155423905
chr3	14861536	14865537
chr3	30507487	30511488
chr3	31900701	31904702
chr3	32575256	32579257
chr3	34647993	34651994
chr3	36550604	36554650
chr3	85885518	85889519
chr3	115710943	115717056
chr3	137621670	137625671
chr3	159493431	159497432
chr2	35130232	35137467
chr2	91253995	91259328
chr2	91455529	91459530
chr2	101795707	101799708
chr2	152734249	152738250
chr1	36591332	36595333
chr1	55202392	55206393
chr1	75519527	75523763
chr1	139452771	139456818
chr1	189686086	189690087
chr1	189726266	189730267
chr9	3402083	3406578
chr9	56926371	56930372
chr9	65888321	65892322
chr9	67951722	67955723
chr9	108477860	108481861
chr8	31185329	31189330
