# Supplementary material for: A subset of topologically associating domains fold into mesoscale core-periphery networks
Source: Sci Rep. 2019 Jul 2;9:9526. doi: 10.1038/s41598-019-45457-9 (PMC6606598; doi:10.1038/s41598-019-45457-9)
Supplement: Supplementary file 25 — Supplementary Table 26 [file 41598_2019_45457_MOESM25_ESM.xlsx]

## Sheet: NPC-CN Gene TSS Annotations
#chr	start	end
chrX	41398852	41403528
chrX	71048254	71052255
chrX	103491556	103495794
chrX	105389754	105393755
chrX	109093405	109097406
chrX	166342551	166346552
chr13	21252218	21256219
chr13	49318311	49322312
chr13	78181159	78185160
chr13	78196015	78204786
chr13	81568640	81572641
chr13	84062774	84066775
chr13	97374232	97378233
chr13	97745411	97749412
chr13	113044388	113048389
chr12	29684445	29688446
chr12	44437082	44441083
chr12	49478862	49482863
chr12	53246675	53250676
chr12	53251023	53255024
chr12	79922733	79927495
chr12	108408631	108412632
chr12	108849127	108853128
chr12	111415428	111419444
chr12	117149269	117153270
chr12	117248815	117252816
chr12	119236276	119240277
chr11	19011887	19015888
chr11	19016969	19020970
chr11	94042203	94046204
chr11	112823128	112827153
chr11	119152137	119156138
chr10	13859326	13863327
chr10	18467979	18471980
chr10	29533867	29537868
chr10	57782921	57786922
chr10	64088255	64092256
chr10	67183748	67187749
chr10	68539875	68543876
chr10	77797133	77801134
chr10	92161902	92167179
chr10	95143825	95147826
chr10	108698160	108702161
chr17	17400684	17404685
chr17	30801061	30805062
chr17	85616396	85622833
chr16	41531340	41535341
chr16	63862157	63866158
chr16	77498504	77502505
chr16	97458946	97464907
chr15	18816945	18822328
chr15	37457382	37461383
chr15	41828956	41832957
chr15	44194133	44198134
chr15	54918146	54922147
chr15	59038597	59042598
chr15	76124556	76128557
chr15	91189807	91193808
chr14	12187941	12191942
chr14	65260463	65264464
chr14	65264699	65268700
chr14	98167765	98171766
chr14	103777045	103781046
chr14	103841701	103846477
chr18	16807246	16811247
chr18	35212918	35217025
chr18	37419416	37423417
chr18	37475766	37479767
chr18	37483019	37487020
chr18	37494996	37498997
chr18	54609742	54613743
chr18	54985689	54994592
chr18	72349069	72353070
chr7	58397313	58401314
chr7	62418139	62422140
chr7	62462510	62466511
chr7	70335852	70339853
chr7	70358593	70362594
chr7	70363381	70368747
chr7	73183801	73187802
chr7	73373518	73377775
chr7	92232968	92236969
chr7	93077877	93083028
chr7	109506134	109510135
chr7	130260066	130268809
chr7	142469841	142473842
chr6	5381384	5385385
chr6	15183504	15187505
chr6	30643637	30647638
chr6	36809361	36813362
chr6	90780030	90784031
chr6	107527724	107531725
chr6	114873107	114877108
chr6	114919752	114923817
chr6	116054652	116058653
chr6	126533555	126537556
chr6	127885620	127889621
chr6	140953607	140957608
chr6	144207568	144211569
chr5	13394782	13401308
chr5	23614571	23618572
chr5	30103194	30109612
chr5	43660377	43664378
chr5	65129229	65133230
chr5	66541617	66545618
chr5	89761960	89765961
chr5	98178867	98182868
chr5	116571495	116575496
chr4	6988525	6993558
chr4	22486366	22492547
chr4	28811129	28815130
chr4	65122172	65126173
chr4	98319396	98323397
chr4	102252740	102256741
chr4	109341054	109345055
chr4	110284834	110289512
chr4	110290787	110294788
chr4	124449288	124453289
chr3	18624141	18628142
chr3	63738834	63742835
chr3	84218877	84222878
chr3	87946691	87950692
chr3	90535374	90543222
chr3	93012828	93021061
chr3	126996452	127000453
chr3	159837693	159841694
chr2	4150861	4154862
chr2	6191249	6195250
chr2	6590800	6594801
chr2	6719662	6723847
chr2	6882996	6886997
chr2	45108277	45115280
chr2	45115395	45119396
chr2	63573288	63577289
chr2	71016374	71020375
chr2	73658423	73662424
chr2	80126971	80131413
chr2	93310515	93314516
chr2	97465655	97469656
chr2	102744715	102748716
chr2	106644996	106652365
chr2	110948244	110952245
chr2	119172507	119176508
chr2	129534602	129538603
chr2	140669476	140673477
chr2	165366729	165370730
chr2	181098798	181102799
chr1	14308199	14312200
chr1	42691115	42702335
chr1	57843569	57847570
chr1	74540887	74546359
chr1	90151401	90155402
chr1	93080480	93084481
chr1	104766817	104770818
chr1	133267808	133274208
chr1	162293638	162297639
chr1	168430169	168434170
chr9	37145322	37149323
chr9	41374524	41378525
chr9	50552855	50557139
chr9	91363774	91370971
chr9	91376197	91380198
chr9	103478328	103482329
chr9	110050019	110054020
chr9	117249575	117254535
chr8	54777432	54781433
chr8	67972574	67976575
