# Supplementary material for: A subset of topologically associating domains fold into mesoscale core-periphery networks
Source: Sci Rep. 2019 Jul 2;9:9526. doi: 10.1038/s41598-019-45457-9 (PMC6606598; doi:10.1038/s41598-019-45457-9)
Supplement: Supplementary file 26 — Supplementary Table 27 [file 41598_2019_45457_MOESM26_ESM.xlsx]

## Sheet: ES-CN Gene TSS Annotations
#chr	start	end
chrX	7373826	7377924
chrX	9197971	9201972
chrX	12078553	12082554
chrX	12158355	12162356
chrX	13234283	13238284
chrX	20289764	20293765
chrX	20846541	20850542
chrX	20918412	20922919
chrX	35886830	35890831
chrX	36900899	36904900
chrX	37189220	37193239
chrX	44787919	44792198
chrX	48206235	48210879
chrX	48517283	48521284
chrX	56372584	56376585
chrX	56729759	56733956
chrX	59132436	59136437
chrX	73340618	73344619
chrX	73501084	73505085
chrX	73657854	73662071
chrX	99819067	99823068
chrX	101416952	101422686
chrX	102248776	102254650
chrX	104199117	104203118
chrX	107814334	107818476
chrX	122395385	122399386
chrX	135837032	135843893
chrX	137047592	137051593
chrX	139608618	139612619
chrX	140662954	140666955
chrX	150438905	150443138
chrX	152142266	152146267
chrX	152642149	152646549
chrX	153004467	153009411
chrX	159412570	159416571
chrX	159625270	159629271
chr13	10358803	10362804
chr13	12104945	12108946
chr13	12563881	12567882
chr13	16012449	16016450
chr13	18946349	18950350
chr13	19617830	19625174
chr13	21220584	21224585
chr13	21466501	21470502
chr13	21895049	21899050
chr13	21979179	21983193
chr13	23461533	23469075
chr13	24278790	24282791
chr13	24636646	24640647
chr13	25267996	25271997
chr13	32800028	32804029
chr13	32804757	32808758
chr13	34076008	34080009
chr13	41218162	41222404
chr13	43302172	43306173
chr13	43613795	43617796
chr13	43783110	43787184
chr13	44119165	44123166
chr13	45505442	45509443
chr13	45962991	45966992
chr13	47041144	47045498
chr13	47120678	47124719
chr13	48259425	48264624
chr13	52528836	52532837
chr13	53774625	53778626
chr13	54501803	54505804
chr13	54609272	54613273
chr13	54764440	54768441
chr13	54787403	54791404
chr13	54947409	54951410
chr13	55462265	55466266
chr13	55505692	55509693
chr13	55511446	55515447
chr13	64159864	64163865
chr13	67267068	67271069
chr13	68997541	69001542
chr13	73845631	73849632
chr13	76054996	76058997
chr13	76382959	76386960
chr13	80962072	80966073
chr13	95221050	95225556
chr13	96130577	96134578
chr13	105052930	105056931
chr13	108212402	108216403
chr13	109901300	109905808
chr13	117600318	117604319
chr13	119753882	119757883
chr12	3804221	3809159
chr12	4036915	4040916
chr12	4131395	4136152
chr12	4475182	4479183
chr12	5373682	5378501
chr12	14148724	14154039
chr12	17174888	17178889
chr12	17322730	17326731
chr12	17879904	17883905
chr12	21109754	21113755
chr12	23187689	23191690
chr12	24679795	24683796
chr12	24972930	24976931
chr12	26467213	26471214
chr12	32059279	32063280
chr12	33955669	33959977
chr12	36379448	36384146
chr12	40443790	40448052
chr12	51591339	51595340
chr12	55122526	55126527
chr12	55197590	55201591
chr12	55596915	55600916
chr12	59059472	59063473
chr12	71307882	71311883
chr12	71829066	71833067
chr12	72068991	72072992
chr12	73582794	73586795
chr12	76322889	76329816
chr12	76708547	76712548
chr12	76820524	76824525
chr12	79005277	79009340
chr12	80516469	80520989
chr12	82614923	82619498
chr12	84407029	84411067
chr12	89810481	89814482
chr12	95690224	95694225
chr12	99625974	99629975
chr12	100518822	100522823
chr12	102552939	102556940
chr12	103530563	103534564
chr12	104863076	104867077
chr12	105334592	105339215
chr12	108001414	108005415
chr12	108304268	108308269
chr12	108833876	108838972
chr12	109066217	109070218
chr12	111375718	111379719
chr12	111906055	111910056
chr12	112144206	112148207
chr12	112149347	112153348
chr12	112672276	112676277
chr12	112676838	112681392
chr12	112927495	112931496
chr12	113183901	113190163
chr11	3369392	3373393
chr11	3512700	3516701
chr11	3861903	3865904
chr11	3912664	3916665
chr11	4133158	4141363
chr11	4871973	4876002
chr11	4945519	4950065
chr11	5739176	5743177
chr11	5836016	5840017
chr11	6656531	6662237
chr11	7061487	7065488
chr11	7211923	7215924
chr11	11112014	11116743
chr11	23495755	23500040
chr11	28582324	28586325
chr11	29716561	29720562
chr11	30024033	30028034
chr11	30883356	30887357
chr11	31868877	31872939
chr11	33145400	33149401
chr11	35119454	35123455
chr11	48831955	48839470
chr11	49899833	49903834
chr11	50223333	50227334
chr11	52762704	52766705
chr11	53478195	53482196
chr11	53517734	53521735
chr11	53565313	53569368
chr11	54067017	54071018
chr11	54098922	54102923
chr11	58321113	58325366
chr11	58936906	58940907
chr11	59660493	59664494
chr11	60350905	60355379
chr11	61503170	61507171
chr11	61954761	61958762
chr11	62075022	62079023
chr11	62646011	62650679
chr11	65160130	65164962
chr11	66524126	66528127
chr11	69086526	69090527
chr11	69093252	69102508
chr11	69116864	69128376
chr11	69235022	69239023
chr11	69338767	69342768
chr11	69547108	69551109
chr11	69603960	69607961
chr11	69793937	69797938
chr11	69799716	69807625
chr11	73016841	73021007
chr11	74617603	74621604
chr11	75794060	75798061
chr11	76025782	76029783
chr11	76493456	76497457
chr11	76569384	76573385
chr11	76843412	76849009
chr11	77487678	77495411
chr11	78030311	78034351
chr11	78918785	78927290
chr11	79144354	79148355
chr11	80778025	80782026
chr11	82386898	82390899
chr11	83460990	83465041
chr11	84065085	84070578
chr11	87356994	87361049
chr11	87754862	87762540
chr11	88394423	88398424
chr11	89071839	89075840
chr11	94989210	94993211
chr11	94994062	94998063
chr11	95074714	95078812
chr11	95512565	95516566
chr11	95585698	95589699
chr11	97144419	97151713
chr11	97448158	97452159
chr11	97573126	97577127
chr11	97838778	97843314
chr11	98346404	98352861
chr11	98544031	98548032
chr11	98739783	98743784
chr11	98751288	98755289
chr11	98834783	98838784
chr11	98981016	98985017
chr11	100572937	100577890
chr11	100757778	100764932
chr11	100848585	100852586
chr11	100857349	100862483
chr11	101067875	101072114
chr11	101982791	101989055
chr11	102291444	102298630
chr11	103169136	103173137
chr11	103216432	103220433
chr11	105587984	105591985
chr11	105965943	105969944
chr11	108341888	108345889
chr11	114763387	114767388
chr11	116147522	116151523
chr11	116411032	116418052
chr11	116579447	116583448
chr11	116916861	116920862
chr11	117412387	117416388
chr11	119545820	119550629
chr11	119892247	119896248
chr11	120084827	120088828
chr11	120376746	120380747
chr11	121202431	121209638
chr11	121700425	121704426
chr10	5548692	5553483
chr10	12962259	12966260
chr10	17946067	17950068
chr10	18053938	18057939
chr10	19009963	19017411
chr10	21141092	21145093
chr10	24147315	24151329
chr10	24710159	24714160
chr10	30769840	30773942
chr10	32887915	32891916
chr10	33622600	33626601
chr10	40140254	40144255
chr10	42016214	42020383
chr10	45287303	45291304
chr10	45483777	45488396
chr10	56113179	56117180
chr10	61473831	61478682
chr10	62109013	62113014
chr10	62576457	62580458
chr10	62724099	62728100
chr10	62978221	62982222
chr10	63098154	63102363
chr10	67125256	67129257
chr10	70243274	70247275
chr10	70438666	70442909
chr10	70597291	70601292
chr10	71157634	71161635
chr10	74965229	74969230
chr10	74988839	74992840
chr10	75058894	75062895
chr10	77416273	77420375
chr10	78242642	78246643
chr10	78751067	78755068
chr10	78778494	78782495
chr10	79635918	79639919
chr10	79906321	79912434
chr10	79925041	79929340
chr10	80177480	80181481
chr10	80290429	80294508
chr10	80299199	80303819
chr10	80385651	80389652
chr10	80393595	80401532
chr10	80404766	80408822
chr10	80842039	80846040
chr10	81228779	81235162
chr10	81480709	81484710
chr10	81573285	81577286
chr10	81769142	81773143
chr10	82126011	82130012
chr10	83720863	83724864
chr10	88501970	88505971
chr10	89342762	89346763
chr10	94033799	94038000
chr10	94512855	94516856
chr10	116471161	116475524
chr10	120206791	120210825
chr10	120896971	120900972
chr10	123074505	123078506
chr10	127163154	127167830
chr10	127261363	127268261
chr10	128375122	128379123
chr10	128380836	128384837
chr10	128523859	128527860
chr10	128671918	128675919
chr17	5490513	5494599
chr17	6315474	6319475
chr17	7825302	7829303
chr17	15824586	15828587
chr17	24350021	24354022
chr17	24547948	24551949
chr17	25431186	25435784
chr17	25866738	25870739
chr17	26067177	26071178
chr17	26412963	26416964
chr17	26930145	26943451
chr17	26946119	26950120
chr17	27202438	27206439
chr17	27726951	27730952
chr17	28799124	28803125
chr17	28803927	28807928
chr17	28808511	28812512
chr17	28903263	28907264
chr17	29330443	29336013
chr17	30899865	30903866
chr17	31384232	31388233
chr17	31555124	31559125
chr17	31562771	31566772
chr17	31635205	31639206
chr17	31852407	31857793
chr17	32385817	32391440
chr17	33757990	33762487
chr17	33995755	34002334
chr17	34261225	34266831
chr17	34396818	34400819
chr17	35261092	35267783
chr17	35468087	35472088
chr17	35859316	35863317
chr17	35863593	35868614
chr17	35877776	35881777
chr17	36255846	36259847
chr17	44734648	44738649
chr17	45553698	45557699
chr17	46023163	46034378
chr17	46252163	46256164
chr17	46295481	46299927
chr17	48930580	48934581
chr17	50188497	50192498
chr17	55984509	55988510
chr17	56055716	56059717
chr17	56324048	56328049
chr17	56510483	56514484
chr17	66075046	66079047
chr17	69154808	69158809
chr17	69437304	69441325
chr17	69967366	69971367
chr17	71550059	71554060
chr17	73708451	73712452
chr17	79049904	79053905
chr17	79353091	79357092
chr17	80371542	80375543
chr17	83629895	83633896
chr17	84624497	84628498
chr17	85686254	85690255
chr17	86961109	86965110
chr17	87795994	87799995
chr16	4418498	4422499
chr16	9990533	9996271
chr16	11982111	11986112
chr16	13447521	13451522
chr16	17206133	17210134
chr16	17795280	17799281
chr16	17831117	17835118
chr16	18050858	18054859
chr16	18233136	18237137
chr16	18341896	18345933
chr16	18346180	18350181
chr16	18620403	18624404
chr16	20239358	20243359
chr16	20619278	20623279
chr16	20728598	20736512
chr16	21785834	21789835
chr16	26103784	26107785
chr16	28444075	28448076
chr16	30307854	30312782
chr16	31079432	31083433
chr16	31426751	31431402
chr16	32866366	32870367
chr16	37382958	37386959
chr16	37914494	37918495
chr16	38711035	38715036
chr16	38740257	38744258
chr16	42301469	42305470
chr16	44330838	44334997
chr16	55893279	55897280
chr16	56073402	56077476
chr16	57547240	57551241
chr16	65813631	65817632
chr16	67618908	67622909
chr16	85171707	85175708
chr16	90808413	90812414
chr16	90828857	90832858
chr16	91463102	91467103
chr16	93709905	93713906
chr16	94083258	94087259
chr16	96190257	96194258
chr16	97354726	97358727
chr15	25841296	25845297
chr15	26307046	26311047
chr15	27464675	27468676
chr15	27679542	27683543
chr15	36494791	36498792
chr15	37790000	37794429
chr15	39074930	39078931
chr15	39196284	39200285
chr15	40653040	40657041
chr15	53900436	53904538
chr15	54569364	54573365
chr15	66284224	66288225
chr15	73837671	73841672
chr15	76241440	76251793
chr15	76654901	76662640
chr15	76720173	76725846
chr15	76869435	76873436
chr15	78426562	78430563
chr15	78911660	78915918
chr15	79106981	79110982
chr15	79508323	79512324
chr15	79802709	79806710
chr15	79832333	79836334
chr15	80171719	80175720
chr15	80285236	80289237
chr15	81233497	81237498
chr15	81693243	81699288
chr15	83348247	83352248
chr15	83899340	83903341
chr15	84103754	84107755
chr15	84165814	84170269
chr15	84985971	84989972
chr15	85830302	85834303
chr15	86055693	86060726
chr15	86184141	86188142
chr15	87623228	87627229
chr15	89147606	89151607
chr15	89209557	89213558
chr15	89497855	89505302
chr15	91571261	91575262
chr15	93517436	93521437
chr15	94402350	94406351
chr15	97829767	97833768
chr15	98294083	98298084
chr15	98630326	98636766
chr15	98637486	98641487
chr15	99085728	99089729
chr15	99368482	99372483
chr15	99455748	99459749
chr15	99589026	99593027
chr15	100493239	100497240
chr15	100727376	100734738
chr15	100867856	100873026
chr15	102508700	102512701
chr15	102515004	102521121
chr15	102521327	102526622
chr15	103165982	103169983
chr15	103535992	103539993
chr14	7103457	7107458
chr14	7313037	7317038
chr14	8000900	8004965
chr14	8096211	8100212
chr14	15434505	15440988
chr14	18891627	18895628
chr14	20792088	20796238
chr14	24002205	24006990
chr14	26968551	26972552
chr14	29719864	29723865
chr14	30712847	30717614
chr14	31267517	31271518
chr14	34818134	34822135
chr14	49781367	49785368
chr14	51911488	51915489
chr14	54639364	54645111
chr14	54875538	54879539
chr14	55485190	55493092
chr14	55756424	55763923
chr14	57396483	57400484
chr14	57888262	57892263
chr14	57997262	58001322
chr14	59623279	59627280
chr14	60084834	60089516
chr14	61554886	61558887
chr14	62290979	62294980
chr14	64586113	64593184
chr14	66909206	66913207
chr14	68081882	68085883
chr14	69188690	69192691
chr14	69335137	69339150
chr14	69553387	69557400
chr14	69607165	69611475
chr14	69798819	69802820
chr14	69803545	69807546
chr14	70173426	70179673
chr14	70455515	70459516
chr14	70552054	70556055
chr14	73383271	73387272
chr14	75785037	75789038
chr14	76554687	76558890
chr14	101607191	101611192
chr14	102980637	102984638
chr14	103344800	103348801
chr14	103648241	103652242
chr14	105256671	105260672
chr14	115090213	115094214
chr14	123625144	123629145
chr18	5589858	5596202
chr18	9210854	9214855
chr18	11837272	11842439
chr18	12303720	12307721
chr18	15061582	15065583
chr18	24706621	24710622
chr18	34371415	34375416
chr18	34406487	34411422
chr18	36195160	36199161
chr18	36346622	36350623
chr18	38991143	38995144
chr18	40254960	40260360
chr18	43057471	43061472
chr18	43205695	43209696
chr18	44810182	44814183
chr18	46196818	46200819
chr18	46210607	46214608
chr18	46309928	46313929
chr18	46726342	46730343
chr18	53243660	53247661
chr18	59173338	59177341
chr18	62920325	62924326
chr18	64338362	64342363
chr18	64659000	64663001
chr18	64885754	64891028
chr18	65578228	65584525
chr18	67131558	67135559
chr18	73752479	73756480
chr18	75695696	75699697
chr18	77183845	77187846
chr18	77792548	77798741
chr18	80362254	80366255
chr18	89767136	89771137
chr19	4168071	4172072
chr19	4173479	4177480
chr19	4212236	4216388
chr19	4267172	4271173
chr19	4613502	4617668
chr19	4696668	4700669
chr19	4853127	4857220
chr19	4941092	4945093
chr19	5022004	5026005
chr19	5083477	5090537
chr19	5116408	5120409
chr19	5455563	5465170
chr19	5465380	5470508
chr19	5472688	5476734
chr19	5508489	5512490
chr19	5724317	5728318
chr19	5728712	5733733
chr19	5891100	5896108
chr19	6416736	6420737
chr19	6452569	6456570
chr19	6838627	6842628
chr19	6919808	6927381
chr19	8661335	8666004
chr19	8835465	8842534
chr19	10039546	10043547
chr19	10302877	10306878
chr19	10387088	10391089
chr19	11963842	11967843
chr19	12594566	12602015
chr19	16130829	16134830
chr19	17835632	17839633
chr19	21470661	21474662
chr19	22137115	22141116
chr19	22913958	22917959
chr19	23756874	23760875
chr19	24029019	24033020
chr19	26603158	26607159
chr19	28833164	28837165
chr19	28961673	28969731
chr19	32593713	32597714
chr19	34190268	34194502
chr19	38122811	38127322
chr19	40511736	40515813
chr19	41827968	41831969
chr19	42429783	42433784
chr19	43938198	43942199
chr19	44833938	44837939
chr19	44987342	44991343
chr19	45043772	45049575
chr19	46315588	46319890
chr19	46321482	46330186
chr19	46960351	46964352
chr19	47012696	47017190
chr19	47176818	47180819
chr19	47510980	47514981
chr19	47852971	47856972
chr19	53675304	53679305
chr19	56720370	56724371
chr19	58858984	58862985
chr19	59074069	59078070
chr7	4688926	4692927
chr7	4776141	4780142
chr7	4913215	4927843
chr7	6284578	6288579
chr7	10493381	10497382
chr7	14620478	14625067
chr7	16128298	16132299
chr7	16809935	16818733
chr7	16904488	16908489
chr7	18985522	18993244
chr7	19278049	19284623
chr7	24235598	24239599
chr7	24528646	24533337
chr7	25003937	25007938
chr7	25070369	25074370
chr7	25075203	25084482
chr7	27672581	27676660
chr7	28265879	28269880
chr7	28449983	28454237
chr7	29229307	29234523
chr7	29302003	29306004
chr7	29339868	29343869
chr7	29851648	29857559
chr7	30049396	30053397
chr7	30443582	30447583
chr7	30533060	30537061
chr7	31124945	31128946
chr7	34810711	34814712
chr7	36696116	36700117
chr7	38181215	38185786
chr7	43461231	43465232
chr7	44244720	44252672
chr7	44255204	44259205
chr7	44304029	44312263
chr7	44382124	44387821
chr7	45134084	45138433
chr7	45359819	45363820
chr7	45364161	45372565
chr7	45625535	45629536
chr7	45864681	45868682
chr7	45870838	45874839
chr7	46134724	46138725
chr7	46178033	46182034
chr7	46637807	46641808
chr7	47048638	47052639
chr7	51876965	51881144
chr7	56017573	56021574
chr7	57384871	57389271
chr7	57508009	57512060
chr7	57588516	57593172
chr7	63210526	63214527
chr7	63442529	63446771
chr7	65154528	65158529
chr7	65642896	65646897
chr7	67757742	67761743
chr7	73738305	73742306
chr7	79464273	79468418
chr7	79791590	79795591
chr7	80196439	80200518
chr7	80338219	80345136
chr7	80400812	80407437
chr7	80858977	80864107
chr7	81569290	81573943
chr7	81704925	81709528
chr7	84084505	84088506
chr7	97786539	97790540
chr7	99139144	99143145
chr7	99379547	99383548
chr7	99533484	99537485
chr7	100225605	100229606
chr7	100283518	100287519
chr7	101319122	101323713
chr7	105552358	105556359
chr7	109081331	109085332
chr7	112223834	112227835
chr7	118446219	118450220
chr7	120840829	120845599
chr7	121705253	121709254
chr7	122287123	122291124
chr7	125550280	125554281
chr7	126774973	126778974
chr7	126779481	126783482
chr7	127391621	127395622
chr7	127404822	127408823
chr7	128416172	128420173
chr7	128609363	128613364
chr7	129255092	129259093
chr7	134223097	134227098
chr7	134936430	134940431
chr7	135535822	135539823
chr7	138395730	138399731
chr7	139186494	139190495
chr7	140820178	140824179
chr7	143459050	143463051
chr7	144736592	144740593
chr7	144913192	144917193
chr6	8776484	8780488
chr6	17063147	17067148
chr6	29177584	29181585
chr6	29505952	29509953
chr6	29524623	29531281
chr6	29692212	29696213
chr6	29766441	29770442
chr6	31216474	31222350
chr6	31561937	31565938
chr6	38635239	38639240
chr6	39116349	39120472
chr6	40434133	40438134
chr6	47833659	47837660
chr6	48535474	48539568
chr6	48591881	48598306
chr6	50259917	50263918
chr6	50594590	50598591
chr6	51430668	51434669
chr6	54037930	54041931
chr6	54428221	54432222
chr6	54679622	54683623
chr6	55115913	55119914
chr6	58829887	58835699
chr6	59424290	59428291
chr6	67034597	67039408
chr6	72095606	72099607
chr6	72378468	72382469
chr6	83099514	83103515
chr6	83154353	83158403
chr6	85372634	85376635
chr6	86193225	86197226
chr6	86667159	86671160
chr6	87728867	87732868
chr6	88191889	88195890
chr6	88721219	88727861
chr6	89360613	89364614
chr6	91976963	91980964
chr6	99690677	99694678
chr6	99724392	99728393
chr6	100702732	100706733
chr6	113889376	113893377
chr6	114967203	114971204
chr6	115358949	115364348
chr6	115993005	115997006
chr6	118009535	118013536
chr6	120461195	120465196
chr6	122484305	122488306
chr6	124767673	124771674
chr6	124838275	124842276
chr6	126641355	126647802
chr6	126737924	126742675
chr6	128397764	128401765
chr6	135195985	135199986
chr6	141247267	141251268
chr6	142962452	142966453
chr6	145301150	145305151
chr6	145863420	145867421
chr6	145929871	145936146
chr6	148439635	148446353
chr6	149099680	149103681
chr5	4756216	4760217
chr5	8620952	8624953
chr5	8891719	8895948
chr5	18358413	18362414
chr5	21184265	21188266
chr5	22744191	22748885
chr5	24349604	24353605
chr5	26902776	26906777
chr5	27259933	27263934
chr5	32134470	32138471
chr5	34185710	34189711
chr5	34547574	34551575
chr5	35054811	35059083
chr5	35581058	35585705
chr5	36482285	36486587
chr5	36866568	36870569
chr5	37240056	37247763
chr5	38682826	38686827
chr5	41762220	41766221
chr5	43231461	43237355
chr5	52564306	52568307
chr5	52667701	52671702
chr5	53807625	53811626
chr5	53996521	54000522
chr5	63647101	63652894
chr5	64157449	64162259
chr5	66616817	66620818
chr5	66743838	66747839
chr5	73645731	73653379
chr5	88885258	88889259
chr5	92601049	92605050
chr5	97109596	97113597
chr5	98252182	98256183
chr5	99035079	99039080
chr5	101763128	101767129
chr5	103909229	103913230
chr5	106572718	106576719
chr5	106923890	106927891
chr5	107287595	107291596
chr5	110385127	110389128
chr5	110877801	110881802
chr5	112368223	112372224
chr5	112390213	112394214
chr5	113013538	113017539
chr5	113987743	113991744
chr5	113991757	113995758
chr5	114089380	114093381
chr5	114312939	114316940
chr5	115192381	115196382
chr5	115233849	115237850
chr5	115729559	115733560
chr5	117412000	117416001
chr5	118167762	118171782
chr5	120810514	120816416
chr5	121151733	121155734
chr5	121218217	121222218
chr5	122045825	122051852
chr5	122282396	122286397
chr5	122777410	122781411
chr5	122898350	122902351
chr5	123392796	123399931
chr5	124860221	124864704
chr5	125473871	125477872
chr5	125530416	125534417
chr5	128431077	128435078
chr5	129582167	129586168
chr5	130142886	130146887
chr5	134686590	134690591
chr5	135076266	135080267
chr5	135543122	135547123
chr5	136242940	136246941
chr5	137516878	137520879
chr5	137521960	137525961
chr5	137526127	137535230
chr5	137737998	137743608
chr5	137743967	137747968
chr5	138192312	138196313
chr5	138617743	138624858
chr5	139127752	139132387
chr5	139323464	139327465
chr5	139375695	139382666
chr5	139905941	139909942
chr5	141239532	141243533
chr5	142606752	142610753
chr5	142700099	142704100
chr5	143268022	143272023
chr5	143546704	143550761
chr5	146582404	146587240
chr5	147398489	147402490
chr5	148926647	148930648
chr5	150592525	150596526
chr5	150950605	150954606
chr4	6189103	6193104
chr4	11702445	11707806
chr4	14928639	14932640
chr4	19573064	19580760
chr4	20040050	20044051
chr4	22355541	22359542
chr4	33187737	33191738
chr4	33206989	33210990
chr4	33922630	33926631
chr4	35223880	35228124
chr4	36949744	36953745
chr4	41567527	41571793
chr4	42947865	42955093
chr4	43379980	43383981
chr4	43440275	43444276
chr4	43521554	43525555
chr4	45082604	45086605
chr4	45528828	45532829
chr4	45762223	45766224
chr4	46194311	46198312
chr4	49595870	49599871
chr4	53629469	53633715
chr4	57141156	57145157
chr4	57566246	57570247
chr4	58941626	58945627
chr4	59436633	59440634
chr4	62517909	62522064
chr4	73788602	73793243
chr4	83415742	83419743
chr4	84882307	84886308
chr4	87225963	87232541
chr4	89686196	89690197
chr4	91370055	91378497
chr4	91397984	91401985
chr4	95965035	95969656
chr4	102085739	102089740
chr4	107432589	107437639
chr4	108028986	108034091
chr4	108381655	108385656
chr4	109404257	109409099
chr4	116015902	116019903
chr4	116142616	116146617
chr4	116171370	116175371
chr4	116991697	116997347
chr4	119490598	119494599
chr4	119731782	119735783
chr4	119812676	119816677
chr4	120285261	120289262
chr4	120745176	120750613
chr4	123682360	123686361
chr4	124860171	124864172
chr4	124984428	124988429
chr4	125488829	125492830
chr4	126531458	126535459
chr4	127167202	127174879
chr4	127310968	127316040
chr4	128652700	128656701
chr4	129285619	129289620
chr4	129438818	129442819
chr4	129459677	129463678
chr4	129612257	129616258
chr4	129617093	129625909
chr4	129958372	129962847
chr4	131836278	131840279
chr4	133193653	133199433
chr4	133209359	133214537
chr4	133337315	133341316
chr4	133496457	133500551
chr4	134250165	134256107
chr4	134702290	134706291
chr4	134851345	134855346
chr4	135150494	135154495
chr4	135396227	135400228
chr4	135431805	135435806
chr4	135944451	135948452
chr4	136421522	136426611
chr4	136954816	136958817
chr4	138260249	138264250
chr4	138365955	138369956
chr4	138911947	138915948
chr4	139072789	139076790
chr4	139572718	139576719
chr4	140244811	140248812
chr4	141366190	141370191
chr4	141872920	141876921
chr4	148930756	148934757
chr4	149102140	149106141
chr4	149516239	149520240
chr4	149584466	149591320
chr4	149953006	149957007
chr4	151055953	151059954
chr4	151106454	151110455
chr4	152176098	152180099
chr4	152221061	152225062
chr4	152272360	152276361
chr4	152336649	152340650
chr4	154854198	154858199
chr4	155220535	155224536
chr4	155783874	155787875
chr4	155845315	155849316
chr4	155889749	155893874
chr3	7501424	7505425
chr3	9831679	9835680
chr3	13469653	13475219
chr3	29080575	29084576
chr3	30967415	30971416
chr3	36688167	36692168
chr3	53039545	53043546
chr3	54913887	54917888
chr3	55053055	55057241
chr3	58690388	58694588
chr3	66217885	66221886
chr3	68570366	68574367
chr3	68867584	68872267
chr3	69596960	69600961
chr3	76072559	76077582
chr3	83787956	83791957
chr3	84477491	84482440
chr3	86918884	86922885
chr3	88614205	88618206
chr3	88619104	88623393
chr3	88627495	88634917
chr3	89087270	89095364
chr3	89243013	89248472
chr3	89313437	89317438
chr3	89320879	89324880
chr3	89348010	89352011
chr3	89959141	89965333
chr3	90387938	90391939
chr3	94410912	94415317
chr3	94784515	94788516
chr3	95158418	95166338
chr3	97688562	97692563
chr3	101375123	101379124
chr3	102732768	102737418
chr3	104959709	104963710
chr3	107034160	107041503
chr3	107593029	107597030
chr3	107929745	107933746
chr3	108589276	108593277
chr3	109025607	109029608
chr3	109338681	109342682
chr3	117866936	117870937
chr3	118560176	118564177
chr3	122042458	122046459
chr3	127159303	127164343
chr3	131301227	131305228
chr3	131562766	131568031
chr3	132947814	132952292
chr3	135483609	135487610
chr3	135823277	135828089
chr3	139203891	139207892
chr3	145756690	145760691
chr3	152664911	152670141
chr3	154328560	154332820
chr2	4715829	4719830
chr2	5135774	5139775
chr2	5712762	5716763
chr2	13791520	13795521
chr2	18670460	18674461
chr2	18675016	18682373
chr2	24761152	24765153
chr2	25317187	25321188
chr2	25421240	25426563
chr2	25426672	25430673
chr2	25454841	25458842
chr2	25459094	25463095
chr2	25620002	25624006
chr2	25704877	25711717
chr2	25861793	25865794
chr2	26090396	26094397
chr2	26626455	26630501
chr2	27140477	27144478
chr2	28203687	28207688
chr2	28445939	28452359
chr2	28511165	28515166
chr2	29246099	29254041
chr2	29963558	29967559
chr2	30593042	30597043
chr2	30979941	30984278
chr2	31808580	31812581
chr2	31844005	31848006
chr2	32093649	32097650
chr2	33369494	33375820
chr2	35556456	35560703
chr2	36102060	36107409
chr2	38349306	38353307
chr2	38929978	38933979
chr2	49785684	49789685
chr2	51929911	51937010
chr2	54434385	54438706
chr2	58564828	58569333
chr2	65020766	65024767
chr2	66122793	66126794
chr2	68469981	68473982
chr2	70037124	70041297
chr2	73384480	73388969
chr2	73773346	73777347
chr2	76404506	76408507
chr2	79451983	79458637
chr2	91177321	91185819
chr2	91193035	91197117
chr2	92022170	92026171
chr2	92056578	92060579
chr2	92432069	92436073
chr2	93011910	93015911
chr2	118371419	118375420
chr2	118661575	118665576
chr2	118675244	118679245
chr2	118743756	118747757
chr2	118899613	118903614
chr2	119269226	119273227
chr2	119752673	119762432
chr2	120848418	120852655
chr2	120975060	120979875
chr2	121287600	121291601
chr2	121293452	121297453
chr2	121805057	121809058
chr2	122352131	122356132
chr2	122366918	122370919
chr2	122609277	122613278
chr2	122700663	122704904
chr2	125671098	125675099
chr2	125780870	125784871
chr2	129063945	129067946
chr2	130395629	130399630
chr2	131125410	131129411
chr2	131178067	131182068
chr2	131559612	131564286
chr2	134784162	134788163
chr2	139675186	139680177
chr2	140393428	140397429
chr2	146219995	146223996
chr2	148730420	148734421
chr2	149828781	149832782
chr2	153527971	153531972
chr2	154404609	154410085
chr2	155274362	155278363
chr2	155727475	155731476
chr2	156063208	156067212
chr2	156418907	156422908
chr2	156611422	156615696
chr2	156718909	156723278
chr2	158373636	158377637
chr2	158664628	158669134
chr2	160365065	160369066
chr2	162659147	162663162
chr2	163656384	163660457
chr2	163916683	163920684
chr2	164458969	164463292
chr2	164484138	164490110
chr2	164958844	164962845
chr2	165593026	165597027
chr2	167186678	167192105
chr2	168599657	168603658
chr2	168739800	168744137
chr2	172041466	172045467
chr2	173274533	173278697
chr2	174293436	174299858
chr2	178412463	178416533
chr2	179974646	179978852
chr2	180102407	180106408
chr2	180271465	180275466
chr2	180596220	180600221
chr2	181312287	181316501
chr2	181457426	181461427
chr2	181585968	181594462
chr2	181597147	181603318
chr2	181678308	181682309
chr1	5016734	5021540
chr1	9965485	9969486
chr1	14753966	14758194
chr1	17095889	17099890
chr1	23759924	23763925
chr1	33905767	33910224
chr1	34676186	34680187
chr1	34799720	34803721
chr1	34847957	34851958
chr1	36545252	36549253
chr1	37297836	37301892
chr1	37539016	37543017
chr1	37717811	37721812
chr1	39192270	39196271
chr1	39476747	39480748
chr1	39533552	39540244
chr1	39649182	39653183
chr1	40679710	40683711
chr1	43090486	43094487
chr1	52117436	52121621
chr1	54193034	54197035
chr1	60041122	60045123
chr1	63443889	63447890
chr1	74898721	74902722
chr1	75258300	75266209
chr1	75476746	75481579
chr1	79759769	79763770
chr1	82837458	82841459
chr1	86043861	86047862
chr1	86668573	86672574
chr1	87508362	87512363
chr1	91492666	91496667
chr1	92900906	92904907
chr1	92904987	92912824
chr1	93683573	93687574
chr1	105778721	105782722
chr1	119327198	119331199
chr1	131243178	131247179
chr1	132066062	132070063
chr1	132189434	132193435
chr1	132196086	132200087
chr1	132365948	132369949
chr1	132540940	132544941
chr1	135144832	135148833
chr1	135816596	135820597
chr1	136258873	136262874
chr1	140244255	140248256
chr1	151753372	151757373
chr1	152397865	152401866
chr1	155156701	155160702
chr1	155415444	155419445
chr1	160790938	160794939
chr1	163777581	163781582
chr1	164273596	164277597
chr1	165706094	165711733
chr1	166997730	167003416
chr1	167687556	167691557
chr1	170642530	170646531
chr1	172310365	172314366
chr1	172480211	172484316
chr1	175490545	175494546
chr1	177981421	177985422
chr1	178527123	178531124
chr1	180254300	180258301
chr1	185452846	185457569
chr1	189341353	189346193
chr1	191095878	191100413
chr1	191316118	191320119
chr1	191323963	191327964
chr1	191716022	191720394
chr1	192188775	192192776
chr1	192769219	192773220
chr1	193033775	193037776
chr9	4374560	4378561
chr9	8897831	8901832
chr9	14379242	14383508
chr9	15043478	15047479
chr9	20726214	20730215
chr9	21163712	21167713
chr9	21194703	21198704
chr9	21243128	21250444
chr9	21916121	21920122
chr9	21935008	21940273
chr9	22050023	22054024
chr9	22409575	22413576
chr9	23221074	23225075
chr9	30940561	30946775
chr9	31209815	31213816
chr9	40344290	40348291
chr9	40374421	40378422
chr9	40453764	40457765
chr9	41155494	41159495
chr9	42942371	42946372
chr9	44041382	44045383
chr9	45424626	45433233
chr9	45836543	45840544
chr9	46326902	46330903
chr9	50725984	50729985
chr9	51763350	51767351
chr9	51961602	51965603
chr9	53608350	53612351
chr9	54499626	54503627
chr9	54558079	54562080
chr9	54697382	54701558
chr9	54978878	54983465
chr9	57466060	57470061
chr9	57996039	58000040
chr9	58486601	58491607
chr9	58821510	58825511
chr9	59576335	59580336
chr9	60711119	60715120
chr9	62535044	62539045
chr9	65551977	65557013
chr9	66067731	66071732
chr9	66156224	66160225
chr9	66973484	66977485
chr9	67752999	67761723
chr9	67829759	67834331
chr9	69287839	69291840
chr9	70655174	70659175
chr9	72923648	72927649
chr9	74859919	74863920
chr9	75293160	75297161
chr9	75609325	75613326
chr9	75623730	75628297
chr9	78613544	78617545
chr9	81629928	81634553
chr9	86462916	86469153
chr9	87013535	87017536
chr9	89620986	89624987
chr9	95404291	95409271
chr9	95748358	95752359
chr9	95843279	95847280
chr9	96729742	96733743
chr9	98031167	98035168
chr9	98420959	98424960
chr9	98984371	98988372
chr9	102504136	102508137
chr9	105129770	105133806
chr9	106366630	106370631
chr9	106436236	106440237
chr9	107229909	107233910
chr9	107336350	107342639
chr9	108595600	108599601
chr9	108690141	108694142
chr9	108824318	108828319
chr9	110241781	110248294
chr9	110652161	110658502
chr9	111309737	111313738
chr9	114024751	114028752
chr9	118504316	118508317
chr9	118924258	118928535
chr9	119577016	119581017
chr9	120302071	120306072
chr9	120537816	120541817
chr9	121639566	121644715
chr9	122349614	122353615
chr9	122570499	122574500
chr9	123258789	123262790
chr8	3277617	3281618
chr8	3582233	3589449
chr8	4236738	4245263
chr8	4246212	4250213
chr8	4251100	4255101
chr8	4256629	4261275
chr8	10897920	10902559
chr8	13675587	13679588
chr8	15025401	15029402
chr8	17533385	17537386
chr8	23056257	23060258
chr8	24552597	24556598
chr8	24946804	24950805
chr8	25199542	25203543
chr8	29217636	29221637
chr8	35585796	35591021
chr8	40632792	40636793
chr8	40860365	40864366
chr8	45356762	45360763
chr8	60630823	60634824
chr8	64203993	64207994
chr8	64847924	64851925
chr8	64945183	64949184
chr8	69806685	69810686
chr8	70313773	70317774
chr8	70853585	70859009
chr8	70861258	70865259
chr8	70871490	70875491
chr8	77515054	77520114
chr8	79397468	79401469
chr8	83897501	83902097
chr8	83970976	83978882
chr8	84174552	84184187
chr8	84413362	84417363
chr8	85012408	85016532
chr8	87470592	87475115
chr8	88519342	88523343
chr8	92853348	92857349
chr8	95350294	95354295
chr8	95676083	95680084
chr8	95701035	95705036
chr8	104393807	104397808
chr8	104538805	104543308
chr8	105287165	105291988
chr8	105378292	105382293
chr8	105603227	105607228
chr8	105929657	105935863
chr8	106413337	106417338
chr8	106868240	106872835
chr8	109866455	109870602
chr8	109960205	109964206
chr8	111534638	111540342
chr8	118281609	118285610
chr8	119444717	119448718
chr8	119573200	119577234
chr8	120226230	120230231
chr8	120564366	120568367
chr8	121081110	121086385
chr8	121728557	121732558
chr8	122280139	122284140
chr8	123156280	123160281
chr8	123330711	123334712
chr8	123857530	123862210
chr8	124229392	124233393
chr8	124518765	124522766
chr8	125010995	125014996
chr8	125052193	125056194
chr8	125908448	125912449
chr8	125993100	125997101
chr8	126137380	126141381
chr8	126296577	126300578
