# Supplementary material for: A subset of topologically associating domains fold into mesoscale core-periphery networks
Source: Sci Rep. 2019 Jul 2;9:9526. doi: 10.1038/s41598-019-45457-9 (PMC6606598; doi:10.1038/s41598-019-45457-9)
Supplement: Supplementary file 27 — Supplementary Table 28 [file 41598_2019_45457_MOESM27_ESM.xlsx]

## Sheet: Constitutive Gene TSS Annots
#chr	start	end
chrX	8247057	8254407
chrX	38598656	38603258
chrX	48621576	48625577
chrX	52910212	52914213
chrX	53368559	53372560
chrX	57389509	57395037
chrX	70475043	70479044
chrX	71814078	71818757
chrX	93673110	93677111
chrX	95164539	95168540
chrX	97375209	97379210
chrX	103613192	103618955
chrX	107401360	107405361
chrX	113183515	113187516
chrX	133896429	133903214
chrX	134684462	134691344
chrX	134715936	134722150
chrX	134804882	134811222
chrX	135740690	135747176
chrX	136243078	136248365
chrX	140540668	140545188
chrX	153035563	153039628
chrX	153721552	153725553
chrX	160992681	160996682
chrX	162157441	162161442
chrX	166660023	166664024
chr13	4607164	4611165
chr13	9762956	9767315
chr13	21273954	21281695
chr13	21438710	21443059
chr13	21451727	21455728
chr13	21733032	21737033
chr13	22048767	22052768
chr13	34343182	34347183
chr13	47192001	47196002
chr13	59673784	59677785
chr13	67304412	67308413
chr13	67681512	67685513
chr13	74637870	74641871
chr13	89737458	89744513
chr13	91459095	91463096
chr13	96386292	96390293
chr13	99342678	99346785
chr13	104814953	104819169
chr13	113661676	113665677
chr12	25094092	25098093
chr12	33145586	33149685
chr12	34526345	34530890
chr12	55300635	55305001
chr12	70935855	70939856
chr12	80788530	80792531
chr12	81592958	81596959
chr12	83629234	83634233
chr12	84112326	84116327
chr12	84968886	84972929
chr12	85108831	85112857
chr12	85471899	85475900
chr12	91682663	91688114
chr12	98626140	98630141
chr12	99561582	99565840
chr12	100777121	100781122
chr12	111164368	111168369
chr12	111572356	111576509
chr11	3893126	3899011
chr11	3929961	3934079
chr11	21089322	21094117
chr11	29245272	29249273
chr11	30952131	30956397
chr11	40753286	40757287
chr11	47377302	47381303
chr11	50825731	50829732
chr11	53348765	53352766
chr11	58328339	58333253
chr11	59946091	59950213
chr11	62787417	62791418
chr11	63126980	63134802
chr11	64977033	64981034
chr11	68851131	68855132
chr11	69057773	69065567
chr11	69620050	69624108
chr11	70523355	70527356
chr11	72688000	72692001
chr11	76397141	76401142
chr11	80376015	80380016
chr11	80381277	80385278
chr11	80808413	80812414
chr11	86254546	86259569
chr11	87425589	87429590
chr11	88066277	88070278
chr11	88096056	88101145
chr11	94519502	94523503
chr11	94651754	94655790
chr11	95382920	95386921
chr11	95412081	95416107
chr11	97764613	97771901
chr11	102154407	102158408
chr11	102228150	102232173
chr11	102602429	102606430
chr11	102878975	102887168
chr11	102962154	102966155
chr11	106132816	106136817
chr11	107992534	107998923
chr11	115401750	115405765
chr11	115410979	115415778
chr11	116163912	116170179
chr11	118246538	118250593
chr11	120214993	120218994
chr10	7790824	7794893
chr10	14703489	14707608
chr10	18405636	18409674
chr10	26770510	26774546
chr10	33947864	33953213
chr10	37136924	37141913
chr10	40023268	40027269
chr10	58444850	58449194
chr10	63021748	63026511
chr10	68276726	68280727
chr10	81068081	81072082
chr10	85126027	85130028
chr10	87856263	87863110
chr10	115382435	115386958
chr10	118139785	118143786
chr10	119452032	119457380
chr17	8986331	8990332
chr17	12938396	12942397
chr17	15373823	15377824
chr17	22422266	22426267
chr17	22815747	22819748
chr17	25859466	25863516
chr17	30574287	30578288
chr17	32504460	32508461
chr17	34625148	34631685
chr17	43566449	43570450
chr17	46551889	46558163
chr17	62879317	62883318
chr17	71180558	71185977
chr17	71596281	71601270
chr17	73105983	73109984
chr17	80551435	80555436
chr16	4637943	4641944
chr16	4717356	4721357
chr16	20515062	20521636
chr16	26579703	26583704
chr16	30583680	30589590
chr16	32428919	32433229
chr16	33682464	33686465
chr16	35539360	35543361
chr16	44556129	44560871
chr16	45842378	45846379
chr16	52029547	52034216
chr16	55836641	55840642
chr16	62852305	62856306
chr16	72661147	72665148
chr16	75764818	75768819
chr16	94326420	94330421
chr16	97534079	97538080
chr15	13171675	13175676
chr15	36172008	36176009
chr15	53344183	53348184
chr15	55069447	55074153
chr15	55555312	55559407
chr15	57692665	57696666
chr15	57974055	57978056
chr15	58870647	58874648
chr15	75938950	75942951
chr15	78771445	78775446
chr15	78945722	78949723
chr15	80796608	80800609
chr15	84853099	84858130
chr15	89588426	89593924
chr15	91047951	91051952
chr15	91671222	91675223
chr15	93396290	93400463
chr15	99818149	99822150
chr15	102324114	102328115
chr14	20927431	20931432
chr14	50805445	50809945
chr14	52314323	52318324
chr14	54881423	54885796
chr14	55538264	55542265
chr14	57744123	57748124
chr14	63177578	63181579
chr14	63434392	63438393
chr14	70190246	70194247
chr14	77872917	77876918
chr14	78534860	78538861
chr14	116923295	116927296
chr14	120273667	120277668
chr14	121696417	121700418
chr18	10323177	10327178
chr18	13969720	13974734
chr18	33461634	33466162
chr18	35660186	35664187
chr18	35701144	35705145
chr18	36799761	36803762
chr18	46739579	46743875
chr18	47366870	47370871
chr18	56973321	56977380
chr18	58207926	58211927
chr18	65798576	65802577
chr18	77936465	77940466
chr18	80044893	80048894
chr18	82473121	82477122
chr18	84718240	84722241
chr18	88892207	88896208
chr18	88969788	88974029
chr19	4161245	4165246
chr19	4229891	4234414
chr19	4960304	4964305
chr19	5404813	5408814
chr19	8951848	8957386
chr19	12499996	12504146
chr19	31662370	31666371
chr19	36917216	36921600
chr19	47917299	47921300
chr19	60224669	60228702
chr19	60859430	60863431
chr7	3627929	3631984
chr7	25678778	25683157
chr7	25786733	25790734
chr7	27977157	27981158
chr7	28299785	28303786
chr7	28304015	28308016
chr7	28310046	28317154
chr7	30167727	30171921
chr7	38269348	38273349
chr7	43670029	43674030
chr7	45536196	45540197
chr7	71959173	71964019
chr7	73389225	73393226
chr7	73539746	73543747
chr7	80073257	80077258
chr7	80267653	80271654
chr7	83629842	83634016
chr7	89515586	89519587
chr7	90473995	90479171
chr7	99343384	99347385
chr7	99351239	99355240
chr7	99826417	99830418
chr7	100673086	100677087
chr7	101300088	101304089
chr7	101967841	101971842
chr7	105750235	105754236
chr7	109436616	109441054
chr7	109670240	109674241
chr7	116502367	116506368
chr7	118531356	118535357
chr7	118993211	118997212
chr7	128742868	128746869
chr7	132811196	132815887
chr7	133013247	133017248
chr7	139210986	139215308
chr7	142059034	142063035
chr7	144894530	144898531
chr7	145206119	145210120
chr6	4745204	4749305
chr6	21850167	21854516
chr6	29733495	29737502
chr6	30399853	30403854
chr6	34474354	34478355
chr6	34596542	34600543
chr6	34707442	34711443
chr6	38379522	38383523
chr6	47951388	47955389
chr6	48441487	48450228
chr6	55201381	55205382
chr6	60824283	60831856
chr6	83133806	83139083
chr6	83504969	83508970
chr6	87333775	87337776
chr6	90426480	90430481
chr6	91438854	91442986
chr6	93911690	93915691
chr6	99518993	99522994
chr6	112945266	112949267
chr6	113738681	113742682
chr6	114641095	114645096
chr6	115772555	115777656
chr6	118477273	118481274
chr6	121108094	121112095
chr6	122818182	122822183
chr6	124754021	124758488
chr6	125037846	125041847
chr6	134828197	134832198
chr6	134885785	134889862
chr6	136530948	136534949
chr5	21735158	21739159
chr5	38037228	38041229
chr5	38478306	38485386
chr5	38559595	38563596
chr5	41705691	41710180
chr5	41842315	41846316
chr5	44097224	44104033
chr5	65761352	65766119
chr5	86170743	86174744
chr5	102479389	102483390
chr5	108459330	108463331
chr5	122986499	122991353
chr5	124030260	124034261
chr5	134676248	134680249
chr5	135021480	135025481
chr5	136906148	136910149
chr5	138114903	138118904
chr5	138185162	138189534
chr5	139343166	139347167
chr5	143327238	143331307
chr5	145199868	145206558
chr4	5796582	5800583
chr4	6452271	6456272
chr4	8688404	8693364
chr4	9641717	9645718
chr4	14824587	14828588
chr4	25279821	25283822
chr4	26344652	26348653
chr4	32921505	32925506
chr4	32980996	32984997
chr4	41721163	41725164
chr4	43029384	43033385
chr4	43038301	43042302
chr4	43043825	43048221
chr4	43427134	43431135
chr4	48043303	48047304
chr4	54945943	54949944
chr4	86051913	86055914
chr4	88092628	88096629
chr4	94554796	94558797
chr4	96551651	96555652
chr4	100093789	100097790
chr4	100774677	100778678
chr4	107124611	107128612
chr4	116219912	116223913
chr4	116505547	116512076
chr4	120852814	120856815
chr4	122993929	122997930
chr4	123748299	123752300
chr4	124691554	124695555
chr4	124739848	124745780
chr4	128708162	128712163
chr4	128804112	128808113
chr4	133998855	134002865
chr4	136019649	136023650
chr4	136284067	136288068
chr4	141020444	141024445
chr4	141211954	141215955
chr4	141536597	141540598
chr4	147846375	147850376
chr4	149535861	149539862
chr4	152474704	152480141
chr3	5574248	5578249
chr3	19161065	19165066
chr3	19263008	19267009
chr3	32363487	32367666
chr3	51406955	51410956
chr3	75954949	75958950
chr3	81930599	81934600
chr3	85571945	85576128
chr3	87969091	87973092
chr3	88423134	88427142
chr3	89225198	89231055
chr3	95132012	95136087
chr3	95622978	95626979
chr3	95868615	95873521
chr3	96056455	96060456
chr3	99139088	99143089
chr3	103056283	103060904
chr3	103735968	103740002
chr3	108560177	108564467
chr3	114028538	114032539
chr3	115886059	115890182
chr3	116422032	116426033
chr3	130058907	130062908
chr3	130707416	130711445
chr3	144200332	144207256
chr3	148987480	148991481
chr3	155091378	155095433
chr2	11703291	11707711
chr2	13542664	13546665
chr2	16354302	16358303
chr2	18025247	18029248
chr2	18035741	18039742
chr2	18046449	18050450
chr2	18053235	18059845
chr2	18062583	18066584
chr2	21203365	21207786
chr2	27440517	27444518
chr2	29053066	29057067
chr2	31948301	31952302
chr2	32585076	32589077
chr2	33213959	33217960
chr2	35619979	35623980
chr2	38422000	38426001
chr2	38509695	38513875
chr2	57179754	57184465
chr2	60123810	60127811
chr2	60282484	60286485
chr2	70506817	70511459
chr2	72283635	72287636
chr2	80445396	80449397
chr2	84647480	84652741
chr2	91200910	91204911
chr2	91708542	91712949
chr2	93174810	93178811
chr2	93847799	93851944
chr2	94259399	94266759
chr2	101676418	101680419
chr2	101884260	101888261
chr2	105902564	105906681
chr2	106972397	106976398
chr2	110015815	110019816
chr2	112366027	112370028
chr2	117247737	117251738
chr2	119155034	119159035
chr2	120968715	120972716
chr2	122232837	122236838
chr2	126931054	126935236
chr2	127006709	127010716
chr2	127140200	127145458
chr2	127206280	127210403
chr2	131184946	131188947
chr2	140064805	140068806
chr2	150606523	150610524
chr2	152685146	152689147
chr2	154601673	154605674
chr2	156390979	156394980
chr2	156545574	156549575
chr2	180952462	180956700
chr2	181862358	181866359
chr1	16686454	16690981
chr1	25824775	25831708
chr1	44116773	44121967
chr1	44145742	44149931
chr1	54437026	54441027
chr1	58584154	58588396
chr1	69683960	69689141
chr1	72581249	72585250
chr1	73996468	74000469
chr1	74330608	74334662
chr1	74814817	74818818
chr1	75398083	75402084
chr1	77513088	77517089
chr1	78486897	78490898
chr1	85892508	85896509
chr1	86701802	86705803
chr1	87754009	87758010
chr1	92639948	92643986
chr1	119835071	119839072
chr1	127866771	127870772
chr1	131095843	131099844
chr1	132314123	132318124
chr1	133028587	133036400
chr1	134077155	134081156
chr1	134359999	134364000
chr1	134707298	134711299
chr1	136015999	136021657
chr1	139420381	139425033
chr1	150991435	150995436
chr1	152623111	152627112
chr1	155081264	155085265
chr1	155556118	155560119
chr1	161129479	161133480
chr1	161967148	161972450
chr1	162546345	162550346
chr1	162568721	162572827
chr1	163401669	163405670
chr1	164305299	164309485
chr1	169967205	169971408
chr1	171109441	171113442
chr1	172080527	172084750
chr1	177440405	177447820
chr1	178185415	178189416
chr1	180328474	180335865
chr1	183219529	183223530
chr1	183367565	183371566
chr1	186747358	186751395
chr1	187213446	187217510
chr1	193270774	193275189
chr1	194974959	194978960
chr9	13747179	13751180
chr9	20519419	20523420
chr9	35197905	35202292
chr9	37206221	37210315
chr9	37346388	37350393
chr9	37611720	37615846
chr9	42262200	42266301
chr9	42426194	42430195
chr9	44357987	44363671
chr9	44918197	44922743
chr9	46010818	46014819
chr9	48833945	48838223
chr9	53246112	53250113
chr9	54861753	54865754
chr9	56158789	56163071
chr9	59351508	59355509
chr9	65292258	65296259
chr9	65825564	65829565
chr9	66591115	66595958
chr9	69395996	69399997
chr9	72109201	72113820
chr9	106787213	106791214
chr9	107561253	107565254
chr9	107566415	107571162
chr9	108288455	108292456
chr9	121948986	121953019
chr9	123364938	123368939
chr8	18739562	18743563
chr8	22409338	22413339
chr8	23206453	23210454
chr8	25238901	25242902
chr8	31148314	31152315
chr8	34152561	34156562
chr8	41039931	41043932
chr8	60504122	60508123
chr8	61589169	61593170
chr8	61758098	61762099
chr8	69652554	69656555
chr8	72133290	72137291
chr8	72655059	72659060
chr8	90346252	90350253
chr8	91799654	91803655
chr8	105516744	105520745
chr8	105697821	105703646
chr8	109563601	109567985
chr8	109735739	109739740
chr8	110995823	110999824
chr8	120175469	120179470
chr8	123222839	123226840
chr8	124329795	124333796
