# Supplementary material for: A subset of topologically associating domains fold into mesoscale core-periphery networks
Source: Sci Rep. 2019 Jul 2;9:9526. doi: 10.1038/s41598-019-45457-9 (PMC6606598; doi:10.1038/s41598-019-45457-9)
Supplement: Supplementary file 28 — Supplementary Table 29 [file 41598_2019_45457_MOESM28_ESM.xlsx]

## Sheet: Inactive Gene TSS Annots
#chr	start	end
chrX	3074918	3078919
chrX	3441690	3445691
chrX	3698231	3702232
chrX	3750885	3754886
chrX	3834656	3838657
chrX	3955002	3959003
chrX	4035672	4039673
chrX	4194574	4198575
chrX	4289245	4293246
chrX	4368634	4372635
chrX	4513587	4517588
chrX	4798409	4802410
chrX	4950133	4954134
chrX	5467265	5471266
chrX	5667065	5671066
chrX	6081420	6085421
chrX	6318723	6322724
chrX	6413740	6417741
chrX	6572663	6579285
chrX	6871482	6875483
chrX	7039619	7043620
chrX	7065513	7070209
chrX	7235774	7244047
chrX	7246056	7250498
chrX	7443143	7447144
chrX	7577674	7582482
chrX	7623463	7627464
chrX	7660761	7664762
chrX	7679089	7683252
chrX	7796445	7800446
chrX	7802358	7809100
chrX	7965910	7969911
chrX	7974574	7978575
chrX	8269379	8273641
chrX	8325422	8329423
chrX	8364976	8368977
chrX	8411303	8417871
chrX	8459726	8463727
chrX	8522954	8526955
chrX	8546255	8550256
chrX	8587258	8591259
chrX	8652852	8656853
chrX	8688844	8692845
chrX	8746428	8750429
chrX	8801689	8805690
chrX	8841992	8845993
chrX	8960975	8964976
chrX	8974589	8978590
chrX	8984672	8988673
chrX	9031484	9035485
chrX	9041549	9045550
chrX	9061088	9065089
chrX	9102560	9106561
chrX	9254905	9258906
chrX	9281762	9285763
chrX	9348597	9352598
chrX	9467324	9471325
chrX	9570391	9574392
chrX	9844945	9851702
chrX	9883619	9887620
chrX	10175403	10179404
chrX	10250303	10254304
chrX	11297255	11329821
chrX	12714158	12718159
chrX	13127479	13131480
chrX	13245733	13249734
chrX	13464108	13468109
chrX	13552946	13556947
chrX	13630136	13634685
chrX	13637232	13641233
chrX	13659361	13667214
chrX	13717851	13721852
chrX	13803121	13807122
chrX	13857237	13861238
chrX	14209146	14213147
chrX	14700687	14704688
chrX	15109489	15113490
chrX	16520867	16524868
chrX	16815366	16819367
chrX	16909774	16913775
chrX	16979050	16983051
chrX	17110628	17114629
chrX	17317368	17321369
chrX	17694885	17698886
chrX	18143868	18147869
chrX	18206430	18210431
chrX	18244195	18248196
chrX	18459397	18463398
chrX	19144388	19148972
chrX	19165241	19169242
chrX	20057568	20061715
chrX	20547816	20551817
chrX	20697768	20701769
chrX	20851316	20855317
chrX	20939797	20943798
chrX	21032810	21036811
chrX	21066486	21070487
chrX	21113818	21117819
chrX	21219665	21223666
chrX	21332727	21336728
chrX	21358863	21362864
chrX	21482622	21488128
chrX	21673767	21677768
chrX	21712898	21716899
chrX	22244837	22248838
chrX	22459594	22463595
chrX	22988883	22992884
chrX	23264802	23268803
chrX	23651813	23655814
chrX	23774696	23778697
chrX	23890722	23894723
chrX	24497163	24501164
chrX	24571305	24575306
chrX	24773164	24777165
chrX	24969388	24973389
chrX	25032694	25036695
chrX	25299455	25303456
chrX	25346829	25350830
chrX	25568449	25572450
chrX	25952721	25956722
chrX	26049041	26053042
chrX	26229323	26233324
chrX	26308044	26312045
chrX	26543565	26547566
chrX	26700638	26704639
chrX	26933669	26937670
chrX	27431557	27435558
chrX	27492942	27496943
chrX	27598012	27602013
chrX	27656188	27660189
chrX	27720573	27724574
chrX	27883336	27887337
chrX	27944916	27948917
chrX	28003078	28007079
chrX	28291632	28295633
chrX	28544306	28548307
chrX	28605902	28609903
chrX	28664177	28668178
chrX	28728539	28732540
chrX	28891099	28895100
chrX	28952702	28956703
chrX	29010936	29014937
chrX	29686437	29690438
chrX	29849619	29853620
chrX	29914002	29918003
chrX	29974281	29978282
chrX	30035853	30039854
chrX	30327710	30331711
chrX	30587541	30591542
chrX	30603120	30607121
chrX	30841469	30845470
chrX	31334367	31338368
chrX	31381918	31385919
chrX	31960042	31964043
chrX	32191872	32195873
chrX	32276392	32280393
chrX	32470360	32474361
chrX	32517072	32521073
chrX	32648669	32652670
chrX	32706710	32710711
chrX	32724135	32728136
chrX	32971895	32975896
chrX	33054284	33058285
chrX	33311336	33315337
chrX	33575346	33579347
chrX	33655138	33659139
chrX	33700349	33704350
chrX	34159584	34163585
chrX	34975478	34979479
chrX	34991057	34995058
chrX	35065382	35069383
chrX	35127013	35131014
chrX	35346739	35350740
chrX	35402185	35406186
chrX	36401475	36405476
chrX	36908832	36912833
chrX	36971962	36975963
chrX	37046843	37050844
chrX	37166842	37170843
chrX	37209041	37213042
chrX	37220258	37224259
chrX	37242990	37246991
chrX	37247917	37251918
chrX	37263373	37267374
chrX	37378386	37382387
chrX	37388862	37392863
chrX	37410103	37414104
chrX	37430492	37434493
chrX	37451657	37455658
chrX	37467866	37471867
chrX	37478335	37482336
chrX	37491408	37495409
chrX	37512533	37516534
chrX	37528466	37532467
chrX	37544964	37548965
chrX	37555410	37559411
chrX	37569419	37573420
chrX	37579350	37583351
chrX	37605686	37609687
chrX	37626139	37630140
chrX	37641470	37645471
chrX	37649327	37653328
chrX	37659800	37663801
chrX	37666764	37670765
chrX	37671277	37675278
chrX	37752606	37756607
chrX	37825053	37829054
chrX	37829684	37833685
chrX	37876944	37880945
chrX	37899770	37903771
chrX	38012393	38016394
chrX	38016815	38020816
chrX	38036832	38040833
chrX	38041114	38045115
chrX	38064473	38068474
chrX	38083139	38087140
chrX	38108907	38112908
chrX	38118838	38122839
chrX	38208439	38212440
chrX	38441150	38445151
chrX	38549723	38553724
chrX	38770778	38774779
chrX	39174567	39178568
chrX	39259534	39263535
chrX	39344264	39348265
chrX	39861604	39865605
chrX	40298912	40302913
chrX	41812628	41816629
chrX	41869399	41873400
chrX	42091726	42095727
chrX	42199853	42203854
chrX	42500451	42507321
chrX	42753655	42757656
chrX	43272784	43276785
chrX	43588987	43593159
chrX	44247120	44251121
chrX	44366337	44370338
chrX	44588028	44592029
chrX	45088902	45092903
chrX	46326911	46331006
chrX	46359616	46363617
chrX	47958287	47962288
chrX	48106723	48110724
chrX	48144434	48148435
chrX	48480896	48484897
chrX	48503694	48507695
chrX	48672258	48676479
chrX	48875713	48879714
chrX	49153235	49157236
chrX	49343237	49347238
chrX	49445972	49449973
chrX	49461943	49465944
chrX	49468448	49472449
chrX	49681502	49685503
chrX	49725932	49729933
chrX	49786218	49790244
chrX	49793407	49799746
chrX	49884401	49888402
chrX	50008235	50012236
chrX	50424494	50428495
chrX	50535387	50539388
chrX	50568291	50572292
chrX	50876386	50880387
chrX	50940710	50944711
chrX	51144415	51148416
chrX	51755396	51759397
chrX	51967807	51974773
chrX	52050537	52054538
chrX	52061419	52065420
chrX	52376181	52380182
chrX	52420515	52424516
chrX	52572834	52577842
chrX	53068831	53072832
chrX	53112405	53116406
chrX	53238111	53242112
chrX	53432916	53436917
chrX	53437552	53441553
chrX	53684489	53688490
chrX	53722829	53726830
chrX	53755831	53759832
chrX	53774245	53778395
chrX	53795706	53799707
chrX	53973000	53977001
chrX	54438147	54442148
chrX	54529206	54533207
chrX	54620209	54624210
chrX	54711222	54715223
chrX	54808870	54812871
chrX	55017252	55021253
chrX	55093603	55097604
chrX	55224874	55228875
chrX	55428233	55432234
chrX	55549594	55553595
chrX	56134570	56138571
chrX	56200790	56204791
chrX	56210881	56214882
chrX	56315606	56319607
chrX	56446357	56450358
chrX	56493016	56497017
chrX	56547606	56551607
chrX	56585914	56589915
chrX	56656243	56660244
chrX	56777681	56781682
chrX	56784525	56789988
chrX	56961404	56965405
chrX	56966118	56970119
chrX	57041072	57045073
chrX	57086104	57090105
chrX	57198635	57202636
chrX	57210141	57214142
chrX	57238889	57242890
chrX	57279594	57283595
chrX	57324601	57328602
chrX	57336729	57340730
chrX	57407147	57411148
chrX	57499788	57505758
chrX	58909459	58913460
chrX	58916881	58920882
chrX	59095736	59099737
chrX	59164088	59168089
chrX	59583572	59587573
chrX	59997462	60001463
chrX	60145700	60149701
chrX	60264910	60268911
chrX	60392492	60396493
chrX	60454195	60458196
chrX	60481597	60485598
chrX	61009692	61013693
chrX	61132711	61136712
chrX	61183558	61187559
chrX	61189291	61193292
chrX	61707614	61711615
chrX	62281497	62292375
chrX	62514069	62518070
chrX	62525011	62529012
chrX	64150198	64154199
chrX	64171546	64179440
chrX	64203680	64207681
chrX	65045642	65049643
chrX	65192957	65196958
chrX	66774818	66782834
chrX	66787967	66794662
chrX	66794875	66804022
chrX	66808504	66816026
chrX	66820713	66841126
chrX	67691562	67697697
chrX	67919450	67923451
chrX	67986161	67990452
chrX	68008179	68012180
chrX	68804275	68808276
chrX	68891053	68895054
chrX	68968661	68972662
chrX	68991088	68995089
chrX	69854688	69858689
chrX	69860396	69864397
chrX	69943279	69947280
chrX	70141588	70145589
chrX	70349853	70353854
chrX	70392740	70396741
chrX	70458122	70462123
chrX	70543556	70547557
chrX	71208765	71212766
chrX	71391989	71395990
chrX	71661665	71665666
chrX	71930436	71934437
chrX	71970984	71974985
chrX	71989847	71993848
chrX	72220015	72224016
chrX	72259112	72264309
chrX	72272721	72276722
chrX	72381386	72388859
chrX	72588094	72593580
chrX	72823176	72827177
chrX	72990077	72994078
chrX	73062785	73066786
chrX	73080507	73084508
chrX	73095095	73099096
chrX	73115045	73119703
chrX	73125002	73129003
chrX	73137488	73141489
chrX	73146839	73151451
chrX	73174062	73178990
chrX	73190177	73194178
chrX	73212331	73216332
chrX	73241130	73245131
chrX	73263390	73267391
chrX	73288515	73292516
chrX	73351248	73355249
chrX	73409094	73413559
chrX	73481599	73485600
chrX	73520833	73524834
chrX	73755058	73759059
chrX	73772403	73776404
chrX	73924375	73928376
chrX	74125464	74129465
chrX	74165838	74173723
chrX	74175257	74179258
chrX	74422610	74426611
chrX	74449120	74453121
chrX	74479399	74483400
chrX	74592326	74596327
chrX	74643635	74647636
chrX	74738925	74742926
chrX	74835194	74842995
chrX	74967125	74971126
chrX	75161751	75165752
chrX	75433463	75437464
chrX	75571450	75575451
chrX	75609227	75613228
chrX	75841021	75845022
chrX	75847215	75851216
chrX	75956950	75960951
chrX	75985254	75989255
chrX	76262304	76268827
chrX	76345393	76349394
chrX	76391348	76399138
chrX	76581444	76585445
chrX	76600924	76604925
chrX	77500777	77504778
chrX	77673452	77677453
chrX	77851500	77855501
chrX	77862756	77866757
chrX	77923062	77927063
chrX	77986333	77990334
chrX	78089374	78093375
chrX	78123465	78127466
chrX	78184806	78188807
chrX	78243921	78247922
chrX	78367641	78371642
chrX	78373464	78377465
chrX	78735761	78739762
chrX	79356068	79360069
chrX	79530168	79534169
chrX	79622778	79626779
chrX	80192046	80196047
chrX	80621487	80625488
chrX	81049881	81053882
chrX	81456122	81460123
chrX	82812908	82816909
chrX	82946868	82950869
chrX	83041194	83045195
chrX	83485924	83489925
chrX	83801536	83805537
chrX	83954651	83958652
chrX	84569234	84573235
chrX	84597094	84601095
chrX	84770709	84774710
chrX	84873853	84877854
chrX	85148211	85152212
chrX	85247675	85251676
chrX	85267611	85271612
chrX	85610499	85614500
chrX	85769527	85773528
chrX	85819943	85823944
chrX	85868271	85872272
chrX	85885828	85889829
chrX	86020106	86024107
chrX	86042197	86046198
chrX	86250421	86258220
chrX	86352994	86356995
chrX	87175941	87179942
chrX	87882862	87886863
chrX	88879923	88883924
chrX	89404521	89411690
chrX	89750266	89754563
chrX	89930589	89934853
chrX	90125356	90129357
chrX	90890140	90894141
chrX	91153166	91157167
chrX	91329688	91333754
chrX	91390498	91394499
chrX	91573911	91577912
chrX	91630192	91636443
chrX	91778771	91784977
chrX	91930980	91934981
chrX	92014333	92018399
chrX	92118634	92122635
chrX	92439526	92443548
chrX	92487947	92491948
chrX	92597572	92601573
chrX	93154152	93158153
chrX	93181225	93185226
chrX	93652861	93656862
chrX	93966654	93970655
chrX	94100380	94104381
chrX	94200474	94204475
chrX	94250420	94254421
chrX	94272572	94276573
chrX	94440730	94444731
chrX	94536065	94540066
chrX	95426510	95430511
chrX	95476129	95480130
chrX	95555987	95559988
chrX	95731265	95735266
chrX	95945855	95949856
chrX	96237924	96244816
chrX	96291438	96295439
chrX	96365919	96369920
chrX	96453434	96458345
chrX	96711466	96715467
chrX	97070594	97074595
chrX	98146755	98150756
chrX	99068810	99072811
chrX	99416895	99420896
chrX	99763818	99767819
chrX	100379095	100383096
chrX	100410587	100414588
chrX	100427011	100431012
chrX	100440717	100444718
chrX	100522836	100526837
chrX	100570245	100574246
chrX	100592290	100596870
chrX	100603495	100607496
chrX	100734338	100738339
chrX	100738929	100742930
chrX	101057639	101061640
chrX	101211786	101215787
chrX	101266255	101270256
chrX	101286348	101290349
chrX	101374374	101379234
chrX	101447107	101451108
chrX	101554308	101558309
chrX	101652986	101656987
chrX	101732147	101736148
chrX	102316437	102320438
chrX	102705670	102713176
chrX	102789194	102793195
chrX	102851356	102856617
chrX	102864353	102868354
chrX	102904557	102910904
chrX	102926370	102930371
chrX	103319396	103323397
chrX	103412165	103416466
chrX	103543498	103547499
chrX	103570996	103575155
chrX	104114274	104118275
chrX	104506006	104510007
chrX	104814774	104818775
chrX	105163505	105167506
chrX	105171862	105175863
chrX	105342369	105346370
chrX	105377179	105381180
chrX	105497770	105501771
chrX	105762475	105766476
chrX	105887045	105891046
chrX	106141273	106145274
chrX	106253372	106257373
chrX	106307824	106311825
chrX	106581184	106585185
chrX	106601679	106605680
chrX	106707114	106711115
chrX	106837654	106842644
chrX	106928210	106932211
chrX	107086490	107091332
chrX	107100459	107104460
chrX	107146925	107151614
chrX	107169034	107173035
chrX	107243484	107247485
chrX	107253876	107258377
chrX	107282344	107286345
chrX	107290582	107294583
chrX	107540580	107544581
chrX	107665962	107669963
chrX	107674510	107681014
chrX	107790588	107794589
chrX	107868312	107872313
chrX	107946436	107950437
chrX	108202891	108206892
chrX	108210857	108214858
chrX	108901384	108905385
chrX	108999483	109003484
chrX	109194754	109199814
chrX	110370751	110374752
chrX	111108416	111112417
chrX	111166721	111170722
chrX	111375215	111379216
chrX	111415240	111419241
chrX	111535959	111539960
chrX	112091518	112095519
chrX	112237047	112241048
chrX	112385127	112389128
chrX	112404779	112408780
chrX	112493272	112497273
chrX	112696651	112700652
chrX	113072893	113076894
chrX	113637892	113641893
chrX	113722243	113726244
chrX	114472331	114476332
chrX	114903010	114910000
chrX	114924987	114928988
chrX	116446942	116450943
chrX	116475392	116479393
chrX	116679176	116683177
chrX	117012755	117016756
chrX	118425225	118429226
chrX	118478737	118482738
chrX	120288325	120292326
chrX	120311226	120315227
chrX	120397400	120401401
chrX	120635593	120639594
chrX	122357603	122361604
chrX	122989913	122993914
chrX	123020704	123024705
chrX	124133910	124137911
chrX	126813480	126817481
chrX	126832004	126836005
chrX	127037970	127041971
chrX	127058192	127062193
chrX	127392291	127396292
chrX	127719845	127723846
chrX	127734554	127738555
chrX	129049522	129053523
chrX	129955241	129959242
chrX	130257075	130261076
chrX	131006323	131010324
chrX	131918764	131922765
chrX	133093154	133097155
chrX	133849006	133853007
chrX	133906423	133910424
chrX	133979812	133983813
chrX	134073314	134077315
chrX	134109854	134113855
chrX	134159928	134164984
chrX	134185499	134189500
chrX	134219956	134223957
chrX	134344821	134348822
chrX	134402778	134406779
chrX	134425021	134429022
chrX	134474490	134478491
chrX	134507775	134511776
chrX	134954350	134958351
chrX	134976628	134983435
chrX	135023322	135027323
chrX	135034602	135038603
chrX	135058336	135062337
chrX	135175632	135179633
chrX	135207544	135212688
chrX	135300314	135304315
chrX	135371282	135375283
chrX	135431833	135435834
chrX	135436529	135440530
chrX	135492586	135496587
chrX	135587081	135591082
chrX	135591893	135595894
chrX	135596777	135600778
chrX	135625705	135629706
chrX	135691790	135695791
chrX	135718673	135722674
chrX	135759822	135763823
chrX	135784217	135788218
chrX	136083255	136087256
chrX	136102601	136106921
chrX	136193804	136197805
chrX	136199787	136205852
chrX	136222039	136227265
chrX	136355600	136359601
chrX	136365719	136369720
chrX	136377437	136382746
chrX	136393593	136398903
chrX	136399866	136403867
chrX	136428436	136432437
chrX	136467096	136471097
chrX	136515997	136519998
chrX	136551723	136555724
chrX	136565936	136571762
chrX	136664373	136669536
chrX	136684464	136688465
chrX	136732477	136736478
chrX	136777721	136781722
chrX	136820744	136824745
chrX	136859649	136863650
chrX	136925323	136929324
chrX	136981590	136985591
chrX	137568752	137572753
chrX	138207580	138211581
chrX	138912428	138916429
chrX	138980637	138984638
chrX	139081762	139088242
chrX	139208042	139212043
chrX	139215164	139219165
chrX	139232713	139236714
chrX	139478365	139482366
chrX	139561338	139565339
chrX	139682994	139686995
chrX	139798806	139802807
chrX	139806706	139810707
chrX	139850132	139854133
chrX	139855895	139859896
chrX	139992104	139996105
chrX	140308946	140312947
chrX	140365492	140369493
chrX	140598522	140602523
chrX	140675994	140679995
chrX	140774236	140778237
chrX	140811433	140815434
chrX	140905606	140909607
chrX	140921187	140925188
chrX	141205602	141209603
chrX	141472076	141477638
chrX	142074899	142078900
chrX	142187936	142191937
chrX	142194936	142198937
chrX	142295503	142299504
chrX	142304198	142308199
chrX	142326133	142330134
chrX	142371547	142375548
chrX	142521543	142525544
chrX	142736998	142740999
chrX	142833417	142837418
chrX	142852239	142856240
chrX	143097592	143101593
chrX	143392262	143396263
chrX	143561262	143565263
chrX	143691285	143695286
chrX	143825412	143829413
chrX	144151693	144155694
chrX	144454580	144458581
chrX	144554239	144558240
chrX	144568057	144572058
chrX	145037342	145041343
chrX	145117582	145121583
chrX	145346894	145350895
chrX	145485639	145489640
chrX	146960511	146964512
chrX	146981629	146985630
chrX	146992388	146996389
chrX	146997403	147004258
chrX	147007439	147012600
chrX	147062903	147066904
chrX	147156208	147160209
chrX	147412810	147416811
chrX	147427192	147431193
chrX	147496165	147500166
chrX	147510186	147514187
chrX	147809318	147813319
chrX	147990991	147994992
chrX	148178722	148182723
chrX	148200553	148204554
chrX	148312528	148316529
chrX	148320132	148324133
chrX	148486947	148490948
chrX	148661602	148665603
chrX	148880574	148884575
chrX	148905992	148909993
chrX	149086313	149090314
chrX	149095950	149099951
chrX	149103554	149107555
chrX	149445615	149449616
chrX	149453175	149457176
chrX	149592599	149596600
chrX	149782477	149786478
chrX	149939653	149943654
chrX	150224019	150228020
chrX	150311364	150315365
chrX	150396793	150400794
chrX	150545415	150549446
chrX	150824915	150828916
chrX	151196076	151200077
chrX	151627815	151631816
chrX	151833222	151837223
chrX	151857560	151861561
chrX	151888728	151892729
chrX	151910344	151915213
chrX	151916379	151921575
chrX	152177007	152181008
chrX	152210020	152214021
chrX	152238024	152242025
chrX	152251626	152255627
chrX	152345475	152349476
chrX	152353395	152357396
chrX	152561332	152565333
chrX	153128133	153132134
chrX	153556591	153560592
chrX	153641030	153645222
chrX	153687691	153691692
chrX	154010642	154014643
chrX	154031829	154035830
chrX	154053041	154057042
chrX	154118685	154122686
chrX	154154887	154158888
chrX	154341392	154345393
chrX	154480000	154484001
chrX	154577330	154581331
chrX	154885721	154892268
chrX	154923058	154928116
chrX	154947569	154951570
chrX	154985111	154989112
chrX	154993850	154997851
chrX	155026586	155030587
chrX	155031292	155035293
chrX	155052394	155056395
chrX	155059553	155063554
chrX	155087790	155091791
chrX	155123830	155127831
chrX	155145849	155149850
chrX	156537481	156541482
chrX	157413286	157417287
chrX	157498242	157502243
chrX	157538802	157542803
chrX	157696971	157700972
chrX	157796019	157800020
chrX	158323848	158327849
chrX	158740314	158744315
chrX	159208305	159212306
chrX	159384215	159388216
chrX	159457123	159461124
chrX	159695314	159700005
chrX	159706599	159710600
chrX	159838466	159842963
chrX	159940691	159944692
chrX	160279736	160283737
chrX	160388688	160392689
chrX	160436193	160440194
chrX	160717972	160721973
chrX	160733765	160737766
chrX	160815182	160819183
chrX	160848477	160852478
chrX	160901934	160909053
chrX	161115191	161119192
chrX	161122266	161126267
chrX	161133132	161137133
chrX	161237748	161241749
chrX	161775551	161779552
chrX	162563516	162567517
chrX	162641658	162645659
chrX	162810633	162814634
chrX	162872995	162876996
chrX	162962599	162966600
chrX	163350564	163354565
chrX	163547736	163551737
chrX	163759332	163763333
chrX	163924796	163928797
chrX	164026010	164030011
chrX	164070082	164074083
chrX	164088185	164094188
chrX	164137340	164142479
chrX	164160220	164164221
chrX	164184091	164188092
chrX	164256193	164260194
chrX	164371520	164375521
chrX	164434992	164438993
chrX	164495901	164499902
chrX	165284128	165288129
chrX	165324981	165328982
chrX	166008617	166012618
chrX	166126389	166130390
chrX	166174971	166178972
chrX	166456313	166460314
chrX	166501397	166505398
chrX	166583716	166587717
chrX	166907814	166911815
chrX	167068370	167072371
chrX	167262329	167266330
chrX	167328571	167332572
chrX	167359453	167363454
chrX	167669151	167673152
chrX	167853077	167857078
chrX	168575233	168579234
chrX	168940894	168944895
chrX	169034609	169038610
chrX	169110876	169114877
chrX	169185209	169189210
chrX	169683197	169687198
chrX	169777635	169781636
chrX	169826157	169830158
chrX	169924952	169928953
chr13	3135461	3139462
chr13	3147473	3151474
chr13	3495958	3499959
chr13	3583373	3587374
chr13	3802318	3806319
chr13	3835755	3839756
chr13	3852171	3856172
chr13	3922693	3926694
chr13	3939650	3947350
chr13	4057589	4061590
chr13	4148631	4152632
chr13	4153023	4157024
chr13	4189185	4193186
chr13	4222220	4226221
chr13	4231738	4235739
chr13	4246733	4250734
chr13	4277399	4281400
chr13	4432341	4436342
chr13	4521344	4525345
chr13	4572073	4576074
chr13	6591904	6595905
chr13	6955971	6959972
chr13	8200864	8204865
chr13	8764737	8768738
chr13	8844705	8848706
chr13	8950861	8954862
chr13	9606942	9610943
chr13	9693301	9697302
chr13	9876998	9880999
chr13	11520050	11524051
chr13	11700112	11704113
chr13	12184488	12188489
chr13	12198490	12202491
chr13	12422618	12426619
chr13	12538141	12542142
chr13	12798079	12802080
chr13	13003330	13007331
chr13	13138315	13142316
chr13	13180714	13184715
chr13	13229980	13234922
chr13	13337209	13341210
chr13	13707286	13711287
chr13	13976958	13980959
chr13	14003504	14007505
chr13	14168030	14173052
chr13	14175981	14179982
chr13	14316974	14320975
chr13	14634562	14638563
chr13	14993646	14997647
chr13	15092914	15096915
chr13	15800630	15804631
chr13	15805241	15809242
chr13	16021423	16025424
chr13	17741733	17749472
chr13	18098202	18102203
chr13	18170553	18174554
chr13	18380039	18384040
chr13	19121732	19125733
chr13	19176022	19180023
chr13	19182953	19186954
chr13	19191558	19195559
chr13	19208339	19212949
chr13	19309311	19313312
chr13	19334774	19344147
chr13	19502367	19506368
chr13	19695760	19699761
chr13	19730951	19734952
chr13	19750603	19754604
chr13	19822257	19826258
chr13	20792111	20796112
chr13	21071299	21075300
chr13	21130775	21134776
chr13	21141055	21145056
chr13	21158856	21163404
chr13	21213530	21217531
chr13	21238943	21244569
chr13	21247267	21251268
chr13	21262578	21270541
chr13	21290686	21294687
chr13	21310201	21314202
chr13	21315256	21319257
chr13	21344928	21348929
chr13	21392581	21398639
chr13	21443158	21449940
chr13	21490926	21494927
chr13	21524938	21528939
chr13	21536027	21540028
chr13	21554020	21558021
chr13	21572454	21576455
chr13	21610004	21614005
chr13	21637521	21641522
chr13	21649904	21653905
chr13	21657321	21661322
chr13	21672980	21676981
chr13	21701001	21705002
chr13	21765331	21769332
chr13	21793797	21797798
chr13	21959353	21963354
chr13	21992271	21998653
chr13	22007741	22011742
chr13	22013863	22017864
chr13	22085876	22089877
chr13	22100665	22104666
chr13	22177582	22181583
chr13	22186048	22190049
chr13	22217820	22221821
chr13	22242213	22246214
chr13	22276315	22280316
chr13	22291191	22295192
chr13	22325909	22329910
chr13	22352344	22356345
chr13	22380536	22384537
chr13	22393027	22397028
chr13	22439270	22443271
chr13	22472616	22476617
chr13	22500245	22504246
chr13	22522049	22526050
chr13	22554199	22558200
chr13	22590930	22594931
chr13	22619035	22623036
chr13	22724622	22728623
chr13	22770654	22775326
chr13	22804518	22808519
chr13	22826114	22830115
chr13	22850495	22854496
chr13	22882161	22886162
chr13	23009247	23013248
chr13	23032336	23036337
chr13	23073790	23077791
chr13	23097147	23101148
chr13	23112730	23116731
chr13	23134483	23138484
chr13	23160641	23164642
chr13	23182524	23186525
chr13	23215371	23219372
chr13	23231041	23235042
chr13	23247236	23251237
chr13	23268516	23272517
chr13	23276348	23280349
chr13	23283399	23287648
chr13	23311407	23319465
chr13	23355570	23359571
chr13	23395058	23403146
chr13	23486857	23490858
chr13	23780539	23784540
chr13	23805025	23809026
chr13	23837432	23844406
chr13	23867016	23872272
chr13	23913007	23917008
chr13	23932156	23936461
chr13	23989214	23993215
chr13	24020636	24024637
chr13	24097663	24101664
chr13	24325402	24329403
chr13	24412975	24418902
chr13	24612604	24616605
chr13	24739255	24743256
chr13	24804441	24808442
chr13	24903598	24907599
chr13	24941150	24945151
chr13	25964316	25968317
chr13	26310406	26314407
chr13	26683393	26687510
chr13	27055568	27059569
chr13	27092187	27096188
chr13	27119702	27123703
chr13	27154797	27158798
chr13	27194658	27200902
chr13	27240428	27244429
chr13	27257487	27261488
chr13	27310625	27314626
chr13	27343671	27347672
chr13	27388846	27392847
chr13	27436688	27440689
chr13	27511217	27515218
chr13	27562606	27566607
chr13	27580171	27584172
chr13	27608582	27612583
chr13	27640493	27644494
chr13	27666036	27670037
chr13	27714737	27718738
chr13	27778804	27782805
chr13	27799653	27803654
chr13	27847340	27851341
chr13	28014221	28018222
chr13	28140482	28144483
chr13	28212907	28216908
chr13	28708873	28712874
chr13	29030392	29034393
chr13	30378952	30382953
chr13	30613041	30617042
chr13	30747256	30751257
chr13	30793226	30797227
chr13	30923847	30927848
chr13	31239086	31243087
chr13	31327822	31331823
chr13	31406922	31410923
chr13	31562747	31566748
chr13	31580513	31584514
chr13	31593491	31597492
chr13	32779779	32783780
chr13	32849185	32853186
chr13	32963511	32967512
chr13	33025412	33029413
chr13	33156351	33161755
chr13	33190957	33194958
chr13	33247608	33251609
chr13	33322075	33326076
chr13	33482788	33486789
chr13	33566869	33571318
chr13	33659403	33663474
chr13	33841408	33845409
chr13	33878786	33882787
chr13	34138809	34142810
chr13	34297151	34301152
chr13	34732848	34736849
chr13	34737640	34741641
chr13	34886122	34890123
chr13	34914989	34921993
chr13	34922407	34926408
chr13	34961809	34965981
chr13	35025096	35029097
chr13	35165804	35169805
chr13	35179621	35183622
chr13	35210048	35214049
chr13	35541901	35545902
chr13	35657860	35661861
chr13	37047213	37052245
chr13	37343343	37347344
chr13	37715648	37719649
chr13	37886432	37890870
chr13	38054671	38058672
chr13	38218605	38222606
chr13	38459793	38463794
chr13	39789384	39793385
chr13	40286030	40290031
chr13	40359450	40363451
chr13	41068465	41072466
chr13	41077706	41081707
chr13	41103683	41107684
chr13	41107988	41112184
chr13	41121421	41125422
chr13	41485360	41489361
chr13	41647441	41652761
chr13	41654010	41658011
chr13	41863913	41867914
chr13	42299474	42303475
chr13	42368801	42372802
chr13	42678797	42682798
chr13	42864245	42868246
chr13	43120837	43127887
chr13	43368717	43372718
chr13	43665973	43669974
chr13	43714789	43718790
chr13	44214487	44218488
chr13	44437725	44441726
chr13	44980997	44984998
chr13	45097955	45101956
chr13	45518850	45522851
chr13	46271719	46275720
chr13	46607565	46611566
chr13	46702420	46706421
chr13	46769598	46773599
chr13	46784645	46788646
chr13	46984445	46988446
chr13	47096438	47100439
chr13	47146670	47150671
chr13	47153008	47157009
chr13	47908433	47912434
chr13	48534114	48540273
chr13	49076063	49080064
chr13	49089036	49093037
chr13	49297020	49301021
chr13	49502808	49506809
chr13	49542441	49546442
chr13	49580745	49584746
chr13	49606069	49611102
chr13	49888593	49893965
chr13	50027901	50032432
chr13	50162550	50166551
chr13	50244617	50252309
chr13	50259813	50263814
chr13	50290246	50294247
chr13	50299104	50307463
chr13	50322697	50329315
chr13	50367135	50372928
chr13	50465305	50469306
chr13	50511301	50517848
chr13	50542734	50546735
chr13	50562878	50572396
chr13	50599080	50603081
chr13	50609676	50613677
chr13	50641226	50648563
chr13	50678224	50682225
chr13	50696327	50703998
chr13	50744165	50748166
chr13	50759689	50767249
chr13	50849017	50854389
chr13	50906655	50913716
chr13	51142458	51146459
chr13	51147335	51151336
chr13	52094668	52098740
chr13	52120763	52124924
chr13	52506269	52510270
chr13	52594880	52598881
chr13	52733605	52737606
chr13	52966866	52970867
chr13	52971065	52975066
chr13	53396128	53402791
chr13	53637201	53641202
chr13	53646583	53650584
chr13	54052193	54057659
chr13	54083944	54087945
chr13	54521968	54525969
chr13	54549758	54553759
chr13	54699461	54703462
chr13	54781091	54786004
chr13	55092406	55096407
chr13	55111676	55115677
chr13	55120328	55124329
chr13	55367730	55371731
chr13	55424804	55428805
chr13	55475776	55479777
chr13	55548009	55552010
chr13	55556908	55560909
chr13	55782479	55786578
chr13	56000263	56004264
chr13	56174628	56180886
chr13	56241940	56245941
chr13	56436353	56440354
chr13	56480246	56484247
chr13	56530291	56534292
chr13	56546538	56550539
chr13	56593535	56597536
chr13	56893789	56897790
chr13	58100428	58104429
chr13	58144947	58150776
chr13	58179625	58185325
chr13	58352862	58356863
chr13	58390886	58394887
chr13	58396055	58400056
chr13	58608877	58612878
chr13	58760311	58764312
chr13	59180816	59184817
chr13	59542451	59546452
chr13	59607266	59611267
chr13	59692101	59696102
chr13	59774893	59778894
chr13	59807504	59811505
chr13	60027709	60031710
chr13	60203469	60207470
chr13	60486727	60490728
chr13	60784364	60788365
chr13	60797850	60804845
chr13	60862416	60866417
chr13	60895447	60899448
chr13	60902847	60906848
chr13	60934566	60938626
chr13	60939935	60943936
chr13	61003911	61007912
chr13	61036187	61042598
chr13	61162188	61166189
chr13	61201392	61205393
chr13	61253348	61257349
chr13	61286850	61290851
chr13	61356170	61360171
chr13	61539839	61543840
chr13	61568127	61572128
chr13	61769578	61773579
chr13	62724689	62728690
chr13	62758737	62762738
chr13	63012932	63016933
chr13	63141541	63145542
chr13	63732298	63736299
chr13	63817595	63821596
chr13	63868507	63872508
chr13	63892025	63896026
chr13	64087201	64091202
chr13	64207204	64211205
chr13	64495792	64499793
chr13	64756461	64760462
chr13	64901888	64905889
chr13	64915404	64919405
chr13	65031056	65035057
chr13	65150224	65154225
chr13	65203716	65207969
chr13	65321310	65325311
chr13	65895170	65899171
chr13	65987032	65991033
chr13	66111451	66115452
chr13	66347278	66351279
chr13	66399873	66403874
chr13	66439118	66443119
chr13	66517523	66521524
chr13	66678811	66682812
chr13	66696234	66700235
chr13	66750929	66754930
chr13	67030405	67034406
chr13	67097047	67101048
chr13	67112028	67116029
chr13	67276466	67280593
chr13	67624544	67628545
chr13	67861324	67865325
chr13	67947749	67951750
chr13	67963481	67967482
chr13	67979213	67983214
chr13	68234984	68238985
chr13	68354825	68358826
chr13	68595437	68599438
chr13	69139227	69143228
chr13	69542023	69546024
chr13	69957831	69961832
chr13	70019957	70023958
chr13	70026348	70030349
chr13	70571239	70575240
chr13	70604876	70608877
chr13	70704231	70708232
chr13	70838449	70843811
chr13	70880946	70884947
chr13	71485605	71489606
chr13	72057144	72061145
chr13	73227100	73231101
chr13	73469749	73473750
chr13	73534745	73538746
chr13	73634355	73638356
chr13	73676023	73680024
chr13	73697824	73702696
chr13	73919236	73923237
chr13	73941894	73945895
chr13	73961860	73965861
chr13	74049586	74053587
chr13	74119513	74123514
chr13	74162162	74166163
chr13	74255569	74259570
chr13	74290331	74294332
chr13	74336649	74340650
chr13	74362000	74366001
chr13	74374566	74378567
chr13	74405063	74409064
chr13	74732261	74736262
chr13	74926824	74930825
chr13	75643044	75647045
chr13	75875539	75879540
chr13	75952783	75956784
chr13	75965737	75969738
chr13	76075403	76079404
chr13	76129206	76133207
chr13	76253945	76257946
chr13	76577672	76581673
chr13	76721666	76725667
chr13	78022900	78026901
chr13	78169614	78173615
chr13	79263408	79267409
chr13	80488610	80492611
chr13	80938401	80943058
chr13	81063922	81067923
chr13	81442578	81446579
chr13	81531381	81535382
chr13	81542644	81546645
chr13	81582856	81586857
chr13	81685285	81689286
chr13	82696333	82700334
chr13	83502032	83506033
chr13	83571616	83575617
chr13	83636180	83640181
chr13	83889206	83893207
chr13	84047870	84051871
chr13	84535548	84539549
chr13	86921488	86925489
chr13	87328419	87332420
chr13	88826506	88830507
chr13	89037394	89041395
chr13	89538634	89542635
chr13	89719971	89723972
chr13	89882826	89886827
chr13	90215142	90219143
chr13	90903355	90907356
chr13	91386085	91390086
chr13	91522583	91526584
chr13	91739519	91743873
chr13	91799016	91803017
chr13	91859430	91863431
chr13	91874885	91878886
chr13	92248073	92252074
chr13	92264072	92268073
chr13	92436260	92440261
chr13	92574232	92578233
chr13	93092831	93100474
chr13	93156665	93160666
chr13	93184476	93188477
chr13	93356399	93360400
chr13	93462717	93466718
chr13	93596445	93600446
chr13	93635758	93639759
chr13	93672302	93676435
chr13	93717175	93721176
chr13	93788775	93792776
chr13	94004041	94008042
chr13	94244546	94248547
chr13	94293006	94297007
chr13	94997865	95001866
chr13	95032386	95036387
chr13	95476655	95480656
chr13	95681052	95685053
chr13	95734581	95738582
chr13	95982850	95986851
chr13	96086900	96090901
chr13	96433971	96437987
chr13	96487791	96491792
chr13	96517187	96521188
chr13	96664708	96668709
chr13	96944196	96948197
chr13	97032362	97037255
chr13	97125210	97129211
chr13	97130112	97134113
chr13	97158165	97162166
chr13	97174236	97178237
chr13	97225697	97229698
chr13	97557998	97561999
chr13	97940595	97944596
chr13	98075468	98079469
chr13	98433065	98437066
chr13	98635410	98639411
chr13	98733780	98737781
chr13	98747320	98751321
chr13	98982565	98986566
chr13	99005097	99009098
chr13	99085921	99089922
chr13	99182821	99186822
chr13	99959050	99963051
chr13	99969843	99977315
chr13	100035937	100039938
chr13	100040285	100044286
chr13	100129001	100133002
chr13	100195124	100199125
chr13	100200122	100204123
chr13	100245293	100249337
chr13	100314675	100319689
chr13	100444511	100448512
chr13	100450864	100454865
chr13	100812766	100816767
chr13	101252317	101256318
chr13	101395580	101399581
chr13	101853489	101857490
chr13	102758253	102762254
chr13	102785449	102789450
chr13	103705633	103709634
chr13	103762582	103766583
chr13	103767450	103771451
chr13	103827968	103831969
chr13	103864705	103868706
chr13	103889417	103896909
chr13	103901205	103905206
chr13	104236267	104240268
chr13	104682929	104686930
chr13	104792493	104796494
chr13	104832188	104836189
chr13	105080120	105084121
chr13	105441691	105445692
chr13	106293593	106297594
chr13	106834426	106838427
chr13	106845267	106849268
chr13	106874279	106878280
chr13	106972561	106976562
chr13	106986052	106990053
chr13	107009592	107013593
chr13	107563331	107567332
chr13	107621087	107625088
chr13	107685395	107689396
chr13	107732027	107736028
chr13	107865271	107869272
chr13	107999520	108003521
chr13	108652103	108656104
chr13	109322742	109326743
chr13	109342631	109346632
chr13	109743259	109747260
chr13	110352127	110359173
chr13	110901497	110905847
chr13	111227431	111231432
chr13	111253011	111257012
chr13	111442424	111446425
chr13	111865934	111869935
chr13	112223934	112227935
chr13	112316423	112320424
chr13	112563666	112567902
chr13	112578662	112582663
chr13	112592360	112596628
chr13	112698227	112702228
chr13	112909034	112913035
chr13	112960716	112964717
chr13	113040243	113044244
chr13	113098981	113102982
chr13	113134074	113138075
chr13	113178897	113182898
chr13	113207657	113211658
chr13	113340546	113344547
chr13	113500844	113504845
chr13	113624881	113628882
chr13	114008878	114012879
chr13	114149592	114153593
chr13	114605084	114610872
chr13	114720653	114724654
chr13	115099964	115103965
chr13	116877334	116881335
chr13	117128023	117132024
chr13	117272563	117276564
chr13	117718011	117722012
chr13	118554166	118558167
chr13	118656743	118660744
chr13	119372774	119376775
chr13	119604646	119608647
chr13	119621817	119625818
chr13	119678040	119682041
chr13	119826658	119832218
chr13	119843342	119847343
chr13	119892094	119896786
chr13	119911468	119915469
chr13	119948068	119952807
chr13	120008388	120012389
chr13	120050204	120054205
chr13	120138244	120142245
chr13	120151885	120156626
chr13	120193588	120197589
chr13	120213947	120217948
chr13	120237109	120241110
chr13	120261093	120265094
chr13	120298390	120302391
chr13	120306144	120310145
chr13	120314860	120319566
chr12	3449660	3453661
chr12	3472657	3476658
chr12	3860244	3864245
chr12	3952943	3956944
chr12	3991056	3995057
chr12	4273008	4277009
chr12	4342502	4346503
chr12	4414805	4418806
chr12	4632533	4636534
chr12	4653888	4657889
chr12	4709516	4713517
chr12	4848144	4852145
chr12	4872359	4876360
chr12	4967350	4974773
chr12	5289444	5293445
chr12	5806215	5810216
chr12	7378330	7382331
chr12	7588651	7592652
chr12	7626282	7630682
chr12	7948061	7952062
chr12	7988866	7992867
chr12	8000250	8004251
chr12	8005000	8009001
chr12	8509199	8513200
chr12	8537566	8541567
chr12	8597066	8601067
chr12	8875459	8879460
chr12	9568585	9576441
chr12	9748000	9752001
chr12	10367969	10371970
chr12	10444386	10448387
chr12	10497972	10501973
chr12	11045811	11049812
chr12	11090696	11094697
chr12	11202502	11206503
chr12	11206948	11210949
chr12	11297885	11301886
chr12	11326474	11330475
chr12	11434649	11440232
chr12	11880899	11884900
chr12	12390475	12394476
chr12	13328615	13332616
chr12	13360440	13364441
chr12	13485120	13489121
chr12	14259532	14263533
chr12	15048389	15052390
chr12	15595477	15599478
chr12	15799101	15803102
chr12	16651468	16658585
chr12	16704288	16708289
chr12	16755239	16759240
chr12	16924937	16928938
chr12	16970979	16974980
chr12	17231607	17235608
chr12	17306413	17310414
chr12	17353390	17357391
chr12	17784145	17788146
chr12	17789610	17793611
chr12	19046636	19050637
chr12	19385862	19389863
chr12	19559297	19563298
chr12	20194705	20198706
chr12	21004803	21008804
chr12	21310296	21314297
chr12	21400728	21404729
chr12	21782556	21786557
chr12	22268558	22272559
chr12	23420927	23424928
chr12	24095269	24099270
chr12	24578717	24582718
chr12	24760339	24764340
chr12	24801158	24805159
chr12	24990208	24994209
chr12	25014888	25018889
chr12	25036322	25040323
chr12	25127172	25131173
chr12	26208505	26213266
chr12	26344708	26348709
chr12	26832873	26836874
chr12	27112995	27116996
chr12	28546337	28550338
chr12	28580483	28584484
chr12	29824867	29828868
chr12	29997962	30001963
chr12	30129901	30134625
chr12	30241351	30245352
chr12	30465358	30469359
chr12	31166860	31170861
chr12	31436217	31440218
chr12	31445433	31449434
chr12	31557969	31561970
chr12	32121702	32125703
chr12	32206338	32210650
chr12	33090875	33094876
chr12	33300513	33304514
chr12	33926423	33930424
chr12	34246645	34250646
chr12	34404327	34408328
chr12	34915095	34919096
chr12	34982759	34986760
chr12	35053099	35057100
chr12	35083937	35087938
chr12	35192897	35196898
chr12	35251467	35255468
chr12	35600542	35604543
chr12	35684304	35688305
chr12	35693118	35697119
chr12	35923619	35927620
chr12	36088377	36092378
chr12	36165324	36169325
chr12	36216202	36220203
chr12	36251398	36255399
chr12	36312167	36316168
chr12	36413614	36417615
chr12	37106544	37110545
chr12	37239637	37243638
chr12	38017178	38021179
chr12	38082165	38086166
chr12	38612521	38616522
chr12	40132228	40136229
chr12	40197315	40201316
chr12	40541233	40545234
chr12	40792232	40796233
chr12	41310436	41314437
chr12	41452316	41456317
chr12	42413146	42417147
chr12	43489916	43493917
chr12	43567148	43571249
chr12	44297232	44301233
chr12	44454623	44458624
chr12	44542723	44546724
chr12	44574602	44578603
chr12	44581044	44586834
chr12	46251535	46255536
chr12	48799733	48803734
chr12	51368673	51372674
chr12	51629402	51633403
chr12	51646135	51650136
chr12	51657022	51661023
chr12	51763231	51767232
chr12	51937950	51941951
chr12	52022254	52030064
chr12	52514077	52518078
chr12	52554896	52558897
chr12	52793835	52797836
chr12	52852719	52856720
chr12	53307846	53311847
chr12	54077392	54081393
chr12	54389318	54393319
chr12	54644012	54648013
chr12	54763679	54767680
chr12	55052101	55056102
chr12	55138891	55142892
chr12	55563203	55567204
chr12	55691783	55695784
chr12	55859388	55863389
chr12	56251241	56255242
chr12	56503685	56507686
chr12	56527420	56531421
chr12	56589057	56593058
chr12	56693469	56697470
chr12	56978393	56982394
chr12	57080389	57084390
chr12	57158643	57162644
chr12	57236424	57240425
chr12	57305343	57309344
chr12	57562113	57566114
chr12	57616602	57620603
chr12	57660911	57664912
chr12	58855698	58859699
chr12	59093798	59097799
chr12	59147462	59151463
chr12	59203689	59207690
chr12	62685785	62689786
chr12	62712981	62716982
chr12	64472898	64476899
chr12	64985519	64989520
chr12	65041001	65045231
chr12	65051969	65055970
chr12	65150890	65154891
chr12	65211499	65215500
chr12	66199652	66203880
chr12	67656071	67660849
chr12	67666200	67673227
chr12	68813202	68817203
chr12	69300322	69306536
chr12	69321652	69326353
chr12	69753317	69757318
chr12	69761944	69765945
chr12	69841684	69845685
chr12	69872334	69876335
chr12	69944175	69948176
chr12	69956404	69961040
chr12	69961407	69965408
chr12	70100854	70105361
chr12	70152169	70156170
chr12	70205348	70209349
chr12	70288393	70292394
chr12	70869523	70873524
chr12	70951305	70955306
chr12	71130086	71134087
chr12	71319660	71323661
chr12	71353439	71357440
chr12	71382208	71386209
chr12	71975629	71979630
chr12	72183029	72187030
chr12	72781681	72785682
chr12	72937880	72942084
chr12	73037337	73041338
chr12	73174380	73178381
chr12	73407563	73411564
chr12	73899322	73903323
chr12	73983361	73987362
chr12	74282274	74286275
chr12	74295472	74299473
chr12	74446752	74450753
chr12	75306311	75310312
chr12	75414781	75418782
chr12	75449424	75453425
chr12	75510937	75514938
chr12	75907101	75911175
chr12	76029495	76033496
chr12	76059586	76063587
chr12	76085749	76089750
chr12	76175259	76179260
chr12	76244746	76248747
chr12	76383240	76388191
chr12	76560204	76564205
chr12	77386862	77390863
chr12	77408139	77412140
chr12	77496800	77500801
chr12	78689533	78693534
chr12	78963155	78967156
chr12	78978798	78985479
chr12	79101939	79105940
chr12	79158582	79162583
chr12	79206911	79214077
chr12	79259591	79263592
chr12	79267101	79271102
chr12	79308172	79312173
chr12	79934264	79938265
chr12	80389737	80393738
chr12	80473721	80477722
chr12	80489654	80493655
chr12	80505204	80509205
chr12	80672218	80680135
chr12	80866706	80870707
chr12	80966079	80970080
chr12	81377486	81381487
chr12	81420039	81424040
chr12	81472649	81478122
chr12	81558986	81562987
chr12	81566474	81570475
chr12	81915663	81919664
chr12	81973795	81977796
chr12	82937155	82941156
chr12	83485736	83489737
chr12	83640627	83644628
chr12	83646300	83650301
chr12	83657412	83663617
chr12	83775344	83779345
chr12	83825661	83829662
chr12	83840358	83844359
chr12	83960047	83964048
chr12	84067323	84071324
chr12	84119153	84123154
chr12	84366141	84370142
chr12	84394982	84402935
chr12	84567826	84571827
chr12	84814036	84818037
chr12	84917247	84921248
chr12	84944923	84948924
chr12	85040120	85044121
chr12	85104431	85108432
chr12	85128439	85135452
chr12	85243985	85247986
chr12	85348920	85352921
chr12	85439091	85443092
chr12	85684718	85688719
chr12	85915673	85919674
chr12	85930723	85934724
chr12	85937324	85941325
chr12	86526203	86530204
chr12	86732367	86736368
chr12	87019338	87023339
chr12	87100539	87104540
chr12	87236601	87240602
chr12	87341848	87345849
chr12	87435757	87439758
chr12	87512314	87518896
chr12	87600663	87604664
chr12	87616866	87623599
chr12	87642467	87646468
chr12	87646983	87650984
chr12	87771787	87777756
chr12	87814575	87821320
chr12	87844716	87848717
chr12	87859348	87863349
chr12	87872070	87878584
chr12	87890832	87894833
chr12	87952478	87956479
chr12	88066304	88070305
chr12	88179894	88183895
chr12	88269988	88276498
chr12	88285070	88289071
chr12	88319762	88323763
chr12	88375323	88379324
chr12	88792502	88796503
chr12	88951388	88955389
chr12	89346485	89350486
chr12	89396728	89400729
chr12	89579220	89583221
chr12	89746207	89750208
chr12	89898584	89902585
chr12	90330538	90334539
chr12	90736199	90740439
chr12	90967798	90971799
chr12	91028078	91032079
chr12	91043846	91047847
chr12	91769170	91773171
chr12	91784436	91788437
chr12	93442823	93446824
chr12	95776888	95780889
chr12	96045222	96049223
chr12	96648067	96653030
chr12	96862231	96866232
chr12	98216426	98220665
chr12	98266633	98270634
chr12	98273088	98277089
chr12	98380104	98384105
chr12	98385837	98428796
chr12	98432201	98443373
chr12	98443683	98450216
chr12	98521842	98525843
chr12	98530057	98534058
chr12	98681750	98685751
chr12	98755007	98759008
chr12	98769020	98773021
chr12	98792633	98796634
chr12	99160808	99164809
chr12	99448074	99452075
chr12	99962497	99966498
chr12	100274607	100278608
chr12	100711080	100715081
chr12	100784140	100788141
chr12	101045080	101049081
chr12	101143607	101147608
chr12	101402671	101406672
chr12	101709884	101713885
chr12	101817119	101821120
chr12	102127417	102131418
chr12	102268389	102272390
chr12	102838287	102842288
chr12	102897304	102901305
chr12	102999804	103003805
chr12	103057077	103061078
chr12	103333584	103340302
chr12	103354001	103358002
chr12	103374892	103378893
chr12	103391899	103395900
chr12	103432187	103436188
chr12	103441680	103445681
chr12	103455223	103459224
chr12	103556366	103560367
chr12	103573707	103577708
chr12	103629444	103633445
chr12	103655218	103659219
chr12	103674762	103678763
chr12	103692689	103697530
chr12	103736189	103740190
chr12	103771633	103775634
chr12	103861619	103865620
chr12	103902950	103906951
chr12	103929067	103933068
chr12	103954897	103958898
chr12	103987943	103991958
chr12	104011645	104015653
chr12	104042443	104046444
chr12	104075957	104079958
chr12	104099111	104103112
chr12	104110722	104114723
chr12	104125994	104129995
chr12	104151872	104155873
chr12	104212542	104216632
chr12	104234240	104238241
chr12	104312568	104316569
chr12	104336484	104342493
chr12	104385162	104389163
chr12	104404706	104408707
chr12	104698520	104702521
chr12	104720443	104724444
chr12	104736837	104740838
chr12	104781128	104785129
chr12	105145031	105149032
chr12	105157702	105161703
chr12	105174356	105178357
chr12	105188858	105193044
chr12	105200420	105204421
chr12	105401760	105405761
chr12	105511431	105515479
chr12	105561170	105565171
chr12	105602089	105606090
chr12	105644952	105648953
chr12	105716854	105720855
chr12	106714324	106718325
chr12	107733488	107737489
chr12	108161065	108165066
chr12	108369151	108373152
chr12	108461525	108465526
chr12	108532863	108536864
chr12	108633751	108637752
chr12	108674100	108678101
chr12	108700306	108704307
chr12	109569988	109573989
chr12	109578231	109582232
chr12	109598330	109605944
chr12	109609498	109613821
chr12	109632201	109638011
chr12	109652625	109658344
chr12	109680195	109684196
chr12	110156073	110160074
chr12	110680619	110684620
chr12	111051112	111055113
chr12	111182491	111186492
chr12	111246481	111250482
chr12	111404807	111408808
chr12	111419497	111423498
chr12	111625813	111629814
chr12	111842996	111846997
chr12	111887668	111891669
chr12	111969557	111973558
chr12	111978855	111983120
chr12	111991674	111995675
chr12	112119151	112123152
chr12	112421198	112425199
chr12	112487446	112491447
chr12	112773640	112777641
chr12	112858916	112862917
chr12	112918541	112922542
chr12	113263117	113267118
chr12	113304834	113308835
chr12	113337382	113341383
chr12	113364417	113368478
chr12	113418935	113423010
chr12	113426562	113431834
chr12	113487563	113491564
chr12	113541906	113545907
chr12	113571219	113575220
chr12	114321087	114325088
chr12	114467466	114471467
chr12	114511694	114515695
chr12	114562888	114566889
chr12	115092771	115096772
chr12	115614464	115618465
chr12	115693794	115697795
chr12	115968933	115972934
chr12	116007879	116011880
chr12	116136648	116140649
chr12	116211870	116215871
chr12	116229897	116233898
chr12	116345724	116349725
chr12	116354917	116358918
chr12	116450178	116454179
chr12	116755217	116759218
chr12	117514477	117518478
chr12	117674827	117678828
chr12	117931886	117935887
chr12	118197043	118201044
chr12	118528193	118532194
chr12	118888754	118892755
chr12	118919094	118926581
chr12	118964421	118968422
chr12	119441408	119445409
chr12	119943960	119947961
chr11	3155936	3159937
chr11	3218689	3226631
chr11	3460990	3464991
chr11	3486225	3490226
chr11	3656670	3660671
chr11	3720227	3724228
chr11	3987931	3991932
chr11	4000931	4004932
chr11	4062851	4066852
chr11	4625766	4632012
chr11	4683240	4687241
chr11	4763850	4767851
chr11	4780352	4784353
chr11	4831135	4835136
chr11	4916514	4920515
chr11	5002841	5006842
chr11	5379740	5383741
chr11	5567682	5571683
chr11	5626325	5630326
chr11	5913135	5917136
chr11	5934933	5938934
chr11	6004286	6008287
chr11	6171331	6175332
chr11	6228245	6232246
chr11	6311786	6315787
chr11	6331634	6335635
chr11	6636649	6640650
chr11	6718037	6722038
chr11	7186569	7190570
chr11	7790603	7794980
[truncated: 12,013 more rows]
